# Supplementary material for: Active Cryptococcus neoformans glucuronoxylomannan production prevents elimination of cryptococcal CNS infection in vivo
Source: J Neuroinflammation. 2025 Mar 4;22:61. doi: 10.1186/s12974-025-03384-9 (PMC11877788; doi:10.1186/s12974-025-03384-9)
Supplement: Supplementary file 11 — Supplementary STable 2: Comparison of DEGs in the brains of cap59- and Cn H99-infected C57BL/6 mice at 7-dpi [file 12974_2025_3384_MOESM11_ESM.tsv]

ensgid_x	baseMean	log2FoldChange	lfcSE	stat	pvalue	padj	ensgid1	ensgid.mouse	ensgid_y	gene_name
ENSMUSG00000000001.5	1229.77670352912	0.116054787027027	0.188962903782282	0.614167038630725	0.539104952115631	0.9286761578038	ENSMUSG00000000001	ENSMUSG00000000001	ENSG00000065135	GNAI3
ENSMUSG00000000028.16	59.5713463805443	-0.143199583353405	0.317474430035614	-0.451058635926492	0.651947288920419	0.951662737137287	ENSMUSG00000000028	ENSMUSG00000000028	ENSG00000093009	CDC45
ENSMUSG00000000049.12	11.075208607297	0.341487643882664	0.79019771362306	0.432154684828107	0.665628991924116	0.953427143649625	ENSMUSG00000000049	ENSMUSG00000000049	ENSG00000091583	APOH
ENSMUSG00000000056.8	1613.71712162267	-0.208081935603462	0.288241002829892	-0.721902621627578	0.470354349342454	0.916879150005006	ENSMUSG00000000056	ENSMUSG00000000056	ENSG00000141562	NARF
ENSMUSG00000000058.7	1385.99454609279	0.0398426607570568	0.157273875785447	0.253332987173344	0.800010907212899	0.975791745669197	ENSMUSG00000000058	ENSMUSG00000000058	ENSG00000105971	CAV2
ENSMUSG00000000078.8	1765.11663114515	0.596258059023095	0.315969542599503	1.88707447596891	0.0591503091838966	0.745551772415102	ENSMUSG00000000078	ENSMUSG00000000078	ENSG00000067082	KLF6
ENSMUSG00000000085.17	863.36703326816	0.0442889363758037	0.166714233933338	0.265657798562738	0.790502767614286	0.973749990373214	ENSMUSG00000000085	ENSMUSG00000000085	ENSG00000010803	SCMH1
ENSMUSG00000000088.8	3817.31174770596	-0.072972750170264	0.140252129483933	-0.520296914127238	0.60285664637125	0.943974038574942	ENSMUSG00000000088	ENSMUSG00000000088	ENSG00000178741	COX5A
ENSMUSG00000000093.7	60.959018278597	-0.277094239567563	0.336963788428758	-0.822326460833187	0.410891120758033	0.907658675066654	ENSMUSG00000000093	ENSMUSG00000000093	ENSG00000121068	TBX2
ENSMUSG00000000094.13	5.85651764697514	-1.60780473334979	1.05454324468511	-1.52464561453796	0.127347513534753	0.822042589387544	ENSMUSG00000000094	ENSMUSG00000000094	ENSG00000121075	TBX4
ENSMUSG00000000120.7	157.301181396602	-0.0727229669554454	0.364588332659066	-0.199465974199043	0.841898257182241	0.981802078162599	ENSMUSG00000000120	ENSMUSG00000000120	ENSG00000064300	NGFR
ENSMUSG00000000125.6	111.978151707575	0.535415593908494	0.380494369098427	1.40715773318052	0.159380621764595	0.836184697000938	ENSMUSG00000000125	ENSMUSG00000000125	ENSG00000108379	WNT3
ENSMUSG00000000126.12	384.268458439072	-0.226437891674176	0.243096583069967	-0.931472951263177	0.35160897001795	0.897931202349277	ENSMUSG00000000126	ENSMUSG00000000126	ENSG00000143816	WNT9A
ENSMUSG00000000127.16	417.163350247683	-0.143729759176845	0.163754491346181	-0.87771491331494	0.380098449247178	0.900309369878256	ENSMUSG00000000127	ENSMUSG00000000127	ENSG00000151422	FER
ENSMUSG00000000131.16	1993.8986774467	0.123690033216696	0.19172382494052	0.645146909911014	0.518831986816486	0.9255400270618	ENSMUSG00000000131	ENSMUSG00000000131	ENSG00000169180	XPO6
ENSMUSG00000000134.18	1066.68030902303	0.206799382959898	0.225391019886156	0.917513852434544	0.358873437417881	0.897960013879829	ENSMUSG00000000134	ENSMUSG00000000134	ENSG00000068323	TFE3
ENSMUSG00000000142.16	609.559470921166	-0.0940959712516559	0.240809423926204	-0.390748707909752	0.695982991718569	0.959116785557561	ENSMUSG00000000142	ENSMUSG00000000142	ENSG00000168646	AXIN2
ENSMUSG00000000148.18	455.860976413273	0.0994312778179347	0.17642690573046	0.563583413801083	0.573037677328811	0.937861730720359	ENSMUSG00000000148	ENSMUSG00000000148	ENSG00000106009	BRAT1
ENSMUSG00000000149.11	2973.58770777933	-0.235771040094095	0.137858851087042	-1.71023505734306	0.0872224153864351	0.792433505868108	ENSMUSG00000000149	ENSMUSG00000000149	ENSG00000146535	GNA12
ENSMUSG00000000154.17	16.4322094996267	-0.238726363005184	0.55708740592935	-0.428525865895198	0.668268305981073	0.953427143649625	ENSMUSG00000000154	ENSMUSG00000000154	ENSG00000110628	SLC22A18
ENSMUSG00000000167.15	37.4398104467035	-0.248998840335621	0.396004132464995	-0.628778388714496	0.529494150345307	0.925927156387351	ENSMUSG00000000167	ENSMUSG00000000167	ENSG00000150773	PIH1D2
ENSMUSG00000000168.11	3335.23437390518	0.0085335350436318	0.136938105235037	0.0623167308251059	0.950310605099502	0.994925560222547	ENSMUSG00000000168	ENSMUSG00000000168	ENSG00000150768	DLAT
ENSMUSG00000000194.14	1591.77801627077	0.11557218448511	0.155898107245087	0.741331543579421	0.458492440386419	0.915881314364508	ENSMUSG00000000194	ENSMUSG00000000194	ENSG00000148358	GPR107
ENSMUSG00000000197.9	2918.01026282295	-0.223900640691509	0.205909725800805	-1.08737282719762	0.276872074955646	0.886721513347858	ENSMUSG00000000197	ENSMUSG00000000197	ENSG00000102452	NALCN
ENSMUSG00000000202.10	442.925978494063	-0.740415158653132	0.361443051530885	-2.04849742031869	0.0405112846075502	0.680748918075355	ENSMUSG00000000202	ENSMUSG00000000202	ENSG00000204347	BTBD17
ENSMUSG00000000214.12	206.114139983975	1.47516767053668	0.36705847178878	4.01889013308362	5.84729269187516e-05	0.0274091844931648	ENSMUSG00000000214	ENSMUSG00000000214	ENSG00000180176	TH
ENSMUSG00000000223.14	1556.88112256033	-0.243442380452673	0.210745598801253	-1.15514811145478	0.248029779133118	0.8766720493478	ENSMUSG00000000223	ENSMUSG00000000223	ENSG00000102385	DRP2
ENSMUSG00000000244.18	8.05507070461782	-0.294476343641795	0.819684928391098	-0.359255530316755	0.719403938343513	0.963051989259639	ENSMUSG00000000244	ENSMUSG00000000244	ENSG00000064201	TSPAN32
ENSMUSG00000000247.12	1274.84627903045	-0.348198464118573	0.197234491672716	-1.76540351114835	0.0774959737154632	0.790295873161419	ENSMUSG00000000247	ENSMUSG00000000247	ENSG00000106689	LHX2
ENSMUSG00000000253.14	982.300987621575	-0.505909470922527	0.300466499551398	-1.68374667950623	0.0922306358745146	0.792433505868108	ENSMUSG00000000253	ENSMUSG00000000253	ENSG00000137198	GMPR
ENSMUSG00000000263.16	19.7489156439284	1.47172621774074	0.687381360226807	2.14106215690099	0.0322690259180013	0.650091982581513	ENSMUSG00000000263	ENSMUSG00000000263	ENSG00000145888	GLRA1
ENSMUSG00000000266.12	886.326340555647	-0.0214913564913449	0.208006778640568	-0.103320462110908	0.917708636111723	0.991552235308518	ENSMUSG00000000266	ENSMUSG00000000266	ENSG00000080561	MID2
ENSMUSG00000000275.17	302.703311900969	0.122362578339702	0.246478337757963	0.496443539228424	0.61958151306744	0.945843658444665	ENSMUSG00000000275	ENSMUSG00000000275	ENSG00000121060	TRIM25
ENSMUSG00000000276.12	2445.59650604466	-0.130101153525468	0.163416264794726	-0.796133442952529	0.425954477748954	0.908868133766554	ENSMUSG00000000276	ENSMUSG00000000276	ENSG00000153933	DGKE
ENSMUSG00000000278.11	533.584719687723	-0.112766512250481	0.240392853968553	-0.469092613981083	0.639003438264191	0.949282894324752	ENSMUSG00000000278	ENSMUSG00000000278	ENSG00000121064	SCPEP1
ENSMUSG00000000282.13	1136.56226120454	0.149151207688671	0.143998377620889	1.03578394529796	0.30030294915225	0.89155760479377	ENSMUSG00000000282	ENSMUSG00000000282	ENSG00000070444	MNT
ENSMUSG00000000295.14	271.518446021753	0.0228962061553624	0.201254892860198	0.113767202525939	0.909422338340709	0.990296657430978	ENSMUSG00000000295	ENSMUSG00000000295	ENSG00000111906	HDDC2
ENSMUSG00000000296.9	695.724813011995	-0.101184319536756	0.172921259099519	-0.585146789143623	0.558449020176782	0.934482856966051	ENSMUSG00000000296	ENSMUSG00000000296	ENSG00000111907	TPD52L1
ENSMUSG00000000301.17	44.6432106080155	0.0083809821425246	0.372896084601124	0.0224753825224246	0.98206874894038	0.998368468664565	ENSMUSG00000000301	ENSMUSG00000000301	ENSG00000133027	PEMT
ENSMUSG00000000303.13	46.5580718528483	0.4804248672689	0.423750763919638	1.13374395558614	0.256901965897237	0.87875277176515	ENSMUSG00000000303	ENSMUSG00000000303	ENSG00000039068	CDH1
ENSMUSG00000000305.13	670.23576946262	0.571378866783334	0.258743545813691	2.2082825872486	0.0272245803855449	0.620328548646859	ENSMUSG00000000305	ENSMUSG00000000305	ENSG00000179242	CDH4
ENSMUSG00000000317.12	57.327846406848	0.153269563786618	0.373878287007133	0.409945078687315	0.681846236258968	0.955472076240414	ENSMUSG00000000317	ENSMUSG00000000317	ENSG00000161940	BCL6B
ENSMUSG00000000320.11	23.6296139812857	-0.739649929170985	0.494434125059235	-1.49595242658943	0.134666052866899	0.827172817820505	ENSMUSG00000000320	ENSMUSG00000000320	ENSG00000108839	ALOX12
ENSMUSG00000000326.14	2539.05988653616	-0.0358109912412986	0.172745876990504	-0.207304462862909	0.835772088993533	0.979863177669099	ENSMUSG00000000326	ENSMUSG00000000326	ENSG00000093010	COMT
ENSMUSG00000000339.15	1320.22687912325	0.0054076498360905	0.156104025985265	0.0346413220412454	0.972365751035397	0.998217826512011	ENSMUSG00000000339	ENSMUSG00000000339	ENSG00000137996	RTCA
ENSMUSG00000000340.11	694.791384918901	0.146764739140439	0.166869383194977	0.879518677005915	0.379120110888306	0.900309369878256	ENSMUSG00000000340	ENSMUSG00000000340	ENSG00000137992	DBT
ENSMUSG00000000346.10	3841.92162962168	-0.0658784445129627	0.146896347489576	-0.44846890776258	0.653814820622184	0.951855062845525	ENSMUSG00000000346	ENSMUSG00000000346	ENSG00000183283	DAZAP2
ENSMUSG00000000359.4	14.4937040926635	0.859440485487708	0.63002490070108	1.36413732938387	0.172524348006082	0.840884811930897	ENSMUSG00000000359	ENSMUSG00000000359	ENSG00000088320	REM1
ENSMUSG00000000365.10	29.1085777278843	0.784973784820271	0.74417422202301	1.05482528363633	0.291505238835839	0.88884597349583	ENSMUSG00000000365	ENSMUSG00000000365	ENSG00000132972	RNF17
ENSMUSG00000000378.16	1616.2627975054	-0.0657833356741083	0.166201644429812	-0.395804361020563	0.692249359384584	0.9578346657763	ENSMUSG00000000378	ENSMUSG00000000378	ENSG00000136280	CCM2
ENSMUSG00000000384.16	633.95470453093	0.193943664166425	0.227740805323351	0.851598218821875	0.39443712854472	0.905677373227215	ENSMUSG00000000384	ENSMUSG00000000384	ENSG00000136270	TBRG4
ENSMUSG00000000392.18	76.5589862537488	0.205937711841353	0.392590871360677	0.524560622430155	0.59988866673872	0.943094338536683	ENSMUSG00000000392	ENSMUSG00000000392	ENSG00000078098	FAP
ENSMUSG00000000394.16	7.52714095269511	4.02584078391136	1.57756606730352	2.55193165430631	0.0107127531054328	0.486675182377865	ENSMUSG00000000394	ENSMUSG00000000394	ENSG00000115263	GCG
ENSMUSG00000000399.11	3649.77918161433	-0.0634406659979245	0.162137163948074	-0.391277757999037	0.695591937554502	0.958932137695448	ENSMUSG00000000399	ENSMUSG00000000399	ENSG00000139180	NDUFA9
ENSMUSG00000000402.3	69.8301107781598	0.155001132638668	0.336606913678823	0.460481131966779	0.645170911544273	0.950157212502301	ENSMUSG00000000402	ENSMUSG00000000402	ENSG00000198759	EGFL6
ENSMUSG00000000409.15	34.195295037889	-0.033832545127353	0.503197219678465	-0.0672351591071418	0.946394495520321	0.994454319195986	ENSMUSG00000000409	ENSMUSG00000000409	ENSG00000182866	LCK
ENSMUSG00000000416.17	2168.92315067613	-0.148147332469635	0.23009194979533	-0.643861432794213	0.519665292897771	0.9255400270618	ENSMUSG00000000416	ENSMUSG00000000416	ENSG00000077063	CTTNBP2
ENSMUSG00000000420.16	1957.26587472127	0.0260315335400638	0.199685895356542	0.130362404883851	0.89627970927423	0.989232120700099	ENSMUSG00000000420	ENSMUSG00000000420	ENSG00000141429	GALNT1
ENSMUSG00000000439.10	1207.630487564	-0.0507918418365192	0.264447176024544	-0.192068006170749	0.84768893567835	0.982493637336217	ENSMUSG00000000439	ENSMUSG00000000439	ENSG00000075975	MKRN2
ENSMUSG00000000440.13	82.5419975743259	0.610956236163669	0.360643465712989	1.69407266247238	0.0902514763429777	0.792433505868108	ENSMUSG00000000440	ENSMUSG00000000440	ENSG00000132170	PPARG
ENSMUSG00000000441.18	1416.89716072333	0.0904811304686678	0.160338942452139	0.564311633124788	0.572542065756628	0.937861730720359	ENSMUSG00000000441	ENSMUSG00000000441	ENSG00000132155	RAF1
ENSMUSG00000000486.14	38.578131988788	0.138917886459886	0.440627219420294	0.315273047912591	0.752554346942295	0.967521759472491	ENSMUSG00000000486	ENSMUSG00000000486	ENSG00000180096	SEPTIN1
ENSMUSG00000000489.8	980.838725950601	0.0433428210732344	0.253820087552422	0.170761981414425	0.864410924356888	0.983973830691292	ENSMUSG00000000489	ENSMUSG00000000489	ENSG00000100311	PDGFB
ENSMUSG00000000530.17	613.627059158545	0.218924861266847	0.308646555811631	0.70930602381469	0.478134591091625	0.91779075988584	ENSMUSG00000000530	ENSMUSG00000000530	ENSG00000139567	ACVRL1
ENSMUSG00000000531.6	1701.31226429577	0.544346300933922	0.338864356614201	1.60638405990177	0.108189551017512	0.808538521604118	ENSMUSG00000000531	ENSMUSG00000000531	ENSG00000161835	TAMALIN
ENSMUSG00000000532.12	4332.17717352981	-0.166679423123702	0.182300602420964	-0.914310873964144	0.360553518404988	0.897960013879829	ENSMUSG00000000532	ENSMUSG00000000532	ENSG00000135503	ACVR1B
ENSMUSG00000000538.19	7302.13053206062	-0.167564218724412	0.153778884771259	-1.08964386738568	0.275870051475988	0.886721513347858	ENSMUSG00000000538	ENSMUSG00000000538	ENSG00000175662	TOM1L2
ENSMUSG00000000552.11	1931.25144846695	-0.0333119042978702	0.123651671064888	-0.269401165475469	0.787620989386256	0.97314554453176	ENSMUSG00000000552	ENSMUSG00000000552	ENSG00000161642	ZNF385A
ENSMUSG00000000555.9	457.645275059317	1.90810813722223	0.778876679509221	2.44982060372452	0.0142927405298641	0.539904346938547	ENSMUSG00000000555	ENSMUSG00000000555	ENSG00000161638	ITGA5
ENSMUSG00000000560.10	5121.29182321926	0.105726261054301	0.144456769485362	0.73188858805966	0.464236572140991	0.916392466087814	ENSMUSG00000000560	ENSMUSG00000000560	ENSG00000151834	GABRA2
ENSMUSG00000000561.15	1322.74064967278	0.104423981514588	0.184272497897017	0.566682400826553	0.57092997994217	0.937861730720359	ENSMUSG00000000561	ENSMUSG00000000561	ENSG00000116455	WDR77
ENSMUSG00000000562.6	44.9179709673386	-0.183017223434732	0.38664986653046	-0.473340971450495	0.635969935863187	0.948593083767347	ENSMUSG00000000562	ENSMUSG00000000562	ENSG00000282608	ADORA3
ENSMUSG00000000563.18	7276.4750603055	-0.0694599913988079	0.120785209919314	-0.575070337214365	0.565243728200855	0.937044777137728	ENSMUSG00000000563	ENSMUSG00000000563	ENSG00000116459	ATP5PB
ENSMUSG00000000567.6	741.377822965608	0.49764269807752	0.29271144746402	1.70011355001307	0.0891095690305419	0.792433505868108	ENSMUSG00000000567	ENSMUSG00000000567	ENSG00000125398	SOX9
ENSMUSG00000000568.16	4444.21474256932	0.244106310046427	0.182065638951549	1.34075991193148	0.179998415643859	0.844242062010609	ENSMUSG00000000568	ENSMUSG00000000568	ENSG00000138668	HNRNPD
ENSMUSG00000000581.9	1337.15800577265	-0.105371762403715	0.202528619539895	-0.520280850395852	0.602867840869263	0.943974038574942	ENSMUSG00000000581	ENSMUSG00000000581	ENSG00000197223	C1D
ENSMUSG00000000594.8	1979.52332777889	-0.305383349181565	0.13433785582128	-2.27324864845126	0.0230112001547381	0.607096854629781	ENSMUSG00000000594	ENSMUSG00000000594	ENSG00000196743	GM2A
ENSMUSG00000000605.10	6199.88994741177	-0.088017084754787	0.125007911228869	-0.70409211616729	0.481375409507875	0.917940809938261	ENSMUSG00000000605	ENSMUSG00000000605	ENSG00000073464	CLCN4
ENSMUSG00000000627.16	1180.04298023977	-0.151153101695914	0.1908041973187	-0.792189604945863	0.428250128850127	0.909391242304488	ENSMUSG00000000627	ENSMUSG00000000627	ENSG00000135622	SEMA4F
ENSMUSG00000000628.11	271.778988297289	-0.215794227053575	0.261210495666282	-0.826131532361047	0.408729482203821	0.907173571342187	ENSMUSG00000000628	ENSMUSG00000000628	ENSG00000159399	HK2
ENSMUSG00000000631.21	5432.49022759465	0.0214375985839013	0.182845072520089	0.117244606531828	0.906666219746989	0.990039239516816	ENSMUSG00000000631	ENSMUSG00000000631	ENSG00000196535	MYO18A
ENSMUSG00000000632.14	5047.57696596373	-0.205778573585389	0.259116343583838	-0.794155130237121	0.427105126237595	0.908868133766554	ENSMUSG00000000632	ENSMUSG00000000632	ENSG00000063015	SEZ6
ENSMUSG00000000673.10	8.93641921563535	0.55676290933194	0.872271342455155	0.638290956303616	0.523284297941838	0.9255400270618	ENSMUSG00000000673	ENSMUSG00000000673	ENSG00000162882	HAAO
ENSMUSG00000000686.12	34.6715982641117	-0.602840085624422	0.519709190737403	-1.15995656103189	0.246066492410367	0.8766720493478	ENSMUSG00000000686	ENSMUSG00000000686	ENSG00000168792	ABHD15
ENSMUSG00000000693.11	128.870967890255	-0.37043938010898	0.257757557204257	-1.43716205308164	0.150671952576541	0.831345544816562	ENSMUSG00000000693	ENSMUSG00000000693	ENSG00000115318	LOXL3
ENSMUSG00000000708.15	787.556167914325	0.0401184316161249	0.209946528680458	0.191088806603636	0.848456017087664	0.982615832019376	ENSMUSG00000000708	ENSMUSG00000000708	ENSG00000114166	KAT2B
ENSMUSG00000000711.4	4517.23679413503	-0.160414509778977	0.13467392622634	-1.19113264366687	0.233601516623598	0.873524658675911	ENSMUSG00000000711	ENSMUSG00000000711	ENSG00000111540	RAB5B
ENSMUSG00000000738.19	1301.57026684845	-0.218454988954671	0.165814160829461	-1.31746883295059	0.187681521518711	0.848789495193833	ENSMUSG00000000738	ENSMUSG00000000738	ENSG00000197912	SPG7
ENSMUSG00000000740.13	8419.0958144201	-0.0118572423050303	0.147414587547581	-0.0804346605196256	0.93589156109031	0.994274340111353	ENSMUSG00000000740	ENSMUSG00000000740	ENSG00000167526	RPL13
ENSMUSG00000000743.10	2599.2650582496	-0.172664438421192	0.145333631304428	-1.18805562670842	0.234811494790513	0.873524658675911	ENSMUSG00000000743	ENSMUSG00000000743	ENSG00000131165	CHMP1A
ENSMUSG00000000751.14	1571.16014557417	0.0059053561916417	0.149403132897295	0.0395263210156464	0.968470768774214	0.997425497704422	ENSMUSG00000000751	ENSMUSG00000000751	ENSG00000132383	RPA1
ENSMUSG00000000753.16	290.859294012214	-0.110511520079811	0.259457448084384	-0.425933118882249	0.670156581210144	0.953427143649625	ENSMUSG00000000753	ENSMUSG00000000753	ENSG00000132386	SERPINF1
ENSMUSG00000000759.15	1013.2890130974	0.21093987350027	0.136405768294188	1.54641461382581	0.122004467020413	0.820530121960902	ENSMUSG00000000759	ENSMUSG00000000759	ENSG00000126216	TUBGCP3
ENSMUSG00000000766.19	23.2226047363242	-0.332516716001453	0.525282765532221	-0.633024225846329	0.526717822959776	0.925790079479317	ENSMUSG00000000766	ENSMUSG00000000766	ENSG00000112038	OPRM1
ENSMUSG00000000776.14	612.95948817635	0.185843662854855	0.172409069542864	1.07792277603268	0.281068220231602	0.887115288714196	ENSMUSG00000000776	ENSMUSG00000000776	ENSG00000168495	POLR3D
ENSMUSG00000000782.17	131.625528482749	0.363210908939578	0.324198501399954	1.12033494100423	0.262571057668453	0.879649332879392	ENSMUSG00000000782	ENSMUSG00000000782	ENSG00000081059	TCF7
ENSMUSG00000000787.13	9637.27369080365	0.193519625804196	0.170596521283378	1.13437029283112	0.256639254829219	0.87875277176515	ENSMUSG00000000787	ENSMUSG00000000787	ENSG00000215301	DDX3X
ENSMUSG00000000792.3	490.422050287458	-0.0587236676977881	0.236167578758334	-0.248652537348824	0.803629565544069	0.976004448262539	ENSMUSG00000000792	ENSMUSG00000000792	ENSG00000105641	SLC5A5
ENSMUSG00000000794.10	777.70485917035	0.14453357004906	0.190405019259842	0.759084873974979	0.4478017868985	0.914273058268234	ENSMUSG00000000794	ENSMUSG00000000794	ENSG00000143603	KCNN3
ENSMUSG00000000805.19	576.458741347839	-0.0199790852110869	0.188479935799244	-0.106001124874996	0.91558145969499	0.99113617163683	ENSMUSG00000000805	ENSMUSG00000000805	ENSG00000167434	CA4
ENSMUSG00000000811.15	144.210582742408	0.353231475073484	0.227738168561141	1.55104204668552	0.120891607963156	0.820530121960902	ENSMUSG00000000811	ENSMUSG00000000811	ENSG00000197763	TXNRD3
ENSMUSG00000000823.17	1157.40324964757	0.140330145811414	0.226486798677798	0.619595255134708	0.535524291403566	0.926843941419758	ENSMUSG00000000823	ENSMUSG00000000823	ENSG00000196700	ZNF512B
ENSMUSG00000000826.17	10481.7468312635	-0.003138295735663	0.112875278800014	-0.0278032158062115	0.977819101113038	0.998368468664565	ENSMUSG00000000826	ENSMUSG00000000826	ENSG00000101152	DNAJC5
ENSMUSG00000000827.19	1378.02515090545	-0.0550128400667068	0.156866803614989	-0.350697781805572	0.725815089858965	0.964429842364843	ENSMUSG00000000827	ENSMUSG00000000827	ENSG00000101150	TPD52L2
ENSMUSG00000000838.18	2067.92763741552	0.188896097959056	0.181268953340186	1.04207639796185	0.297376260143497	0.89155760479377	ENSMUSG00000000838	ENSMUSG00000000838	ENSG00000102081	FMR1
ENSMUSG00000000861.16	2137.04616729624	-0.373803609483066	0.251131988608937	-1.48847469234655	0.136625751473434	0.829393607416525	ENSMUSG00000000861	ENSMUSG00000000861	ENSG00000119866	BCL11A
ENSMUSG00000000876.12	425.564228825228	-0.168404684311101	0.207029304898448	-0.813434042072965	0.415969248265333	0.907850643905686	ENSMUSG00000000876	ENSMUSG00000000876	ENSG00000101417	PXMP4
ENSMUSG00000000881.13	5091.48492109842	-0.0115016779597469	0.146438608397033	-0.0785426608846415	0.937396396535169	0.994367900633141	ENSMUSG00000000881	ENSMUSG00000000881	ENSG00000082458	DLG3
ENSMUSG00000000884.18	102.610427830774	-0.0173265146239994	0.281865255364773	-0.0614709131197332	0.95098417855361	0.994925560222547	ENSMUSG00000000884	ENSMUSG00000000884	ENSG00000185838	GNB1L
ENSMUSG00000000889.9	7.07212269322423	-0.112135893830824	0.973822015676572	-0.115150296487101	0.908325994177782	0.990117868829107	ENSMUSG00000000889	ENSMUSG00000000889	ENSG00000123454	DBH
ENSMUSG00000000901.18	52.3254299142052	0.0590955925403606	0.414525922499349	0.142561874500028	0.886636209588825	0.98719612728248	ENSMUSG00000000901	ENSMUSG00000000901	ENSG00000099953	MMP11
ENSMUSG00000000902.14	1518.83805566815	-0.0936631800745132	0.149171121310192	-0.627890836053625	0.530075454598116	0.926229418801739	ENSMUSG00000000902	ENSMUSG00000000902	ENSG00000099956	SMARCB1
ENSMUSG00000000915.16	2470.13483361721	0.0006919664069536	0.133292613023327	0.0051913334974728	0.995857933757138	0.998924618826416	ENSMUSG00000000915	ENSMUSG00000000915	ENSG00000130787	HIP1R
ENSMUSG00000000916.16	312.38606905545	0.462751270237995	0.208744864234524	2.21682709145887	0.0266349094697611	0.620328548646859	ENSMUSG00000000916	ENSMUSG00000000916	ENSG00000130305	NSUN5
ENSMUSG00000000934.10	314.955636058005	0.0667528653981198	0.21240009346295	0.314278889005121	0.753309230655879	0.967521759472491	ENSMUSG00000000934	ENSMUSG00000000934	ENSG00000184428	TOP1MT
ENSMUSG00000000957.12	448.587505143267	-0.0630016708023196	0.323717849088308	-0.194619082573767	0.845691162973969	0.982273949096033	ENSMUSG00000000957	ENSMUSG00000000957	ENSG00000157227	MMP14
ENSMUSG00000000958.11	98.1247228076421	-0.233217535843406	0.334142767715753	-0.697957754518268	0.48520361399914	0.917940809938261	ENSMUSG00000000958	ENSMUSG00000000958	ENSG00000155465	SLC7A7
ENSMUSG00000000959.8	1098.46396351526	-0.0669559020549336	0.147464154470078	-0.454048662168401	0.649793802515607	0.951662737137287	ENSMUSG00000000959	ENSMUSG00000000959	ENSG00000155463	OXA1L
ENSMUSG00000000976.14	400.476251737308	-0.0453603773767005	0.249552902739942	-0.181766578864323	0.85576591375496	0.983712918674682	ENSMUSG00000000976	ENSMUSG00000000976	ENSG00000068097	HEATR6
ENSMUSG00000001016.13	2279.72953493583	-0.113398737843592	0.131109926534342	-0.864913442033615	0.387086299152247	0.903144232977896	ENSMUSG00000001016	ENSMUSG00000001016	ENSG00000143621	ILF2
ENSMUSG00000001017.17	4530.31203901777	0.125592310865624	0.170684471039063	0.735815684350573	0.461842874818493	0.915881314364508	ENSMUSG00000001017	ENSMUSG00000001017	ENSG00000160679	CHTOP
ENSMUSG00000001018.16	1243.10039423183	-0.252945102591564	0.193516489288112	-1.30709844686657	0.191179278706664	0.851417111880579	ENSMUSG00000001018	ENSMUSG00000001018	ENSG00000143553	SNAPIN
ENSMUSG00000001020.9	128.872936996283	0.147465168641937	0.276946241620719	0.532468567830907	0.594401506110997	0.942568922044394	ENSMUSG00000001020	ENSMUSG00000001020	ENSG00000196154	S100A4
ENSMUSG00000001023.11	13.2935435292521	0.426293400168342	2.47471096113801	0.17225987473394	0.863233228077459	0.983973830691292	ENSMUSG00000001023	ENSMUSG00000001023	ENSG00000196420	S100A5
ENSMUSG00000001025.9	676.287863078924	0.263272131374704	0.185227571273116	1.42134418523748	0.155216724098357	0.83510590114009	ENSMUSG00000001025	ENSMUSG00000001025	ENSG00000197956	S100A6
ENSMUSG00000001029.16	72.8037864978278	0.0795160774087632	0.360595083508586	0.220513481867453	0.825471273769488	0.979166899727344	ENSMUSG00000001029	ENSMUSG00000001029	ENSG00000108622	ICAM2
ENSMUSG00000001034.18	379.050018969868	0.0560518303266239	0.213876122763759	0.262076147642423	0.7932627356692	0.974015205140141	ENSMUSG00000001034	ENSMUSG00000001034	ENSG00000166484	MAPK7
ENSMUSG00000001036.18	3138.09510423062	-0.0962792816073649	0.203223842654464	-0.473759773212566	0.635671223429447	0.948588854918686	ENSMUSG00000001036	ENSMUSG00000001036	ENSG00000072134	EPN2
ENSMUSG00000001039.13	235.139265967475	-0.240532655158807	0.209537554110035	-1.14792146057263	0.251000987949228	0.8766720493478	ENSMUSG00000001039	ENSMUSG00000001039	ENSG00000108641	B9D1
ENSMUSG00000001052.16	1320.60343003022	0.0945936479384343	0.131535455598137	0.719149430153905	0.472048853885564	0.916879150005006	ENSMUSG00000001052	ENSMUSG00000001052	ENSG00000138802	SEC24B
ENSMUSG00000001053.16	418.317234327622	-0.148744561820418	0.230225169537777	-0.646082972244316	0.518225622268424	0.9255400270618	ENSMUSG00000001053	ENSMUSG00000001053	ENSG00000145911	N4BP3
ENSMUSG00000001054.10	1138.13137666932	-0.0374982922691242	0.187166956543513	-0.200346754371713	0.841209399003371	0.981539096749739	ENSMUSG00000001054	ENSMUSG00000001054	ENSG00000145916	RMND5B
ENSMUSG00000001056.4	1076.99538832824	-0.225669105459018	0.202544166396314	-1.11417232830817	0.265205264238502	0.87996437820449	ENSMUSG00000001056	ENSMUSG00000001056	ENSG00000145912	NHP2
ENSMUSG00000001062.19	948.716576242506	-0.162617017230645	0.200667215403835	-0.810381590751557	0.417720895012092	0.908140171747317	ENSMUSG00000001062	ENSMUSG00000001062	ENSG00000075399	VPS9D1
ENSMUSG00000001065.16	486.597395980693	0.167833555792825	0.189996394949201	0.883351264836888	0.377046513524718	0.900104910718947	ENSMUSG00000001065	ENSMUSG00000001065	ENSG00000158805	ZNF276
ENSMUSG00000001076.8	4.68439395465317	2.62288151566274	1.85512315889354	1.41385842933853	0.157403473768914	0.836184697000938	ENSMUSG00000001076	ENSMUSG00000001076	ENSG00000186897	C1QL4
ENSMUSG00000001082.13	269.308359898789	0.190152049816901	0.258414405132402	0.73584152446716	0.461827147252466	0.915881314364508	ENSMUSG00000001082	ENSMUSG00000001082	ENSG00000109736	MFSD10
ENSMUSG00000001089.15	2600.93055338802	-0.0040261445188725	0.150019292808355	-0.0268375116526903	0.978589334012078	0.998368468664565	ENSMUSG00000001089	ENSMUSG00000001089	ENSG00000169641	LUZP1
ENSMUSG00000001098.16	1701.94350125854	0.144929634595075	0.189645127897115	0.764214911303716	0.444739181953134	0.913887508029663	ENSMUSG00000001098	ENSMUSG00000001098	ENSG00000110906	KCTD10
ENSMUSG00000001100.11	2526.3096672294	-0.227318014502721	0.14158139992037	-1.6055641110384	0.108369716231708	0.808538521604118	ENSMUSG00000001100	ENSMUSG00000001100	ENSG00000004142	POLDIP2
ENSMUSG00000001103.8	86.7091987475062	-0.8028019155844	0.369362124627158	-2.17348196270737	0.0297440619243539	0.630850425718851	ENSMUSG00000001103	ENSMUSG00000001103	ENSG00000274529	SEBOX
ENSMUSG00000001105.16	1344.52124107136	-0.12375999285908	0.132964069037632	-0.930777718783957	0.351968557590182	0.897931202349277	ENSMUSG00000001105	ENSMUSG00000001105	ENSG00000109083	IFT20
ENSMUSG00000001119.8	992.250693354113	0.359483128766563	0.249131381557466	1.4429459930709	0.149035685525671	0.830667603688106	ENSMUSG00000001119	ENSMUSG00000001119	ENSG00000142156	COL6A1
ENSMUSG00000001120.16	1328.93550906982	-0.0990065587724739	0.158723958824754	-0.623765684182478	0.532781478998357	0.926339448974111	ENSMUSG00000001120	ENSMUSG00000001120	ENSG00000183570	PCBP3
ENSMUSG00000001127.13	3912.19984975705	-0.0659024260947152	0.162990239024816	-0.40433357536632	0.685967438769609	0.956158615609647	ENSMUSG00000001127	ENSMUSG00000001127	ENSG00000078061	ARAF
ENSMUSG00000001128.8	97.6359584871395	0.464643183180467	0.301061970694464	1.54334731187957	0.12274653006518	0.820530121960902	ENSMUSG00000001128	ENSMUSG00000001128	ENSG00000126759	CFP
ENSMUSG00000001131.12	224.801835190878	3.01054342551651	0.436597139694865	6.89547216827981	5.3686184164825395e-12	2.76819387099881e-08	ENSMUSG00000001131	ENSMUSG00000001131	ENSG00000102265	TIMP1
ENSMUSG00000001134.10	122.421729960018	-0.0569081992328906	0.253243756303204	-0.224717087061193	0.822199371002212	0.978865275162815	ENSMUSG00000001134	ENSMUSG00000001134	ENSG00000126756	UXT
ENSMUSG00000001138.14	659.066350109647	-0.0359908874753715	0.235164508453464	-0.153045575253094	0.878362334763768	0.986462736403652	ENSMUSG00000001138	ENSMUSG00000001138	ENSG00000168763	CNNM3
ENSMUSG00000001143.14	916.477441782848	-0.246602371140382	0.177545422502749	-1.38895369795616	0.164846830203851	0.836184697000938	ENSMUSG00000001143	ENSMUSG00000001143	ENSG00000114988	LMAN2L
ENSMUSG00000001150.8	1371.30793467854	-0.0273294904933565	0.219730963342185	-0.124377056731857	0.901016738354107	0.989286472328232	ENSMUSG00000001150	ENSMUSG00000001150	ENSG00000160294	MCM3AP
ENSMUSG00000001151.11	736.098181744936	-0.29139979484824	0.203857239091329	-1.42943069447582	0.152880481460286	0.832774907299189	ENSMUSG00000001151	ENSMUSG00000001151	ENSG00000160299	PCNT
ENSMUSG00000001156.10	718.838127680362	0.0218894591017604	0.149986084650831	0.145943266355137	0.883966175619281	0.98719612728248	ENSMUSG00000001156	ENSMUSG00000001156	ENSG00000059728	MXD1
ENSMUSG00000001158.14	931.272085691316	-0.177177983645114	0.175799875701511	-1.00783907234351	0.313531725038183	0.89155760479377	ENSMUSG00000001158	ENSMUSG00000001158	ENSG00000124380	SNRNP27
ENSMUSG00000001173.16	1661.39035912911	0.0741447417537147	0.14569656797868	0.508898341137071	0.610823482802378	0.944322630602654	ENSMUSG00000001173	ENSMUSG00000001173	ENSG00000122126	OCRL
ENSMUSG00000001175.17	83110.0615022577	-0.176281334408405	0.136836436063507	-1.28826312259837	0.197654385530319	0.85142474969984	ENSMUSG00000001175	ENSMUSG00000001175	ENSG00000198668	CALM1
ENSMUSG00000001211.16	7527.03629169837	-0.0042030520503265	0.142679389295404	-0.0294580182259157	0.976499301000716	0.998368468664565	ENSMUSG00000001211	ENSMUSG00000001211	ENSG00000160216	AGPAT3
ENSMUSG00000001225.13	5.30221302769446	-1.27563927404418	1.03774567256881	-1.22924075499779	0.218981552733218	0.869232332956163	ENSMUSG00000001225	ENSMUSG00000001225	ENSG00000091138	SLC26A3
ENSMUSG00000001227.13	3417.59565980404	-0.215074374128745	0.212256866927604	-1.01327404499051	0.310929281353987	0.89155760479377	ENSMUSG00000001227	ENSMUSG00000001227	ENSG00000167680	SEMA6B
ENSMUSG00000001228.15	70.2925947125145	0.448048244965406	0.411295245016029	1.08935916569603	0.275995531151812	0.886721513347858	ENSMUSG00000001228	ENSMUSG00000001228	ENSG00000276043	UHRF1
ENSMUSG00000001229.10	1502.71880587934	-0.155030870349517	0.173921131105743	-0.891386051619334	0.372722098095059	0.900104910718947	ENSMUSG00000001229	ENSMUSG00000001229	ENSG00000142002	DPP9
ENSMUSG00000001240.14	407.79538226689	-0.176263231151478	0.222095379441353	-0.793637542549698	0.427406470066586	0.908868133766554	ENSMUSG00000001240	ENSMUSG00000001240	ENSG00000131477	RAMP2
ENSMUSG00000001247.17	214.027893960805	0.247335158755951	0.250871926213995	0.985902099483914	0.32418115654438	0.89155760479377	ENSMUSG00000001247	ENSMUSG00000001247	ENSG00000105699	LSR
ENSMUSG00000001248.16	2075.6271572665	0.142300315140589	0.203636740726784	0.698794896405806	0.484680218462884	0.917940809938261	ENSMUSG00000001248	ENSMUSG00000001248	ENSG00000089351	GRAMD1A
ENSMUSG00000001249.15	23.209166396017	0.799020644785268	0.66599186366343	1.19974535483074	0.230238252635763	0.873325013359391	ENSMUSG00000001249	ENSMUSG00000001249	ENSG00000105707	HPN
ENSMUSG00000001260.11	1025.15799152006	0.236768628357254	0.213740710176245	1.10773763295734	0.267975141652478	0.882072959159813	ENSMUSG00000001260	ENSMUSG00000001260	ENSG00000163285	GABRG1
ENSMUSG00000001270.10	41161.8837697872	-0.127100247861485	0.148731910292487	-0.854559372037492	0.392795127537218	0.905355421137438	ENSMUSG00000001270	ENSMUSG00000001270	ENSG00000166165	CKB
ENSMUSG00000001280.14	535.40619651722	0.251776602671701	0.220996101879573	1.13928074083814	0.254586078557984	0.87875277176515	ENSMUSG00000001280	ENSMUSG00000001280	ENSG00000185591	SP1
ENSMUSG00000001281.11	30.3914323214656	-0.255362491385223	0.641159660733711	-0.398282217401199	0.690422167006951	0.957436777685629	ENSMUSG00000001281	ENSMUSG00000001281	ENSG00000139626	ITGB7
ENSMUSG00000001285.13	687.550388594761	-0.0449414679643253	0.152480654837473	-0.294735538827714	0.768195912411586	0.968992171064525	ENSMUSG00000001285	ENSMUSG00000001285	ENSG00000139637	MYG1
ENSMUSG00000001288.16	224.587179376732	0.106453042336286	0.245731344730326	0.433209049716922	0.664862904974853	0.953417694856346	ENSMUSG00000001288	ENSMUSG00000001288	ENSG00000172819	RARG
ENSMUSG00000001289.13	3587.69491767223	-0.0385574972984295	0.153276044320575	-0.25155592623324	0.801384328978016	0.976004448262539	ENSMUSG00000001289	ENSMUSG00000001289	ENSG00000123349	PFDN5
ENSMUSG00000001300.17	1635.76312023148	-0.161321105910237	0.193696714044799	-0.832854117870714	0.404927008933997	0.905677373227215	ENSMUSG00000001300	ENSMUSG00000001300	ENSG00000125266	EFNB2
ENSMUSG00000001305.6	215.931306661013	0.362947387033211	0.267273577673487	1.35796209334468	0.17447571265967	0.84161583535251	ENSMUSG00000001305	ENSMUSG00000001305	ENSG00000067533	RRP15
ENSMUSG00000001313.13	2950.73729102868	-0.0104917080055036	0.144644499116434	-0.072534441818338	0.942176597037354	0.994367900633141	ENSMUSG00000001313	ENSMUSG00000001313	ENSG00000108830	RND2
ENSMUSG00000001323.18	2381.68664047613	-0.208127631488117	0.201043552083143	-1.03523654119504	0.300558457532419	0.89155760479377	ENSMUSG00000001323	ENSMUSG00000001323	ENSG00000167720	SRR
ENSMUSG00000001333.10	23.6536993516467	0.148696851127405	0.519955181352766	0.285980131480834	0.774893339114121	0.96921584245255	ENSMUSG00000001333	ENSMUSG00000001333	ENSG00000162520	SYNC
ENSMUSG00000001334.11	2303.40134990846	-0.289830190059123	0.205015626130629	-1.41369804599408	0.157450579329265	0.836184697000938	ENSMUSG00000001334	ENSMUSG00000001334	ENSG00000160097	FNDC5
ENSMUSG00000001348.16	68.8554680057186	-1.09798816707791	0.697489900067169	-1.57419937833103	0.115441363037687	0.819264850350841	ENSMUSG00000001348	ENSMUSG00000001348	ENSG00000102575	ACP5
ENSMUSG00000001349.6	36.9541865009674	1.36144192302339	0.581139045213249	2.34271287437554	0.0191441094747884	0.589324265548524	ENSMUSG00000001349	ENSMUSG00000001349	ENSG00000130176	CNN1
ENSMUSG00000001366.15	2325.22567102156	-0.138409565797778	0.149336957118602	-0.926827280187952	0.354016218508507	0.897931202349277	ENSMUSG00000001366	ENSMUSG00000001366	ENSG00000112146	FBXO9
ENSMUSG00000001376.18	2102.9141994733	-0.133001029045678	0.173738794220387	-0.765522919866512	0.443960223689773	0.913887508029663	ENSMUSG00000001376	ENSMUSG00000001376	ENSG00000004766	VPS50
ENSMUSG00000001380.8	3283.26939544041	0.226587920624986	0.233310509426896	0.971186086651549	0.331455621046987	0.893148744092827	ENSMUSG00000001380	ENSMUSG00000001380	ENSG00000170445	HARS1
ENSMUSG00000001383.10	5890.51303022969	-0.140892174770708	0.179592959782759	-0.784508340088253	0.432741890139558	0.911126122510026	ENSMUSG00000001383	ENSMUSG00000001383	ENSG00000146007	ZMAT2
ENSMUSG00000001403.14	47.482831774661	-0.675719380281524	0.385268450565699	-1.75389232959343	0.0794489581694678	0.790295873161419	ENSMUSG00000001403	ENSMUSG00000001403	ENSG00000175063	UBE2C
ENSMUSG00000001415.11	2533.61786803862	0.312723880024165	0.141199012759595	2.21477384233987	0.0267755914991587	0.620328548646859	ENSMUSG00000001415	ENSMUSG00000001415	ENSG00000198952	SMG5
ENSMUSG00000001416.14	3481.43270110129	0.146201387302029	0.156543405358169	0.933935140656501	0.350337350693056	0.897829591562355	ENSMUSG00000001416	ENSMUSG00000001416	ENSG00000163468	CCT3
ENSMUSG00000001418.14	1056.02604704603	-0.274680575573003	0.135060532142642	-2.03375902060643	0.041975898144946	0.684892324288972	ENSMUSG00000001418	ENSMUSG00000001418	ENSG00000198715	GLMP
ENSMUSG00000001419.18	5589.64833534503	-0.104046407877095	0.136259718445479	-0.763588895266404	0.445112268928771	0.913887508029663	ENSMUSG00000001419	ENSMUSG00000001419	ENSG00000116604	MEF2D
ENSMUSG00000001420.14	16.0696944061275	-0.255797703363408	0.756881722460725	-0.337962584869635	0.735391383439632	0.964851597530028	ENSMUSG00000001420	ENSMUSG00000001420	ENSG00000163472	TMEM79
ENSMUSG00000001424.15	2309.55753933377	-0.0971742790483	0.233042395522309	-0.416981119810869	0.67669221755309	0.95472239878969	ENSMUSG00000001424	ENSMUSG00000001424	ENSG00000197157	SND1
ENSMUSG00000001435.16	302.752904140428	0.172782445958877	0.290539288261886	0.594695633050269	0.552046941422828	0.932464793125098	ENSMUSG00000001435	ENSMUSG00000001435	ENSG00000182871	COL18A1
ENSMUSG00000001436.16	348.716397950356	-0.0583808458325466	0.263759027925028	-0.221341602188271	0.82482645932684	0.979088921654298	ENSMUSG00000001436	ENSMUSG00000001436	ENSG00000173638	SLC19A1
ENSMUSG00000001440.6	6324.22035341074	0.158453365700626	0.16514003285832	0.9595091084702	0.337302333298303	0.894903194802627	ENSMUSG00000001440	ENSMUSG00000001440	ENSG00000108424	KPNB1
ENSMUSG00000001441.14	4723.84338351785	0.138555606226929	0.128310546335487	1.0798458130219	0.280210846434597	0.887115288714196	ENSMUSG00000001441	ENSMUSG00000001441	ENSG00000141279	NPEPPS
ENSMUSG00000001444.3	11.2322106960017	0.810145378473178	0.957664893144683	0.845959149460836	0.397575533499241	0.905677373227215	ENSMUSG00000001444	ENSMUSG00000001444	ENSG00000073861	TBX21
ENSMUSG00000001445.11	1078.72416735092	-0.227560682710658	0.15764568243474	-1.44349454546502	0.14888120792817	0.830667603688106	ENSMUSG00000001445	ENSMUSG00000001445	ENSG00000159111	MRPL10
ENSMUSG00000001467.6	2389.24862324643	0.429998210362483	0.228313281278226	1.8833692370199	0.059650346342851	0.747791805644503	ENSMUSG00000001467	ENSMUSG00000001467	ENSG00000001630	CYP51A1
ENSMUSG00000001472.18	13500.1708286953	-0.13516281642236	0.118968177620603	-1.13612580377085	0.255903917131682	0.87875277176515	ENSMUSG00000001472	ENSMUSG00000001472	ENSG00000141002	TCF25
ENSMUSG00000001473.8	372.01273909698	2.10420525385794	0.872075135247285	2.41287151623842	0.0158273978573354	0.553288272555155	ENSMUSG00000001473	ENSMUSG00000001473	ENSG00000176014	TUBB6
ENSMUSG00000001482.16	1282.59823293436	-0.125656242575258	0.148129252460838	-0.84828783300907	0.396277691887483	0.905677373227215	ENSMUSG00000001482	ENSMUSG00000001482	ENSG00000140995	DEF8
ENSMUSG00000001493.10	26.9421615070601	0.340453190439958	0.515869715822181	0.659959637090445	0.509279731681059	0.921071068565577	ENSMUSG00000001493	ENSMUSG00000001493	ENSG00000005102	MEOX1
ENSMUSG00000001494.7	6.14421779180621	-1.66475658990892	1.12597020466289	-1.47850856356126	0.139271706671843	0.830152188189282	ENSMUSG00000001494	ENSMUSG00000001494	ENSG00000167941	SOST
ENSMUSG00000001496.16	63.7223219845829	0.681461177050463	0.497800746670867	1.36894366191264	0.17101688615318	0.839215626197795	ENSMUSG00000001496	ENSMUSG00000001496	ENSG00000136352	NKX2-1
ENSMUSG00000001504.11	50.974496767592	2.41744903427088	1.35447582969448	1.78478565750131	0.0742960906261433	0.787518024078798	ENSMUSG00000001504	ENSMUSG00000001504	ENSG00000170561	IRX2
ENSMUSG00000001506.11	847.985292727943	-1.49004977170601	0.437287201987018	-3.40748543505339	0.0006556440758814	0.127572255330708	ENSMUSG00000001506	ENSMUSG00000001506	ENSG00000108821	COL1A1
ENSMUSG00000001507.17	534.8165456521	0.195907455060212	0.22247390396347	0.880586224137012	0.378541817475891	0.900306802182463	ENSMUSG00000001507	ENSMUSG00000001507	ENSG00000005884	ITGA3
ENSMUSG00000001508.16	14.8602634556657	1.634865921818	1.07027707826678	1.52751652353942	0.126632621612951	0.822042589387544	ENSMUSG00000001508	ENSMUSG00000001508	ENSG00000108823	SGCA
ENSMUSG00000001517.15	67.518806416346	0.309697285429052	0.437558000134525	0.70778567717614	0.479078362163178	0.917940809938261	ENSMUSG00000001517	ENSMUSG00000001517	ENSG00000111206	FOXM1
ENSMUSG00000001518.13	534.901113837357	-0.0795305732940952	0.159037208178742	-0.500075260405166	0.617022085290808	0.944982587742104	ENSMUSG00000001518	ENSMUSG00000001518	ENSG00000111203	ITFG2
ENSMUSG00000001521.13	399.973689151571	0.217987816821573	0.205052865679067	1.06308105521798	0.287745194961853	0.88884597349583	ENSMUSG00000001521	ENSMUSG00000001521	ENSG00000078246	TULP3
ENSMUSG00000001524.15	367.123254571083	-0.336123878075573	0.201261484387012	-1.67008545673463	0.0949024571169273	0.795999665732666	ENSMUSG00000001524	ENSMUSG00000001524	ENSG00000213780	GTF2H4
ENSMUSG00000001525.11	12910.7197002228	-0.251811634188956	0.177894691879475	-1.41550954403722	0.156919152103583	0.836184697000938	ENSMUSG00000001525	ENSMUSG00000001525	ENSG00000196230	TUBB
ENSMUSG00000001542.8	1307.89116602367	0.646603001930994	0.386835955655951	1.67151732530798	0.094619539507863	0.795243684739069	ENSMUSG00000001542	ENSMUSG00000001542	ENSG00000118985	ELL2
ENSMUSG00000001552.15	1402.9702826252	0.0008618574196263	0.188905455400531	0.0045623744311619	0.99635976450952	0.998954967561926	ENSMUSG00000001552	ENSMUSG00000001552	ENSG00000173801	JUP
ENSMUSG00000001555.11	205.228979942413	0.0575203821558314	0.202621106196147	0.283881493076782	0.77650119967362	0.969493853767557	ENSMUSG00000001555	ENSMUSG00000001555	ENSG00000141756	FKBP10
ENSMUSG00000001558.6	5.71877839921117	-0.810997321921351	1.07994743873862	-0.750959993820255	0.452676732788232	0.91509822898397	ENSMUSG00000001558	ENSMUSG00000001558	ENSG00000161594	KLHL10
ENSMUSG00000001569.11	1030.97183792973	0.175149778701231	0.168472168090102	1.03963628346943	0.298508913143244	0.89155760479377	ENSMUSG00000001569	ENSMUSG00000001569	ENSG00000146909	NOM1
ENSMUSG00000001576.16	2893.90977878192	-0.0044445295107228	0.145014548212613	-0.0306488525841318	0.975549581702272	0.998368468664565	ENSMUSG00000001576	ENSMUSG00000001576	ENSG00000113719	ERGIC1
ENSMUSG00000001588.13	6.59598471852728	0.509390660205647	1.19480740540665	0.42633704637299	0.669862266843327	0.953427143649625	ENSMUSG00000001588	ENSMUSG00000001588	ENSG00000072818	ACAP1
ENSMUSG00000001604.15	16.8877302834385	0.0680006298149166	0.602546107547234	0.11285547937854	0.910145133065728	0.990361730724435	ENSMUSG00000001604	ENSMUSG00000001604	ENSG00000204219	TCEA3
ENSMUSG00000001627.13	2016.26206562903	1.35968492458202	0.780910750494516	1.7411527805463	0.081656801672311	0.79143546105349	ENSMUSG00000001627	ENSMUSG00000001627	ENSG00000006652	IFRD1
ENSMUSG00000001630.14	847.464902085644	0.0418458420590743	0.164195102648106	0.254854385935957	0.79883556787205	0.975715784455487	ENSMUSG00000001630	ENSMUSG00000001630	ENSG00000211455	STK38L
ENSMUSG00000001632.17	878.788965907996	0.172360022721437	0.154640824099754	1.11458292934506	0.265029188905985	0.879894291482205	ENSMUSG00000001632	ENSMUSG00000001632	ENSG00000156983	BRPF1
ENSMUSG00000001642.19	1188.18382893861	-0.290000674166731	0.165684337655421	-1.75032038797689	0.0800630447928313	0.790295873161419	ENSMUSG00000001642	ENSMUSG00000001642	ENSG00000085662	AKR1B1
ENSMUSG00000001672.15	10.3267001772195	0.592423061454106	0.744653817498072	0.795568420564285	0.426282927757468	0.908868133766554	ENSMUSG00000001672	ENSMUSG00000001672	ENSG00000140832	MARVELD3
ENSMUSG00000001674.12	670.689235987423	-0.104101728507727	0.19583676114714	-0.531573989979907	0.595021083264562	0.942568922044394	ENSMUSG00000001674	ENSMUSG00000001674	ENSG00000088205	DDX18
ENSMUSG00000001687.16	5645.37757337405	0.0056699719454068	0.139855665343077	0.0405415964487239	0.967661345114775	0.997211235771738	ENSMUSG00000001687	ENSMUSG00000001687	ENSG00000122042	UBL3
ENSMUSG00000001700.11	491.668505583345	-0.235684667862878	0.182168348240711	-1.29377397412339	0.195743504901724	0.851417111880579	ENSMUSG00000001700	ENSMUSG00000001700	ENSG00000155324	GRAMD2B
ENSMUSG00000001729.15	4859.06786072588	-0.0886290914843252	0.140908681326728	-0.628982477515485	0.52936052786071	0.925927156387351	ENSMUSG00000001729	ENSMUSG00000001729	ENSG00000142208	AKT1
ENSMUSG00000001739.15	5.97561858717675	-1.10412384120237	1.33995296700518	-0.82400193767256	0.409938456973822	0.907658675066654	ENSMUSG00000001739	ENSMUSG00000001739	ENSG00000106404	CLDN15
ENSMUSG00000001741.13	183.264952439956	-0.503618524362232	0.416970768720203	-1.20780294961197	0.227123066655663	0.87313317238705	ENSMUSG00000001741	ENSMUSG00000001741	ENSG00000172349	IL16
ENSMUSG00000001750.17	500.238324249723	0.105542766071306	0.316974090582161	0.332969694391943	0.739157159467191	0.965675328688846	ENSMUSG00000001750	ENSMUSG00000001750	ENSG00000110719	TCIRG1
ENSMUSG00000001751.10	344.463351953911	-0.603184460251459	0.336647863003985	-1.7917370835778	0.0731750913063301	0.784535826353218	ENSMUSG00000001751	ENSMUSG00000001751	ENSG00000108784	NAGLU
ENSMUSG00000001755.13	635.176549476051	-0.218477453573175	0.213657682291222	-1.02255838044421	0.306516696337117	0.89155760479377	ENSMUSG00000001755	ENSMUSG00000001755	ENSG00000068120	COASY
ENSMUSG00000001761.8	476.870865261642	-0.0900523549467523	0.223669024235095	-0.402614332738804	0.687231964062808	0.956356471141988	ENSMUSG00000001761	ENSMUSG00000001761	ENSG00000128602	SMO
ENSMUSG00000001763.15	584.381061020016	-0.179678480508508	0.208231272384282	-0.862879424647221	0.388203764373755	0.903283240095746	ENSMUSG00000001763	ENSMUSG00000001763	ENSG00000158457	TSPAN33
ENSMUSG00000001767.6	657.763995411689	0.045058105983636	0.166068814746097	0.271321897807999	0.786143465905359	0.97276708237258	ENSMUSG00000001767	ENSMUSG00000001767	ENSG00000101343	CRNKL1
ENSMUSG00000001768.17	1068.35090810042	-0.50759204729812	0.147326820238324	-3.44534719799837	0.0005703263162226	0.117099641405779	ENSMUSG00000001768	ENSMUSG00000001768	ENSG00000132669	RIN2
ENSMUSG00000001773.15	165.082312869903	0.0080866106738798	0.344158003872352	0.0234967967703553	0.981253993587812	0.998368468664565	ENSMUSG00000001773	ENSMUSG00000001773	ENSG00000086205	FOLH1
ENSMUSG00000001774.9	2155.69320485969	0.158207460556374	0.153214919346915	1.03258521579191	0.301798049766821	0.89155760479377	ENSMUSG00000001774	ENSMUSG00000001774	ENSG00000110172	CHORDC1
ENSMUSG00000001783.4	3847.29905439848	0.0023729297132705	0.140252179312579	0.0169190220423029	0.986501217543488	0.998368468664565	ENSMUSG00000001783	ENSMUSG00000001783	ENSG00000100220	RTCB
ENSMUSG00000001785.14	572.894176369411	0.0767759970688125	0.195762353131006	0.39218979462018	0.694917984075489	0.958932137695448	ENSMUSG00000001785	ENSMUSG00000001785	ENSG00000136045	PWP1
ENSMUSG00000001786.15	1060.41828359922	-0.185855473612869	0.131452180763697	-1.41386375283473	0.157401910408958	0.836184697000938	ENSMUSG00000001786	ENSMUSG00000001786	ENSG00000100225	FBXO7
ENSMUSG00000001794.14	3776.50873376622	-0.0798711523557672	0.118413533689457	-0.674510335661728	0.499986916933388	0.920919302372845	ENSMUSG00000001794	ENSMUSG00000001794	ENSG00000126247	CAPNS1
ENSMUSG00000001802.17	1908.06553836897	-0.0120424152121559	0.18333400476235	-0.0656856605939854	0.947628088944725	0.994454319195986	ENSMUSG00000001802	ENSMUSG00000001802	ENSG00000130881	LRP3
ENSMUSG00000001827.13	141.862805183866	0.207564091363458	0.363865577882491	0.570441679510804	0.568378167286991	0.937861730720359	ENSMUSG00000001827	ENSMUSG00000001827	ENSG00000110195	FOLR1
ENSMUSG00000001829.18	1467.8939510518	-0.140328198879315	0.141399833751806	-0.992421243759225	0.320992080211393	0.89155760479377	ENSMUSG00000001829	ENSMUSG00000001829	ENSG00000162129	CLPB
ENSMUSG00000001833.18	14408.4684096715	-0.134793819743178	0.117613174696847	-1.14607755543216	0.251763063513832	0.87787205155922	ENSMUSG00000001833	ENSMUSG00000001833	ENSG00000122545	SEPTIN7
ENSMUSG00000001844.11	362.088062445106	0.0244869241990371	0.182516001399956	0.134163163838866	0.893273553516176	0.988346496500784	ENSMUSG00000001844	ENSMUSG00000001844	ENSG00000136247	ZDHHC4
ENSMUSG00000001847.15	8590.24185347532	-0.149608058455054	0.130427279728586	-1.14706109616318	0.251356371123514	0.877343908347008	ENSMUSG00000001847	ENSMUSG00000001847	ENSG00000136238	RAC1
ENSMUSG00000001855.16	793.509865624964	-0.242309304492631	0.317352634313395	-0.763533301108013	0.445145410022105	0.913887508029663	ENSMUSG00000001855	ENSMUSG00000001855	ENSG00000126883	NUP214
ENSMUSG00000001864.14	256.767699368858	-0.68439849495892	0.334544761780076	-2.04576060709279	0.0407799295281961	0.680748918075355	ENSMUSG00000001864	ENSMUSG00000001864	ENSG00000126878	AIF1L
ENSMUSG00000001870.17	250.770586254225	0.448557324923493	0.282495478442694	1.58783895372855	0.112322760513184	0.815614952351989	ENSMUSG00000001870	ENSMUSG00000001870	ENSG00000049323	LTBP1
ENSMUSG00000001891.17	2696.17648007575	-0.254796520937265	0.13835584266629	-1.84160289892365	0.0655332567057629	0.771034466375562	ENSMUSG00000001891	ENSMUSG00000001891	ENSG00000169764	UGP2
ENSMUSG00000001901.16	67.9254273772517	-0.244992873661888	0.369289612814479	-0.663416638758713	0.507063752409165	0.920919302372845	ENSMUSG00000001901	ENSMUSG00000001901	ENSG00000173826	KCNH6
ENSMUSG00000001909.17	1143.10063232402	0.26989617888681	0.18880965230386	1.42946176529394	0.152871556789502	0.832774907299189	ENSMUSG00000001909	ENSMUSG00000001909	ENSG00000104907	TRMT1
ENSMUSG00000001910.6	3477.57999864564	-0.0856601204507138	0.12868483953193	-0.66565821399233	0.505629588004896	0.920919302372845	ENSMUSG00000001910	ENSMUSG00000001910	ENSG00000160877	NACC1
ENSMUSG00000001911.17	5885.5019816709	-0.334853566986085	0.20706416947696	-1.61714877002582	0.105846171615315	0.808538521604118	ENSMUSG00000001911	ENSMUSG00000001911	ENSG00000008441	NFIX
ENSMUSG00000001918.18	90.2577635105036	0.576739063250189	0.419118707382799	1.37607568712849	0.168798201874992	0.838082049944714	ENSMUSG00000001918	ENSMUSG00000001918	ENSG00000105281	SLC1A5
ENSMUSG00000001924.16	10521.3036609218	-0.0220616077869798	0.120310093418264	-0.183372875543214	0.854505457174446	0.983537403232988	ENSMUSG00000001924	ENSMUSG00000001924	ENSG00000130985	UBA1
ENSMUSG00000001930.18	700.390798950623	0.450856339250242	0.315536848160248	1.42885479739999	0.153045971849938	0.832774907299189	ENSMUSG00000001930	ENSMUSG00000001930	ENSG00000110799	VWF
ENSMUSG00000001942.9	575.866429905974	-0.424632523353539	0.170268332283588	-2.49390193501336	0.0126347445907499	0.51398739089589	ENSMUSG00000001942	ENSMUSG00000001942	ENSG00000110013	SIAE
ENSMUSG00000001943.9	147.559789396329	0.0489879075401941	0.290140809749059	0.168841837804766	0.865921048911387	0.984285220914455	ENSMUSG00000001943	ENSMUSG00000001943	ENSG00000019102	VSIG2
ENSMUSG00000001946.15	516.403779324756	0.194491083859998	0.219221562913801	0.887189568739973	0.374976847535732	0.900104910718947	ENSMUSG00000001946	ENSMUSG00000001946	ENSG00000149564	ESAM
ENSMUSG00000001948.11	92.925650208107	-0.0540949063141978	0.317310217723469	-0.170479560041589	0.864633007783323	0.983973830691292	ENSMUSG00000001948	ENSMUSG00000001948	ENSG00000064199	SPA17
ENSMUSG00000001962.9	635.581203395045	0.0934483279321364	0.151217437473763	0.61797322777904	0.536592986568098	0.927059000499834	ENSMUSG00000001962	ENSMUSG00000001962	ENSG00000071859	FAM50A
ENSMUSG00000001964.15	1119.6559612611	0.670122082518636	0.383792929618137	1.74605114061218	0.0808020657690363	0.790295873161419	ENSMUSG00000001964	ENSMUSG00000001964	ENSG00000102119	EMD
ENSMUSG00000001983.8	269.60285218776	-0.312519147030798	0.229172570365527	-1.36368478362107	0.172666795128622	0.840909716535498	ENSMUSG00000001983	ENSMUSG00000001983	ENSG00000136463	TACO1
ENSMUSG00000001985.10	2787.9136833029	-0.0103607467940192	0.149200980597854	-0.0694415462452281	0.944638159594015	0.994367900633141	ENSMUSG00000001985	ENSMUSG00000001985	ENSG00000163873	GRIK3
ENSMUSG00000001986.17	5402.57576847868	-0.282429109739152	0.239206438615845	-1.18069192189563	0.237725131752836	0.873524658675911	ENSMUSG00000001986	ENSMUSG00000001986	ENSG00000125675	GRIA3
ENSMUSG00000001988.10	208.440175473281	-0.230086717770949	0.216033444583807	-1.06505137764301	0.286852680526009	0.887685670468619	ENSMUSG00000001988	ENSMUSG00000001988	ENSG00000130751	NPAS1
ENSMUSG00000001995.10	1819.47750822462	0.50908297373488	0.282412210732644	1.80262380445307	0.0714473159442447	0.78422343985562	ENSMUSG00000001995	ENSMUSG00000001995	ENSG00000116991	SIPA1L2
ENSMUSG00000001998.16	230.181694739663	-0.0331791266953727	0.21130990499211	-0.157016429005595	0.875231900232068	0.986219056952489	ENSMUSG00000001998	ENSMUSG00000001998	ENSG00000081014	AP4E1
ENSMUSG00000001999.16	476.805647367272	-0.170745406080006	0.176768781956487	-0.965925115227847	0.334081653911694	0.893588713522017	ENSMUSG00000001999	ENSMUSG00000001999	ENSG00000106605	BLVRA
ENSMUSG00000002006.13	4633.91025990685	-0.090136583488448	0.134297976045061	-0.671168591983879	0.502113134584727	0.920919302372845	ENSMUSG00000002006	ENSMUSG00000002006	ENSG00000067840	PDZD4
ENSMUSG00000002007.6	84.2451302770297	0.115086517742479	0.472446647871891	0.243596855350503	0.80754306401193	0.976004448262539	ENSMUSG00000002007	ENSMUSG00000002007	ENSG00000184343	SRPK3
ENSMUSG00000002010.18	2958.11414299009	-0.128932861983728	0.132113809709426	-0.975922670516474	0.329102786699265	0.893148744092827	ENSMUSG00000002010	ENSMUSG00000002010	ENSG00000067829	IDH3G
ENSMUSG00000002012.14	1430.46072030257	-0.0374076553868594	0.242883301953669	-0.154014932627996	0.877597961533223	0.986433876184512	ENSMUSG00000002012	ENSMUSG00000002012	ENSG00000130822	PNCK
ENSMUSG00000002014.13	1028.38332947536	0.0208583510024634	0.158844241974159	0.131313233285829	0.895527523788882	0.98884932525867	ENSMUSG00000002014	ENSMUSG00000002014	ENSG00000180879	SSR4
ENSMUSG00000002015.6	1753.60962607325	-0.0420067996903349	0.131802699781589	-0.318709705946423	0.749946653908035	0.966892792481467	ENSMUSG00000002015	ENSMUSG00000002015	ENSG00000185825	BCAP31
ENSMUSG00000002017.11	1223.1245648899	0.28714676447991	0.205683339919454	1.39606233831266	0.162695723770127	0.836184697000938	ENSMUSG00000002017	ENSMUSG00000002017	ENSG00000119812	FAM98A
ENSMUSG00000002020.16	17.7286637575643	1.48788670149843	0.981866311772575	1.51536587380448	0.129679774634837	0.82434558853715	ENSMUSG00000002020	ENSMUSG00000002020	ENSG00000119681	LTBP2
ENSMUSG00000002031.14	770.322713122379	-0.420172576295603	0.243887735547204	-1.72281142121753	0.0849226327133087	0.79143546105349	ENSMUSG00000002031	ENSMUSG00000002031	ENSG00000118096	IFT46
ENSMUSG00000002032.18	1122.79276225153	-0.14614886831762	0.220843059727961	-0.661777048813076	0.508114117147032	0.920919302372845	ENSMUSG00000002032	ENSMUSG00000002032	ENSG00000149582	TMEM25
ENSMUSG00000002043.18	166.797250654682	-0.123651575886119	0.305755009181394	-0.404413900583917	0.685908379990674	0.956158615609647	ENSMUSG00000002043	ENSMUSG00000002043	ENSG00000007255	TRAPPC6A
ENSMUSG00000002052.7	4830.53719954852	0.134133263925536	0.144584182775099	0.927717412451547	0.353554173779204	0.897931202349277	ENSMUSG00000002052	ENSMUSG00000002052	ENSG00000109111	SUPT6H
ENSMUSG00000002058.14	523.974266609375	-0.268110577281673	0.258210824527054	-1.03833980536157	0.299111883052632	0.89155760479377	ENSMUSG00000002058	ENSMUSG00000002058	ENSG00000109103	UNC119
ENSMUSG00000002059.19	349.667929239641	0.124596188357402	0.197686768688279	0.630270751978708	0.528517455539045	0.925790079479317	ENSMUSG00000002059	ENSMUSG00000002059	ENSG00000109113	RAB34
ENSMUSG00000002064.11	1390.10689879944	-0.0169442206676699	0.138384009573082	-0.122443486931353	0.902547799995991	0.98958313619251	ENSMUSG00000002064	ENSMUSG00000002064	ENSG00000132581	SDF2
ENSMUSG00000002068.17	390.014175922871	-0.138449929842901	0.178287481484546	-0.776554409149035	0.437421708363369	0.913847504221974	ENSMUSG00000002068	ENSMUSG00000002068	ENSG00000105173	CCNE1
ENSMUSG00000002076.13	37.3322890258676	2.71501020436241	1.58222199234568	1.71594770992744	0.0861716133674569	0.792433505868108	ENSMUSG00000002076	ENSMUSG00000002076	ENSG00000160207	HSF2BP
ENSMUSG00000002100.16	28.0004498576456	0.587832363488208	0.679235074967651	0.865432874643883	0.386801243785888	0.903144232977896	ENSMUSG00000002100	ENSMUSG00000002100	ENSG00000134571	MYBPC3
ENSMUSG00000002102.16	4510.36335224126	-0.0154842657591504	0.151186488671514	-0.102418317239932	0.918424645068353	0.991741630238453	ENSMUSG00000002102	ENSMUSG00000002102	ENSG00000165916	PSMC3
ENSMUSG00000002103.17	2040.96526119088	-0.259715512565451	0.19770920318033	-1.31362378881557	0.1889728391683	0.848911039428741	ENSMUSG00000002103	ENSMUSG00000002103	ENSG00000134575	ACP2
ENSMUSG00000002104.12	22.0369400100003	-1.15394193042168	0.714646563299206	-1.6147029730255	0.106375033419555	0.808538521604118	ENSMUSG00000002104	ENSMUSG00000002104	ENSG00000165917	RAPSN
ENSMUSG00000002105.16	507.616383038312	0.225246667143468	0.17841798597013	1.26246614610468	0.206781100642448	0.858025897618247	ENSMUSG00000002105	ENSMUSG00000002105	ENSG00000165915	SLC39A13
ENSMUSG00000002107.19	7187.80718225563	0.038241007502123	0.126633228828374	0.301982409008548	0.762665472890718	0.96870135787529	ENSMUSG00000002107	ENSMUSG00000002107	ENSG00000048740	CELF2
ENSMUSG00000002108.11	105.736758149266	-0.179195343909225	0.344902649311999	-0.519553399391621	0.603374885166742	0.943974038574942	ENSMUSG00000002108	ENSMUSG00000002108	ENSG00000025434	NR1H3
ENSMUSG00000002109.15	175.604908121256	-0.211074797090337	0.266958104598973	-0.790666375937212	0.429138702189955	0.909432497645929	ENSMUSG00000002109	ENSMUSG00000002109	ENSG00000134574	DDB2
ENSMUSG00000002111.9	241.471328895688	-0.273636221673395	0.341600807708913	-0.801040909442369	0.42310796296355	0.908815878509218	ENSMUSG00000002111	ENSMUSG00000002111	ENSG00000066336	SPI1
ENSMUSG00000002129.12	2007.49378892422	0.174759862881041	0.209433789569203	0.834439672989324	0.404033268938739	0.905677373227215	ENSMUSG00000002129	ENSMUSG00000002129	ENSG00000099995	SF3A1
ENSMUSG00000002147.19	458.855074640721	-0.111488732781298	0.178297380525468	-0.625296526806644	0.531776459085116	0.926339448974111	ENSMUSG00000002147	ENSMUSG00000002147	ENSG00000166888	STAT6
ENSMUSG00000002190.14	365.164760957529	-0.203177526361346	0.212114215604578	-0.957868503920114	0.338129070280275	0.894903194802627	ENSMUSG00000002190	ENSMUSG00000002190	ENSG00000153132	CLGN
ENSMUSG00000002204.10	13.6858777248361	-0.071952923435417	0.882014492056772	-0.0815779378722336	0.9349823458351	0.994205099117635	ENSMUSG00000002204	ENSMUSG00000002204	ENSG00000131400	NAPSA
ENSMUSG00000002205.17	556.705182161159	-0.098819647321855	0.145983822402553	-0.676921906109281	0.498455504373964	0.920919302372845	ENSMUSG00000002205	ENSMUSG00000002205	ENSG00000105053	VRK3
ENSMUSG00000002210.12	725.196207952038	-0.0823865405433952	0.158868935585716	-0.518581812357799	0.604052394874025	0.943974038574942	ENSMUSG00000002210	ENSMUSG00000002210	ENSG00000105771	SMG9
ENSMUSG00000002221.12	1133.64237433698	0.203220850744917	0.155074638449113	1.31047122067999	0.190036473884976	0.850586430963026	ENSMUSG00000002221	ENSMUSG00000002221	ENSG00000157212	PAXIP1
ENSMUSG00000002222.15	3570.1621972885	-0.15589674852011	0.143177891635264	-1.08883254767605	0.276227735831544	0.886721513347858	ENSMUSG00000002222	ENSMUSG00000002222	ENSG00000153561	RMND5A
ENSMUSG00000002227.16	164.876119972428	0.0941571949499699	0.295906486236332	0.318199158617866	0.750333870950236	0.966892792481467	ENSMUSG00000002227	ENSMUSG00000002227	ENSG00000155363	MOV10
ENSMUSG00000002228.8	35.7822922738539	1.01292779494177	0.593665216579981	1.70622729217168	0.0879657691863257	0.792433505868108	ENSMUSG00000002228	ENSMUSG00000002228	ENSG00000155367	PPM1J
ENSMUSG00000002249.22	84.4006085040426	0.331511617317965	0.668136247930843	0.496173674672832	0.619771882718809	0.945881617852796	ENSMUSG00000002249	ENSMUSG00000002249	ENSG00000007866	TEAD3
ENSMUSG00000002250.17	785.79945144921	0.128422319974359	0.219788483180854	0.584299587111151	0.559018769920117	0.93464034655741	ENSMUSG00000002250	ENSMUSG00000002250	ENSG00000112033	PPARD
ENSMUSG00000002257.9	75.6925347359173	-0.0551141665013968	0.327769121709476	-0.168149355296038	0.866465782160951	0.984285220914455	ENSMUSG00000002257	ENSMUSG00000002257	ENSG00000023892	DEF6
ENSMUSG00000002265.18	7605.78737287984	0.237032231064162	0.175058564722637	1.35401676256009	0.175731029906313	0.842003681063104	ENSMUSG00000002265	ENSMUSG00000002265	ENSG00000198300	PEG3
ENSMUSG00000002274.14	1649.70207710332	-0.493698205689567	0.236137616523644	-2.09072240567878	0.0365529553000359	0.667394241275219	ENSMUSG00000002274	ENSMUSG00000002274	ENSG00000103260	METRN
ENSMUSG00000002279.20	315.440935006628	-0.172546505155117	0.213882830317215	-0.806733784564236	0.419819875260052	0.908140171747317	ENSMUSG00000002279	ENSMUSG00000002279	ENSG00000103227	LMF1
ENSMUSG00000002280.12	714.512699786879	0.0105756751484348	0.155664773235764	0.067938782350052	0.945834366206786	0.99436901667967	ENSMUSG00000002280	ENSMUSG00000002280	ENSG00000103245	CIAO3
ENSMUSG00000002289.17	206.490552004542	1.71157685608449	0.913835229580727	1.87296002679802	0.0610739050641943	0.750737495188833	ENSMUSG00000002289	ENSMUSG00000002289	ENSG00000167772	ANGPTL4
ENSMUSG00000002297.17	68.0507055845224	0.546135602995076	0.425837095704443	1.28249889101754	0.199667693727564	0.853643601275258	ENSMUSG00000002297	ENSMUSG00000002297	ENSG00000006634	DBF4
ENSMUSG00000002307.17	675.309647145203	-0.177181815628429	0.180061201804095	-0.984008847287387	0.325111162852269	0.89155760479377	ENSMUSG00000002307	ENSMUSG00000002307	ENSG00000204209	DAXX
ENSMUSG00000002308.17	325.122092665836	-0.0286992925499321	0.178319977666426	-0.160942665681679	0.872138557948984	0.985475269345804	ENSMUSG00000002308	ENSMUSG00000002308	ENSG00000167775	CD320
ENSMUSG00000002319.17	1843.94022780591	0.22290365326194	0.127678499513285	1.74581980608839	0.0808422682267629	0.790295873161419	ENSMUSG00000002319	ENSMUSG00000002319	ENSG00000196497	IPO4
ENSMUSG00000002324.9	110.134023358731	-0.177308734454343	0.40209659527906	-0.44096054663504	0.659241559536383	0.953014468054161	ENSMUSG00000002324	ENSMUSG00000002324	ENSG00000100918	REC8
ENSMUSG00000002325.16	502.554582147348	0.153976811063751	0.268080912717774	0.574366930874532	0.565719525828829	0.937044777137728	ENSMUSG00000002325	ENSMUSG00000002325	ENSG00000213928	IRF9
ENSMUSG00000002326.7	513.518006361296	-0.113788264928613	0.154967391164591	-0.734272314152586	0.462782787995228	0.916063304977207	ENSMUSG00000002326	ENSMUSG00000002326	ENSG00000100938	GMPR2
ENSMUSG00000002332.17	2290.26360206942	0.0365812559005933	0.161605734227345	0.226361125584388	0.820920560532658	0.978472408748617	ENSMUSG00000002332	ENSMUSG00000002332	ENSG00000157379	DHRS1
ENSMUSG00000002341.9	6381.84909162601	-0.090909399257519	0.214168773590854	-0.424475509353157	0.671219062492958	0.953427143649625	ENSMUSG00000002341	ENSMUSG00000002341	ENSG00000130287	NCAN
ENSMUSG00000002342.18	566.569893679243	0.0702213468769227	0.173172109044122	0.40550032718624	0.685109777976005	0.956158615609647	ENSMUSG00000002342	ENSMUSG00000002342	ENSG00000064545	TMEM161A
ENSMUSG00000002343.12	722.05502364979	-0.179016761329326	0.160932198995899	-1.11237379745173	0.265977465828673	0.880312405967892	ENSMUSG00000002343	ENSMUSG00000002343	ENSG00000105676	ARMC6
ENSMUSG00000002345.19	567.992079527759	-0.24079006847073	0.207223411605216	-1.16198293718599	0.245242395890592	0.8766720493478	ENSMUSG00000002345	ENSMUSG00000002345	ENSG00000254901	BORCS8
ENSMUSG00000002346.17	683.807928066657	0.0848826854124092	0.199116160999027	0.426297318040518	0.669891211918506	0.953427143649625	ENSMUSG00000002346	ENSMUSG00000002346	ENSG00000181035	SLC25A42
ENSMUSG00000002365.11	525.557750095104	-0.0814737461646089	0.228783184991983	-0.356117719785499	0.721752407521786	0.963545336975482	ENSMUSG00000002365	ENSMUSG00000002365	ENSG00000130340	SNX9
ENSMUSG00000002372.10	1848.00259013175	-0.044953999363163	0.13916435338713	-0.323028119407194	0.746673946482837	0.966606786250255	ENSMUSG00000002372	ENSMUSG00000002372	ENSG00000031823	RANBP3
ENSMUSG00000002393.15	791.97980794703	-0.0622684882747284	0.164166770386064	-0.379300196551921	0.704464953714524	0.961040609705475	ENSMUSG00000002393	ENSMUSG00000002393	ENSG00000160113	NR2F6
ENSMUSG00000002395.15	1478.70575257133	-0.157569717693023	0.138414753027145	-1.13838817212007	0.254958430766453	0.87875277176515	ENSMUSG00000002395	ENSMUSG00000002395	ENSG00000053501	USE1
ENSMUSG00000002409.19	434.330562409348	-0.436389344513774	0.263275403604604	-1.6575393619723	0.0974104776770062	0.796537115037292	ENSMUSG00000002409	ENSMUSG00000002409	ENSG00000105204	DYRK1B
ENSMUSG00000002413.16	2801.00249660158	0.174094364554895	0.161078473628879	1.08080465770991	0.279784016157618	0.887115288714196	ENSMUSG00000002413	ENSMUSG00000002413	ENSG00000157764	BRAF
ENSMUSG00000002416.14	1617.0625353503	-0.0727366825265085	0.143621068271462	-0.506448555228868	0.612541795695018	0.944322630602654	ENSMUSG00000002416	ENSMUSG00000002416	ENSG00000090266	NDUFB2
ENSMUSG00000002428.13	720.722060159026	-0.163277577365504	0.271848334855481	-0.60062011213828	0.548093039157764	0.932019507150542	ENSMUSG00000002428	ENSMUSG00000002428	ENSG00000071794	HLTF
ENSMUSG00000002455.15	1942.0899798584	-0.0412697525225422	0.156968601517015	-0.262917246657565	0.792614362927303	0.973929991510377	ENSMUSG00000002455	ENSMUSG00000002455	ENSG00000101161	PRPF6
ENSMUSG00000002458.14	431.531510141374	-0.275557632481254	0.208437409400627	-1.32201620272308	0.186162755578645	0.84756140968938	ENSMUSG00000002458	ENSMUSG00000002458	ENSG00000171700	RGS19
ENSMUSG00000002459.18	1182.92856317085	0.254779470440106	0.275459076315555	0.924926758079448	0.355004006824719	0.897931202349277	ENSMUSG00000002459	ENSMUSG00000002459	ENSG00000147509	RGS20
ENSMUSG00000002475.17	1449.45877371224	-0.141398106099743	0.151311685274415	-0.93448239535041	0.350055112901442	0.897829591562355	ENSMUSG00000002475	ENSMUSG00000002475	ENSG00000158201	ABHD3
ENSMUSG00000002477.6	1037.95328765264	-0.0106800181851413	0.154030008239937	-0.0693372564682635	0.944721170711457	0.994367900633141	ENSMUSG00000002477	ENSMUSG00000002477	ENSG00000167088	SNRPD1
ENSMUSG00000002489.17	2546.4469833114	0.141016537487613	0.13514233812461	1.04346675841575	0.296732168716048	0.89155760479377	ENSMUSG00000002489	ENSMUSG00000002489	ENSG00000156299	TIAM1
ENSMUSG00000002496.11	2400.67629509365	0.211694862433903	0.216577716575211	0.977454494310305	0.328344195766991	0.892306486235844	ENSMUSG00000002496	ENSMUSG00000002496	ENSG00000103197	TSC2
ENSMUSG00000002500.16	8.16207656248522	-0.144065676345692	1.25499574514144	-0.114793756794335	0.908608597699633	0.990230427366751	ENSMUSG00000002500	ENSMUSG00000002500	ENSG00000140986	RPL3L
ENSMUSG00000002504.16	1143.0221394837	-0.0885340552314585	0.144406477787675	-0.613089222781491	0.539817345871421	0.929098565816643	ENSMUSG00000002504	ENSMUSG00000002504	ENSG00000065054	SLC9A3R2
ENSMUSG00000002524.18	3723.26461458409	-0.0077054440419116	0.132548355179546	-0.0581330792937725	0.953642625471733	0.995741363355161	ENSMUSG00000002524	ENSMUSG00000002524	ENSG00000179950	PUF60
ENSMUSG00000002550.17	1018.74470607185	-0.0410579877123612	0.149197650138616	-0.275191919404998	0.783168794774901	0.971600384495178	ENSMUSG00000002550	ENSMUSG00000002550	ENSG00000130717	UCK1
ENSMUSG00000002565.17	8.03373283623426	1.51999819129786	1.24842639621337	1.21753128250748	0.223402141702424	0.870380584488458	ENSMUSG00000002565	ENSMUSG00000002565	ENSG00000006747	SCIN
ENSMUSG00000002578.19	317.507304196202	-0.0984146913761157	0.271172092146767	-0.362923376801071	0.716662123469304	0.962699643956388	ENSMUSG00000002578	ENSMUSG00000002578	ENSG00000123411	IKZF4
ENSMUSG00000002580.8	1425.55824892946	-0.22757461167804	0.167207645594901	-1.36102993896219	0.173504228355886	0.841129509542613	ENSMUSG00000002580	ENSMUSG00000002580	ENSG00000141741	MIEN1
ENSMUSG00000002602.17	1584.29740682649	-0.163527324637719	0.199073788342531	-0.821440763242771	0.411395252624241	0.907658675066654	ENSMUSG00000002602	ENSMUSG00000002602	ENSG00000167601	AXL
ENSMUSG00000002603.16	428.358890150843	0.489886459458006	0.44571824959479	1.09909446136291	0.271726865533735	0.885629531038263	ENSMUSG00000002603	ENSMUSG00000002603	ENSG00000105329	TGFB1
ENSMUSG00000002608.9	1321.44733012527	0.0597850889510834	0.143925386472664	0.415389462667438	0.67785681928066	0.954812685330199	ENSMUSG00000002608	ENSMUSG00000002608	ENSG00000142039	CCDC97
ENSMUSG00000002625.11	1893.63608784039	0.280276837846164	0.175786646584531	1.59441483919194	0.110843150946039	0.814353795791111	ENSMUSG00000002625	ENSMUSG00000002625	ENSG00000011243	AKAP8L
ENSMUSG00000002633.5	122.614806973503	-0.124844613516926	0.314253680845586	-0.397273353110764	0.691165895128981	0.9578346657763	ENSMUSG00000002633	ENSMUSG00000002633	ENSG00000164690	SHH
ENSMUSG00000002658.10	2040.05642350306	0.0545632837095621	0.154043938878071	0.354205975950474	0.723184525387124	0.963658105945181	ENSMUSG00000002658	ENSMUSG00000002658	ENSG00000125651	GTF2F1
ENSMUSG00000002660.9	1000.26417108389	0.0939369048735076	0.148602203973796	0.632136686815708	0.52729756434082	0.925790079479317	ENSMUSG00000002660	ENSMUSG00000002660	ENSG00000125656	CLPP
ENSMUSG00000002661.15	335.839076492776	-0.117882116453269	0.28229592130493	-0.417583491494853	0.676251668831876	0.954602058015019	ENSMUSG00000002661	ENSMUSG00000002661	ENSG00000125652	ALKBH7
ENSMUSG00000002664.3	4.3921798229428	-0.274989457886461	1.43183340593844	-0.192054087260403	0.847699838409222	0.982493637336217	ENSMUSG00000002664	ENSMUSG00000002664	ENSG00000125650	PSPN
ENSMUSG00000002668.9	37.8316063043632	0.229724994112354	0.534379289347186	0.429891275152136	0.667274732451303	0.953427143649625	ENSMUSG00000002668	ENSMUSG00000002668	ENSG00000205744	DENND1C
ENSMUSG00000002679.15	505.531775242343	-0.0827862428918818	0.179438327146403	-0.461363211574843	0.644538040735267	0.950112705640477	ENSMUSG00000002679	ENSMUSG00000002679	ENSG00000133997	MED6
ENSMUSG00000002688.9	292.347709589176	-0.214706145554368	0.22193551428142	-0.967425813978175	0.33333121066583	0.893331967422104	ENSMUSG00000002688	ENSMUSG00000002688	ENSG00000184304	PRKD1
ENSMUSG00000002699.14	170.194489555194	-0.201638592426116	0.433108272144027	-0.465561628338197	0.641529314364961	0.949485683784309	ENSMUSG00000002699	ENSMUSG00000002699	ENSG00000043462	LCP2
ENSMUSG00000002718.15	2017.58633068843	-0.273352980689404	0.147643976054407	-1.85143334658417	0.0641072354405795	0.766055464056751	ENSMUSG00000002718	ENSMUSG00000002718	ENSG00000124207	CSE1L
ENSMUSG00000002728.15	1483.60528565776	0.0074968877750902	0.138394154700404	0.0541705521546015	0.956799282200066	0.996417227483292	ENSMUSG00000002728	ENSMUSG00000002728	ENSG00000173418	NAA20
ENSMUSG00000002731.7	404.652212330733	-0.514219253854186	0.232172177406388	-2.21481858678575	0.0267725189276554	0.620328548646859	ENSMUSG00000002731	ENSMUSG00000002731	ENSG00000180228	PRKRA
ENSMUSG00000002732.15	75.0833722971293	-0.386322147799669	0.280961067554011	-1.37500241995416	0.169130694458767	0.838082049944714	ENSMUSG00000002732	ENSMUSG00000002732	ENSG00000079150	FKBP7
ENSMUSG00000002733.9	1137.25540252106	-0.038216563705617	0.141499656112439	-0.270082378682598	0.787096878302235	0.972938964178302	ENSMUSG00000002733	ENSMUSG00000002733	ENSG00000116095	PLEKHA3
ENSMUSG00000002741.10	2904.8192579139	-0.142496900983858	0.140747266111478	-1.01243103983984	0.311332003387047	0.89155760479377	ENSMUSG00000002741	ENSMUSG00000002741	ENSG00000106636	YKT6
ENSMUSG00000002748.8	3436.0655042787	0.0108969815363505	0.14627608614191	0.0744959878525787	0.940615733527955	0.994367900633141	ENSMUSG00000002748	ENSMUSG00000002748	ENSG00000009954	BAZ1B
ENSMUSG00000002763.17	1402.5791618595	-0.159138688346371	0.13433938390127	-1.18460189205071	0.236174888603753	0.873524658675911	ENSMUSG00000002763	ENSMUSG00000002763	ENSG00000124587	PEX6
ENSMUSG00000002767.14	801.738956190546	-0.126040725414428	0.152503914950363	-0.826475342980225	0.408534499483603	0.907173571342187	ENSMUSG00000002767	ENSMUSG00000002767	ENSG00000112651	MRPL2
ENSMUSG00000002768.9	1577.9986242281	-0.220740468625425	0.186775098469606	-1.18185170525473	0.237264547578495	0.873524658675911	ENSMUSG00000002768	ENSMUSG00000002768	ENSG00000124733	MEA1
ENSMUSG00000002769.10	10.8551931908548	0.663157963844834	0.814488056369497	0.814202195672208	0.415529127838894	0.907850643905686	ENSMUSG00000002769	ENSMUSG00000002769	ENSG00000124713	GNMT
ENSMUSG00000002771.13	434.31078695855	0.01192708651518	0.286824410278982	0.0415832338104664	0.966830939161432	0.997144120422269	ENSMUSG00000002771	ENSMUSG00000002771	ENSG00000105464	GRIN2D
ENSMUSG00000002778.15	1498.16721508342	-0.163758284688388	0.126898296170932	-1.29046874252595	0.196887957789497	0.851417111880579	ENSMUSG00000002778	ENSMUSG00000002778	ENSG00000105438	KDELR1
ENSMUSG00000002781.20	473.684639212709	-0.348927801268437	0.321738365475212	-1.08450790676786	0.278139663162052	0.887115288714196	ENSMUSG00000002781	ENSMUSG00000002781	ENSG00000161558	TMEM143
ENSMUSG00000002799.7	873.589796497371	0.458676340346638	0.152731011336671	3.00316442831351	0.0026718802926038	0.275537655174771	ENSMUSG00000002799	ENSMUSG00000002799	ENSG00000184916	JAG2
ENSMUSG00000002803.15	1071.24727141898	-0.251243263653284	0.178102216701424	-1.41066893105814	0.158342256080438	0.836184697000938	ENSMUSG00000002803	ENSMUSG00000002803	ENSG00000184887	BTBD6
ENSMUSG00000002804.5	311.623422596118	-0.130651940430872	0.215508273659615	-0.60625022980431	0.544348602627249	0.931626599352155	ENSMUSG00000002804	ENSMUSG00000002804	ENSG00000183828	NUDT14
ENSMUSG00000002812.5	1532.83969726935	0.100181608262711	0.157799185998237	0.634867712586488	0.525514696486984	0.925790079479317	ENSMUSG00000002812	ENSMUSG00000002812	ENSG00000177731	FLII
ENSMUSG00000002814.16	133.283763716593	0.383085655952279	0.258594615141783	1.48141389464835	0.138496314383024	0.830152188189282	ENSMUSG00000002814	ENSMUSG00000002814	ENSG00000177302	TOP3A
ENSMUSG00000002820.7	727.08074881702	-0.0848171195866912	0.177885771894503	-0.476806653412353	0.633499807485932	0.948542570126303	ENSMUSG00000002820	ENSMUSG00000002820	ENSG00000130734	ATG4D
ENSMUSG00000002825.9	217.563560461933	0.203511553677703	0.208944221162834	0.97399943652475	0.330056819001388	0.893148744092827	ENSMUSG00000002825	ENSMUSG00000002825	ENSG00000213339	QTRT1
ENSMUSG00000002831.15	288.420590535818	1.91039104410019	1.01127173095434	1.88909764371377	0.0588787461306568	0.744101800824017	ENSMUSG00000002831	ENSMUSG00000002831	ENSG00000167676	PLIN4
ENSMUSG00000002833.12	1759.71024448627	0.0438558050169018	0.141782806032739	0.309316808180359	0.757080546405807	0.968170057315229	ENSMUSG00000002833	ENSMUSG00000002833	ENSG00000167674	HDGFL2
ENSMUSG00000002835.10	183.092441535701	0.194061504135557	0.31324178998225	0.619526226518349	0.535569750004396	0.926843941419758	ENSMUSG00000002835	ENSMUSG00000002835	ENSG00000167670	CHAF1A
ENSMUSG00000002844.10	2425.7341050145	-0.252166479091988	0.156927549458809	-1.60689745020314	0.108076865852019	0.808538521604118	ENSMUSG00000002844	ENSMUSG00000002844	ENSG00000144843	ADPRH
ENSMUSG00000002845.15	176.168074366443	0.476312596225128	0.235375558051665	2.02362811231478	0.0430084302661393	0.690848032896514	ENSMUSG00000002845	ENSMUSG00000002845	ENSG00000176142	TMEM39A
ENSMUSG00000002846.10	570.387131347332	-0.13829498634388	0.168579289694581	-0.820355730495911	0.41201334449986	0.907658675066654	ENSMUSG00000002846	ENSMUSG00000002846	ENSG00000113845	TIMMDC1
ENSMUSG00000002847.8	74.2711408375433	0.873012105554477	0.682398678479782	1.27932854075763	0.20078138616598	0.853662356147874	ENSMUSG00000002847	ENSMUSG00000002847	ENSG00000144837	PLA1A
ENSMUSG00000002870.9	183.926298946533	-0.015126198883623	0.278353050758331	-0.0543417751032869	0.956662866985725	0.996417227483292	ENSMUSG00000002870	ENSMUSG00000002870	ENSG00000073111	MCM2
ENSMUSG00000002871.15	538.19484856369	0.440342451248129	0.150989940777896	2.91636945467689	0.0035413088474432	0.300623795247018	ENSMUSG00000002871	ENSMUSG00000002871	ENSG00000163870	TPRA1
ENSMUSG00000002881.15	1088.64146617133	0.329623949489981	0.257477366842424	1.2802055323632	0.200472860741114	0.853662356147874	ENSMUSG00000002881	ENSMUSG00000002881	ENSG00000138386	NAB1
ENSMUSG00000002885.15	315.25717761486	0.175545898077526	0.174958277743878	1.00335863121897	0.315687856526339	0.89155760479377	ENSMUSG00000002885	ENSMUSG00000002885	ENSG00000123146	ADGRE5
ENSMUSG00000002897.6	664.66124534764	0.294986139142434	0.314714218508466	0.937314305468848	0.348596906508917	0.897582877278102	ENSMUSG00000002897	ENSMUSG00000002897	ENSG00000177663	IL17RA
ENSMUSG00000002900.18	593.945171666198	0.0157973745572113	0.175124123159044	0.0902067303592692	0.928122936081433	0.993853632689833	ENSMUSG00000002900	ENSMUSG00000002900	ENSG00000091136	LAMB1
ENSMUSG00000002908.18	522.62947927801	-0.402171999717544	0.224566559397662	-1.79088106793932	0.0733123823745418	0.784535826353218	ENSMUSG00000002908	ENSMUSG00000002908	ENSG00000105642	KCNN1
ENSMUSG00000002910.12	427.055568129703	0.672657138114423	0.239108538957833	2.8131874379988	0.00490530486721	0.351291364188217	ENSMUSG00000002910	ENSMUSG00000002910	ENSG00000105643	ARRDC2
ENSMUSG00000002930.7	23.8428454235343	1.03987379947707	0.754460776503278	1.37830067759997	0.168110474089099	0.838082049944714	ENSMUSG00000002930	ENSMUSG00000002930	ENSG00000106341	PPP1R17
ENSMUSG00000002944.16	74.349343099287	-0.128565167984973	0.51655821999492	-0.24888804980441	0.80344737936653	0.976004448262539	ENSMUSG00000002944	ENSMUSG00000002944	ENSG00000135218	CD36
ENSMUSG00000002949.16	1026.65904171614	0.0321838438511543	0.17331006622034	0.185700949477666	0.852679283697752	0.983402590139186	ENSMUSG00000002949	ENSMUSG00000002949	ENSG00000104980	TIMM44
ENSMUSG00000002957.12	6560.51265247738	0.0626919636078399	0.191728074420657	0.326983744020147	0.743680180397488	0.96633134519759	ENSMUSG00000002957	ENSMUSG00000002957	ENSG00000183020	AP2A2
ENSMUSG00000002963.18	439.455124613299	0.142898548244029	0.209954872878	0.680615535544461	0.496114794112078	0.920839419416991	ENSMUSG00000002963	ENSMUSG00000002963	ENSG00000039650	PNKP
ENSMUSG00000002968.10	1690.16945900734	0.0189117297933554	0.148654100165606	0.127219698429354	0.898766514965544	0.989286472328232	ENSMUSG00000002968	ENSMUSG00000002968	ENSG00000104973	MED25
ENSMUSG00000002980.15	558.082781535145	-0.0427241330985958	0.180345391671506	-0.236901717879305	0.812733037245949	0.976923027427289	ENSMUSG00000002980	ENSMUSG00000002980	ENSG00000187244	BCAM
ENSMUSG00000002981.11	4484.33740966054	-0.108947529157277	0.126242451607911	-0.863002324255002	0.388136189042378	0.90328121134759	ENSMUSG00000002981	ENSMUSG00000002981	ENSG00000104853	CLPTM1
ENSMUSG00000002983.18	186.371375999398	0.267364841416791	0.325847776217784	0.820520687666423	0.411919340711131	0.907658675066654	ENSMUSG00000002983	ENSMUSG00000002983	ENSG00000104856	RELB
ENSMUSG00000002984.18	1805.95506107301	-0.126569710223003	0.124866101850001	-1.01364348167967	0.310752901717268	0.89155760479377	ENSMUSG00000002984	ENSMUSG00000002984	ENSG00000130204	TOMM40
ENSMUSG00000002985.17	66914.4498065074	-0.753961168874513	0.227880014648584	-3.30858838164112	0.0009376758375098	0.159598825130873	ENSMUSG00000002985	ENSMUSG00000002985	ENSG00000130203	APOE
ENSMUSG00000002996.18	671.56679956696	-0.158566105571102	0.183546805014714	-0.863900112880691	0.387642764821533	0.90328121134759	ENSMUSG00000002996	ENSMUSG00000002996	ENSG00000105856	HBP1
ENSMUSG00000002997.16	2565.85855084621	-0.0236256360754937	0.234548221523125	-0.100728267825149	0.919766171012992	0.991951391457977	ENSMUSG00000002997	ENSMUSG00000002997	ENSG00000005249	PRKAR2B
ENSMUSG00000003031.15	1669.72461016522	0.0635761222675696	0.16830479596057	0.377743972800776	0.705620798266922	0.961471057665817	ENSMUSG00000003031	ENSMUSG00000003031	ENSG00000111276	CDKN1B
ENSMUSG00000003032.9	265.340833600209	0.656990158164679	0.385385591590674	1.70476056318806	0.088239089404716	0.792433505868108	ENSMUSG00000003032	ENSMUSG00000003032	ENSG00000136826	KLF4
ENSMUSG00000003033.16	1450.70856928366	-0.148567631096462	0.165949885151411	-0.895256004310642	0.370650252971445	0.900007236583005	ENSMUSG00000003033	ENSMUSG00000003033	ENSG00000072958	AP1M1
ENSMUSG00000003037.17	1189.22770993706	0.0110495810312685	0.134965678813208	0.0818695621615112	0.934750439038673	0.994203031167732	ENSMUSG00000003037	ENSMUSG00000003037	ENSG00000167461	RAB8A
ENSMUSG00000003039.10	2328.59865208877	-0.170504270473216	0.163371356603606	-1.04366073721795	0.296642381295217	0.89155760479377	ENSMUSG00000003039	ENSMUSG00000003039	ENSG00000105058	FAM32A
ENSMUSG00000003062.14	1067.69023477473	-0.0772167019994204	0.137722843530671	-0.560667352052051	0.575024327564595	0.93790973853668	ENSMUSG00000003062	ENSMUSG00000003062	ENSG00000010270	STARD3NL
ENSMUSG00000003068.18	2209.91066418087	0.168207303365954	0.129695539532229	1.2969397711951	0.194651910828954	0.851417111880579	ENSMUSG00000003068	ENSMUSG00000003068	ENSG00000118046	STK11
ENSMUSG00000003070.7	217.088456729053	0.220896520823474	0.20575294565869	1.07360076968183	0.283001652500789	0.887115288714196	ENSMUSG00000003070	ENSMUSG00000003070	ENSG00000099617	EFNA2
ENSMUSG00000003072.16	4582.14623183882	-0.0582273964445861	0.149499667876536	-0.38948177793059	0.696919787728484	0.959223932058724	ENSMUSG00000003072	ENSMUSG00000003072	ENSG00000099624	ATP5F1D
ENSMUSG00000003119.15	545.886829658998	0.327390680047725	0.259773042008914	1.2602950541592	0.207562943503104	0.859038069927608	ENSMUSG00000003119	ENSMUSG00000003119	ENSG00000167258	CDK12
ENSMUSG00000003123.16	283.711016946513	0.458867308396596	0.266929884335238	1.7190555847254	0.0856042511650904	0.792433505868108	ENSMUSG00000003123	ENSMUSG00000003123	ENSG00000079435	LIPE
ENSMUSG00000003131.8	5118.58493779859	0.154324819872256	0.168739195698819	0.914576007270464	0.360414259059991	0.897960013879829	ENSMUSG00000003131	ENSMUSG00000003131	ENSG00000168092	PAFAH1B2
ENSMUSG00000003134.11	759.027729990061	-0.019633778792296	0.187137169722121	-0.104916510287347	0.916442057957862	0.99113617163683	ENSMUSG00000003134	ENSMUSG00000003134	ENSG00000204634	TBC1D8
ENSMUSG00000003135.16	851.52550485413	0.0188933326408723	0.206137052841025	0.0916542289728136	0.926972764241379	0.993677836342689	ENSMUSG00000003135	ENSMUSG00000003135	ENSG00000158435	CNOT11
ENSMUSG00000003154.16	902.718353566785	-0.0629628841756847	0.136096206884785	-0.462635113916049	0.643625934977039	0.950112705640477	ENSMUSG00000003154	ENSMUSG00000003154	ENSG00000065970	FOXJ2
ENSMUSG00000003161.16	1677.47353802438	-0.0621402697201423	0.156481223597911	-0.397110070405736	0.691286294114106	0.9578346657763	ENSMUSG00000003161	ENSMUSG00000003161	ENSG00000075142	SRI
ENSMUSG00000003184.16	398.793940762402	0.200231817353218	0.226154259966736	0.885377164165156	0.375953244522194	0.900104910718947	ENSMUSG00000003184	ENSMUSG00000003184	ENSG00000126456	IRF3
ENSMUSG00000003190.13	32.9683896338721	0.198542398121024	0.448307566795205	0.442870950272677	0.657859080474821	0.953014468054161	ENSMUSG00000003190	ENSMUSG00000003190	ENSG00000126453	BCL2L12
ENSMUSG00000003199.17	1805.67047550446	-0.120997905542249	0.14338426555656	-0.843871571769636	0.398741175497256	0.905677373227215	ENSMUSG00000003199	ENSMUSG00000003199	ENSG00000008382	MPND
ENSMUSG00000003200.11	877.637739311693	0.08126907506718	0.162959886163704	0.498706012751751	0.617986508097546	0.945250095125818	ENSMUSG00000003200	ENSMUSG00000003200	ENSG00000141985	SH3GL1
ENSMUSG00000003206.8	25.9712333894487	0.0505986427036381	0.472422509695655	0.107104639734958	0.914705966367222	0.99113617163683	ENSMUSG00000003206	ENSMUSG00000003206	ENSG00000105246	EBI3
ENSMUSG00000003208.10	260.312196572525	0.0976911466790414	0.18596351461898	0.525324265242031	0.599357791785135	0.942781761406986	ENSMUSG00000003208	ENSMUSG00000003208	ENSG00000105248	YJU2
ENSMUSG00000003226.8	4770.77003362145	0.450093862751191	0.304951237594257	1.47595355343351	0.139956361379904	0.830152188189282	ENSMUSG00000003226	ENSMUSG00000003226	ENSG00000153201	RANBP2
ENSMUSG00000003227.5	8.33277099606915	-1.43616514127846	0.849345326403885	-1.69090839336123	0.0908542999998976	0.792433505868108	ENSMUSG00000003227	ENSMUSG00000003227	ENSG00000135960	EDAR
ENSMUSG00000003228.10	801.738794767025	0.260552454642525	0.295507828033647	0.881710837835598	0.377933198665042	0.900104910718947	ENSMUSG00000003228	ENSMUSG00000003228	ENSG00000198873	GRK5
ENSMUSG00000003233.13	1009.36507228471	0.0326639981342199	0.151708263247089	0.215307969619425	0.829527216479938	0.979362335377604	ENSMUSG00000003233	ENSMUSG00000003233	ENSG00000161202	DVL3
ENSMUSG00000003234.17	2000.64533944308	0.260255232197567	0.144040497300409	1.80681986715709	0.070790369983215	0.783655099996204	ENSMUSG00000003234	ENSMUSG00000003234	ENSG00000161204	ABCF3
ENSMUSG00000003235.14	1475.86934771628	-0.0202570494723371	0.153355856888278	-0.13209178888482	0.894911690523602	0.98862709706643	ENSMUSG00000003235	ENSMUSG00000003235	ENSG00000145191	EIF2B5
ENSMUSG00000003269.19	2573.39620360864	-0.300670747077905	0.196514287729922	-1.53001977897469	0.126011833199871	0.822042589387544	ENSMUSG00000003269	ENSMUSG00000003269	ENSG00000105443	CYTH2
ENSMUSG00000003271.18	371.53946743432	1.19710160415907	0.744769519626096	1.60734505456139	0.107978696014563	0.808538521604118	ENSMUSG00000003271	ENSMUSG00000003271	ENSG00000088002	SULT2B1
ENSMUSG00000003273.15	3686.51666132817	-0.226345507253224	0.208118605907326	-1.08757939380977	0.276780831667098	0.886721513347858	ENSMUSG00000003273	ENSMUSG00000003273	ENSG00000063180	CA11
ENSMUSG00000003279.18	12044.2715861244	-0.328026943794982	0.210162071781973	-1.56082846449708	0.118564229421776	0.820530121960902	ENSMUSG00000003279	ENSMUSG00000003279	ENSG00000170579	DLGAP1
ENSMUSG00000003282.10	35.5031682817688	0.831382118429353	0.476142950810105	1.74607671291751	0.0807976226839595	0.790295873161419	ENSMUSG00000003282	ENSMUSG00000003282	ENSG00000181690	PLAG1
ENSMUSG00000003283.16	137.08290464603	0.211449531956222	0.335018357040555	0.631158047051807	0.527937189961036	0.925790079479317	ENSMUSG00000003283	ENSMUSG00000003283	ENSG00000101336	HCK
ENSMUSG00000003299.11	969.585529639037	0.0416074731681905	0.17238829380113	0.241359040400907	0.809276855451776	0.976004448262539	ENSMUSG00000003299	ENSMUSG00000003299	ENSG00000105364	MRPL4
ENSMUSG00000003308.16	2247.76399647427	-0.150615748540531	0.191094944160898	-0.788172336018035	0.43059590824749	0.909741086658167	ENSMUSG00000003308	ENSMUSG00000003308	ENSG00000079999	KEAP1
ENSMUSG00000003309.15	14.7794267573743	0.175158087927189	0.666612255045412	0.262758577571089	0.792736664215864	0.973929991510377	ENSMUSG00000003309	ENSMUSG00000003309	ENSG00000129354	AP1M2
ENSMUSG00000003316.15	5604.23987979293	-0.123852791726458	0.13577141149975	-0.912215541978708	0.361655263948597	0.897960013879829	ENSMUSG00000003316	ENSMUSG00000003316	ENSG00000090863	GLG1
ENSMUSG00000003341.10	5.0731558302153	0.611490322076081	1.31084170850074	0.466486775718685	0.64086711120562	0.949282894324752	ENSMUSG00000003341	ENSMUSG00000003341	ENSG00000130270	ATP8B3
ENSMUSG00000003344.16	1924.05543650578	-0.26326008088601	0.230715354926557	-1.14106007799009	0.25384492295553	0.87875277176515	ENSMUSG00000003344	ENSMUSG00000003344	ENSG00000133243	BTBD2
ENSMUSG00000003345.17	4007.72068674255	-0.0646268165363	0.1430165023409	-0.451883632157728	0.651352816484168	0.951662737137287	ENSMUSG00000003345	ENSMUSG00000003345	ENSG00000133275	CSNK1G2
ENSMUSG00000003346.15	3180.46731637062	-0.222263206192454	0.126069055861087	-1.76302745090248	0.0778958599322884	0.790295873161419	ENSMUSG00000003346	ENSMUSG00000003346	ENSG00000129968	ABHD17A
ENSMUSG00000003348.11	326.940784067176	0.234716749657941	0.263679704709841	0.890158572940714	0.373380745580542	0.900104910718947	ENSMUSG00000003348	ENSMUSG00000003348	ENSG00000172081	MOB3A
ENSMUSG00000003352.15	5394.80056038773	-0.304724724111451	0.234164545392525	-1.30132733629956	0.19314643407048	0.851417111880579	ENSMUSG00000003352	ENSMUSG00000003352	ENSG00000167535	CACNB3
ENSMUSG00000003354.7	177.433367921363	-0.0541674672089012	0.243942169622937	-0.22205044454851	0.824274614318487	0.979072740329011	ENSMUSG00000003354	ENSMUSG00000003354	ENSG00000139537	CCDC65
ENSMUSG00000003355.8	24.0424759720664	0.0452765074850161	0.662287598278397	0.068363815965619	0.945496025092199	0.994367900633141	ENSMUSG00000003355	ENSMUSG00000003355	ENSG00000134285	FKBP11
ENSMUSG00000003360.16	2045.4552243098	0.0039028789397431	0.150844967071212	0.0258734448720495	0.97935828087622	0.998368468664565	ENSMUSG00000003360	ENSMUSG00000003360	ENSG00000174243	DDX23
ENSMUSG00000003363.16	14655.054675733	-0.191028842004894	0.164522703017042	-1.161109308939	0.245597449538503	0.8766720493478	ENSMUSG00000003363	ENSMUSG00000003363	ENSG00000105223	PLD3
ENSMUSG00000003378.10	5421.57701930617	-0.0941735626893454	0.178670809026302	-0.527078615709867	0.5981389960593	0.942568922044394	ENSMUSG00000003378	ENSMUSG00000003378	ENSG00000105737	GRIK5
ENSMUSG00000003379.8	6.44281980386839	0.306808661894505	1.07053939371979	0.286592594064606	0.774424285749842	0.968992171064525	ENSMUSG00000003379	ENSMUSG00000003379	ENSG00000105369	CD79A
ENSMUSG00000003380.12	3752.29061108262	-0.148201221328371	0.144324610562806	-1.02686035839936	0.304486222980339	0.89155760479377	ENSMUSG00000003380	ENSMUSG00000003380	ENSG00000105404	RABAC1
ENSMUSG00000003382.19	1189.17167611626	0.895890969443675	0.407194967290479	2.20015236289641	0.0277960868151576	0.621120574824079	ENSMUSG00000003382	ENSMUSG00000003382	ENSG00000117036	ETV3
ENSMUSG00000003402.15	2074.09351870803	-0.0312692755454544	0.134390934622098	-0.23267399421979	0.816014564634503	0.977536697138801	ENSMUSG00000003402	ENSMUSG00000003402	ENSG00000130175	PRKCSH
ENSMUSG00000003410.9	7382.59023207976	-0.0185243709881673	0.124011114155211	-0.149376699938219	0.881256396199499	0.986598360662191	ENSMUSG00000003410	ENSMUSG00000003410	ENSG00000196361	ELAVL3
ENSMUSG00000003411.11	1444.76372757667	-0.323352502869415	0.178035309649381	-1.81622681200835	0.0693355867842268	0.778892416897972	ENSMUSG00000003411	ENSMUSG00000003411	ENSG00000169213	RAB3B
ENSMUSG00000003418.12	118.882722108653	-0.0097796214108064	0.292200394696543	-0.0334688850128446	0.973300678087277	0.998368468664565	ENSMUSG00000003418	ENSMUSG00000003418	ENSG00000148488	ST8SIA6
ENSMUSG00000003420.9	470.319885768059	-0.471886791154324	0.160291342479989	-2.94393186714519	0.0032407133339271	0.289349404814925	ENSMUSG00000003420	ENSMUSG00000003420	ENSG00000104870	FCGRT
ENSMUSG00000003421.14	1146.20654613298	-0.178332310649036	0.187534896271141	-0.950928676181949	0.341640583589468	0.896451455598387	ENSMUSG00000003421	ENSMUSG00000003421	ENSG00000142546	NOSIP
ENSMUSG00000003423.16	575.745031271791	-0.149467026318906	0.167262814096475	-0.893605832989843	0.371532824363313	0.900104910718947	ENSMUSG00000003423	ENSMUSG00000003423	ENSG00000104872	PIH1D1
ENSMUSG00000003429.12	5669.06512249446	-0.0104615146849287	0.150798141727399	-0.0693742944381917	0.944691689677608	0.994367900633141	ENSMUSG00000003429	ENSMUSG00000003429	ENSG00000142534	RPS11
ENSMUSG00000003435.10	3947.37349185232	0.0287445124510177	0.123948975671082	0.231906010480439	0.816611016093413	0.977536697138801	ENSMUSG00000003435	ENSMUSG00000003435	ENSG00000196235	SUPT5H
ENSMUSG00000003436.12	37.6352802036585	0.0079915064088801	0.408124986706817	0.0195810270607642	0.984377599144623	0.998368468664565	ENSMUSG00000003436	ENSMUSG00000003436	ENSG00000090932	DLL3
ENSMUSG00000003437.15	1477.14025194361	0.219155690181123	0.153319235528184	1.42940766320763	0.152887097135277	0.832774907299189	ENSMUSG00000003437	ENSMUSG00000003437	ENSG00000006712	PAF1
ENSMUSG00000003438.18	634.292326168609	-0.0670783720972292	0.162642873622923	-0.412427366800871	0.680026207795219	0.955353214071003	ENSMUSG00000003438	ENSMUSG00000003438	ENSG00000105197	TIMM50
ENSMUSG00000003444.9	415.854963690957	-0.144283994828381	0.236507693034939	-0.610060471931738	0.541821749921799	0.930529406072617	ENSMUSG00000003444	ENSMUSG00000003444	ENSG00000063322	MED29
ENSMUSG00000003452.16	903.305152954978	0.229685200156512	0.157460150447337	1.45868779817615	0.144651055972121	0.830152188189282	ENSMUSG00000003452	ENSMUSG00000003452	ENSG00000151746	BICD1
ENSMUSG00000003458.13	1592.02635844417	-0.149392514851185	0.147812531139083	-1.01068910531418	0.312165253065301	0.89155760479377	ENSMUSG00000003458	ENSMUSG00000003458	ENSG00000162736	NCSTN
ENSMUSG00000003464.14	2022.16423504148	-0.169575306205887	0.160342961894907	-1.05757873125128	0.290247543247634	0.88884597349583	ENSMUSG00000003464	ENSMUSG00000003464	ENSG00000162735	PEX19
ENSMUSG00000003469.10	13947.4973390376	-0.374594725919585	0.241414204199548	-1.55166812641212	0.120741652987039	0.820530121960902	ENSMUSG00000003469	ENSMUSG00000003469	ENSG00000168490	PHYHIP
ENSMUSG00000003476.17	45.4287845071965	0.398557684076191	0.390955346679045	1.01944553888756	0.307991495996646	0.89155760479377	ENSMUSG00000003476	ENSMUSG00000003476	ENSG00000106113	CRHR2
ENSMUSG00000003500.14	1388.54531710215	-0.252174413592217	0.159460636498604	-1.58142109005331	0.113781788408662	0.816202141716166	ENSMUSG00000003500	ENSMUSG00000003500	ENSG00000106348	IMPDH1
ENSMUSG00000003527.10	662.32885568999	-0.011325690943545	0.160882591623676	-0.0703972432893003	0.943877485343334	0.994367900633141	ENSMUSG00000003527	ENSMUSG00000003527	ENSG00000100056	ESS2
ENSMUSG00000003528.16	911.776703695757	0.0814221699591488	0.148798048934863	0.547199177287543	0.584241901341717	0.939643575730889	ENSMUSG00000003528	ENSMUSG00000003528	ENSG00000100075	SLC25A1
ENSMUSG00000003534.18	2752.74897471987	0.0912352155045473	0.186247852363996	0.489859154597071	0.624233567965475	0.947399314621425	ENSMUSG00000003534	ENSMUSG00000003534	ENSG00000204580	DDR1
ENSMUSG00000003541.7	505.857074472562	1.73245263139331	0.472356735929029	3.66767847183534	0.0002447627000283	0.0705507447589494	ENSMUSG00000003541	ENSMUSG00000003541	ENSG00000137331	IER3
ENSMUSG00000003546.11	606.000569811111	-0.287183671461163	0.218500817758719	-1.31433682677695	0.188732879418796	0.848911039428741	ENSMUSG00000003546	ENSMUSG00000003546	ENSG00000137171	KLC4
ENSMUSG00000003549.10	391.340747278364	0.237580907584075	0.226179267318745	1.0504097497551	0.293529764975387	0.889714172821985	ENSMUSG00000003549	ENSMUSG00000003549	ENSG00000012061	ERCC1
ENSMUSG00000003559.9	389.347361015907	-0.237063722213443	0.196078923875457	-1.20902194650976	0.226654413976412	0.87313317238705	ENSMUSG00000003559	ENSMUSG00000003559	ENSG00000214435	AS3MT
ENSMUSG00000003573.16	365.853078591592	0.0980076369240879	0.232314471935003	0.421874866889518	0.673116355831755	0.953427143649625	ENSMUSG00000003573	ENSMUSG00000003573	ENSG00000051128	HOMER3
ENSMUSG00000003575.14	4100.79463997315	-0.190297685351217	0.252824679439503	-0.752686350767242	0.451638413923164	0.914853887955732	ENSMUSG00000003575	ENSMUSG00000003575	ENSG00000105662	CRTC1
ENSMUSG00000003581.15	495.43947051443	0.0365303873498543	0.162521011552113	0.224773320083236	0.822155622489847	0.978865275162815	ENSMUSG00000003581	ENSMUSG00000003581	ENSG00000099999	RNF215
ENSMUSG00000003604.15	319.866977704911	-0.079925916427257	0.200047732989346	-0.399534227321205	0.689499609066096	0.957187146596771	ENSMUSG00000003604	ENSMUSG00000003604	ENSG00000169857	AVEN
ENSMUSG00000003617.17	699.160544883621	1.27478246629992	0.282040742238731	4.51985218937231	6.18828216387461e-06	0.0070591285461063	ENSMUSG00000003617	ENSMUSG00000003617	ENSG00000047457	CP
ENSMUSG00000003623.5	1029.00382158323	-0.160691238162222	0.137161267883966	-1.17154967026232	0.241377904818228	0.874803620101313	ENSMUSG00000003623	ENSMUSG00000003623	ENSG00000005469	CROT
ENSMUSG00000003644.18	452.92530747013	-0.218857800080845	0.189447624974322	-1.1552417197656	0.247991454602725	0.8766720493478	ENSMUSG00000003644	ENSMUSG00000003644	ENSG00000117676	RPS6KA1
ENSMUSG00000003657.10	1080.96707263583	0.0937710235389446	0.300784249419239	0.31175509927797	0.755226650057822	0.967810051020945	ENSMUSG00000003657	ENSMUSG00000003657	ENSG00000172137	CALB2
ENSMUSG00000003660.11	2869.45102332554	-0.0134135182067495	0.146320488561491	-0.0916721802846666	0.92695850121285	0.993677836342689	ENSMUSG00000003660	ENSMUSG00000003660	ENSG00000144028	SNRNP200
ENSMUSG00000003662.11	1490.78735225988	0.109758686226188	0.155650904555338	0.705159321365625	0.480711093157145	0.917940809938261	ENSMUSG00000003662	ENSMUSG00000003662	ENSG00000144021	CIAO1
ENSMUSG00000003665.8	28.24300593558	-0.0405439481617279	0.450499511807299	-0.0899977627036153	0.928288992719026	0.993853632689833	ENSMUSG00000003665	ENSMUSG00000003665	ENSG00000105509	HAS1
ENSMUSG00000003680.17	292.303602670826	-0.210256624238237	0.268167875617198	-0.784048513470616	0.433011644513514	0.911370946865846	ENSMUSG00000003680	ENSMUSG00000003680	ENSG00000162227	TAF6L
ENSMUSG00000003721.15	1362.74358964411	0.254534441139471	0.206622147844699	1.23188362813257	0.217992557950437	0.868978837983719	ENSMUSG00000003721	ENSMUSG00000003721	ENSG00000125629	INSIG2
ENSMUSG00000003731.14	2652.63517212221	-0.0352167139266251	0.122185926912187	-0.288222341284319	0.773176548210954	0.968992171064525	ENSMUSG00000003731	ENSMUSG00000003731	ENSG00000025800	KPNA6
ENSMUSG00000003746.17	1349.69598892157	0.0963290853394887	0.177925336736215	0.541401731234616	0.588230714188273	0.940865925703291	ENSMUSG00000003746	ENSMUSG00000003746	ENSG00000111885	MAN1A1
ENSMUSG00000003752.10	348.847527385686	0.864519431656326	0.449423745851656	1.9236176095192	0.0544025321250541	0.726257013897355	ENSMUSG00000003752	ENSMUSG00000003752	ENSG00000086544	ITPKC
ENSMUSG00000003762.14	556.593034955402	0.376709189635265	0.240790936500952	1.56446581881115	0.117708214115534	0.820530121960902	ENSMUSG00000003762	ENSMUSG00000003762	ENSG00000123815	COQ8B
ENSMUSG00000003778.15	1397.77082095667	-0.0826898816858052	0.161191425235028	-0.512991814330309	0.607957046658574	0.944322630602654	ENSMUSG00000003778	ENSMUSG00000003778	ENSG00000112983	BRD8
ENSMUSG00000003779.17	54.613398294815	0.0213132914711242	0.464228969254656	0.0459111621261893	0.963381057469631	0.996459497279726	ENSMUSG00000003779	ENSMUSG00000003779	ENSG00000112984	KIF20A
ENSMUSG00000003808.19	734.456178539219	0.0431956063874721	0.139915917800015	0.308725462168019	0.757530373340195	0.968170057315229	ENSMUSG00000003808	ENSMUSG00000003808	ENSG00000179115	FARSA
ENSMUSG00000003809.15	612.842992153085	-0.218642140958592	0.225893507253618	-0.967899182304145	0.333094722757535	0.893331967422104	ENSMUSG00000003809	ENSMUSG00000003809	ENSG00000105607	GCDH
ENSMUSG00000003810.15	2808.39940723366	0.298632460885517	0.158444691800256	1.88477415994465	0.0594603350518017	0.746659802903517	ENSMUSG00000003810	ENSMUSG00000003810	ENSG00000086015	MAST2
ENSMUSG00000003812.14	301.3263412949	-0.209998991815332	0.321460844001265	-0.653264606667012	0.513585705716046	0.923743084812268	ENSMUSG00000003812	ENSMUSG00000003812	ENSG00000105612	DNASE2
ENSMUSG00000003813.16	1539.74110995495	-0.169091994843583	0.157611773387886	-1.07283860341729	0.283343537058679	0.887115288714196	ENSMUSG00000003813	ENSMUSG00000003813	ENSG00000179262	RAD23A
ENSMUSG00000003814.9	12886.9891268308	0.0792001836264132	0.157559642062794	0.502667958555331	0.615197740721254	0.944452353882134	ENSMUSG00000003814	ENSMUSG00000003814	ENSG00000179218	CALR
ENSMUSG00000003824.13	53.6244628836129	0.0093442820160539	0.340417501242044	0.0274494759580825	0.97810123698922	0.998368468664565	ENSMUSG00000003824	ENSMUSG00000003824	ENSG00000161860	SYCE2
ENSMUSG00000003847.17	1520.46672915396	0.16846670017271	0.144985806987955	1.16195304680207	0.245254537770922	0.8766720493478	ENSMUSG00000003847	ENSMUSG00000003847	ENSG00000102908	NFAT5
ENSMUSG00000003848.15	778.232890451437	0.0710299829200043	0.168723329946201	0.420984951770766	0.67376607038785	0.953427143649625	ENSMUSG00000003848	ENSMUSG00000003848	ENSG00000141101	NOB1
ENSMUSG00000003849.9	148.07595370784	-0.533902952193347	0.240176899214618	-2.22295713675719	0.0262186904061976	0.620328548646859	ENSMUSG00000003849	ENSMUSG00000003849	ENSG00000181019	NQO1
ENSMUSG00000003863.19	5277.91037672788	-0.103859930645099	0.157095319781478	-0.661126829173334	0.508530980933281	0.920953764810949	ENSMUSG00000003863	ENSMUSG00000003863	ENSG00000177380	PPFIA3
ENSMUSG00000003865.17	393.415015836876	-0.0415788715304007	0.17605208224176	-0.236173699288051	0.813297887222706	0.977179827797291	ENSMUSG00000003865	ENSMUSG00000003865	ENSG00000104812	GYS1
ENSMUSG00000003868.15	703.610125987633	-0.0787438759506468	0.167978790829352	-0.46877272756798	0.639232095865282	0.949282894324752	ENSMUSG00000003868	ENSMUSG00000003868	ENSG00000183207	RUVBL2
ENSMUSG00000003872.10	1028.89265092024	-0.385015134366779	0.284986408059509	-1.35099472633931	0.176697122031153	0.842926158199182	ENSMUSG00000003872	ENSMUSG00000003872	ENSG00000104863	LIN7B
ENSMUSG00000003873.12	882.874709464602	-0.0646003638445197	0.153053036184569	-0.422078290342552	0.67296787344976	0.953427143649625	ENSMUSG00000003873	ENSMUSG00000003873	ENSG00000087088	BAX
ENSMUSG00000003882.6	25.069777463411	-0.238589285912576	0.609681060927024	-0.391334586562029	0.695549936805315	0.958932137695448	ENSMUSG00000003882	ENSMUSG00000003882	ENSG00000168685	IL7R
ENSMUSG00000003923.15	964.513624806117	-0.0488494824096187	0.210575234059467	-0.231981137894988	0.816552663998006	0.977536697138801	ENSMUSG00000003923	ENSMUSG00000003923	ENSG00000108064	TFAM
ENSMUSG00000003934.6	3283.91788253593	-0.0067555715955449	0.164953686887644	-0.0409543534491984	0.967332285976976	0.997201772073093	ENSMUSG00000003934	ENSMUSG00000003934	ENSG00000108947	EFNB3
ENSMUSG00000003948.18	6049.03281928709	-0.227366335476865	0.179446268526808	-1.26704409817749	0.205139522331257	0.856679442322327	ENSMUSG00000003948	ENSMUSG00000003948	ENSG00000108960	MMD
ENSMUSG00000003949.17	5204.61756941029	-0.447519990782811	0.233573221818661	-1.91597301821804	0.0553685301798107	0.73178150339651	ENSMUSG00000003949	ENSMUSG00000003949	ENSG00000108924	HLF
ENSMUSG00000003955.9	727.441818786805	0.0691618249166248	0.154843058983981	0.446657572967349	0.655122319606823	0.951980757353676	ENSMUSG00000003955	ENSMUSG00000003955	ENSG00000114023	FAM162A
ENSMUSG00000003970.10	7941.16558869263	0.109610999609566	0.165244206433805	0.663327338217298	0.507120931312089	0.920919302372845	ENSMUSG00000003970	ENSMUSG00000003970	ENSG00000161016	RPL8
ENSMUSG00000003974.7	1471.43696195173	-0.507986964183115	0.253132507292926	-2.00680256208765	0.044770689964109	0.696844067053236	ENSMUSG00000003974	ENSMUSG00000003974	ENSG00000198822	GRM3
ENSMUSG00000003992.16	1738.13668978811	-0.0680838053689956	0.141355497271153	-0.48164950556111	0.630054952007141	0.948253383460784	ENSMUSG00000003992	ENSMUSG00000003992	ENSG00000145687	SSBP2
ENSMUSG00000004018.10	159.949403751954	-1.06737347467258	0.338261769166582	-3.15546589052142	0.001602420017526	0.206561955384219	ENSMUSG00000004018	ENSMUSG00000004018	ENSG00000115392	FANCL
ENSMUSG00000004031.14	2708.49206815465	-0.304202748812502	0.145975552186998	-2.08392942691398	0.037166587167772	0.669414955365982	ENSMUSG00000004031	ENSMUSG00000004031	ENSG00000198797	BRINP2
ENSMUSG00000004032.11	3127.744309414	-0.237978919995421	0.124892844743479	-1.90546480452272	0.0567196782758696	0.736913910509922	ENSMUSG00000004032	ENSMUSG00000004032	ENSG00000134202	GSTM3
ENSMUSG00000004040.17	2110.81045040626	0.718382738568741	0.29016151877553	2.4758029307273	0.0132936932791408	0.527273892081304	ENSMUSG00000004040	ENSMUSG00000004040	ENSG00000168610	STAT3
ENSMUSG00000004043.15	97.989506048762	1.1007094991223	0.568638258130348	1.93569370928606	0.0529052253844899	0.724944654827154	ENSMUSG00000004043	ENSMUSG00000004043	ENSG00000126561	STAT5A
ENSMUSG00000004044.10	825.482152941185	0.18466404065722	0.254804615209891	0.724728005829508	0.468618910488359	0.916879150005006	ENSMUSG00000004044	ENSMUSG00000004044	ENSG00000177469	CAVIN1
ENSMUSG00000004054.10	778.452223891066	0.0850666697853997	0.184880159653493	0.460117894450296	0.64543160044829	0.950248946512838	ENSMUSG00000004054	ENSMUSG00000004054	ENSG00000173327	MAP3K11
ENSMUSG00000004056.16	2912.67553288285	-0.207567233745107	0.143673322205448	-1.44471660123716	0.148537504884251	0.830667603688106	ENSMUSG00000004056	ENSMUSG00000004056	ENSG00000105221	AKT2
ENSMUSG00000004069.18	1699.84402305988	-0.0926250326203396	0.135905255475832	-0.681541212634056	0.49552909850611	0.920761214690552	ENSMUSG00000004069	ENSMUSG00000004069	ENSG00000103423	DNAJA3
ENSMUSG00000004070.16	2390.33845678163	-0.0260477999706317	0.123623552660336	-0.210702567674945	0.833119370872072	0.979431500457168	ENSMUSG00000004070	ENSMUSG00000004070	ENSG00000103415	HMOX2
ENSMUSG00000004071.14	5415.60456759773	-0.0487497816128309	0.129508205434523	-0.376422339026834	0.706602941041557	0.961986121066506	ENSMUSG00000004071	ENSMUSG00000004071	ENSG00000089486	CDIP1
ENSMUSG00000004085.15	221.210620865212	0.208318441326958	0.309807913271601	0.672411621533794	0.50132168632875	0.920919302372845	ENSMUSG00000004085	ENSMUSG00000004085	ENSG00000091436	MAP3K20
ENSMUSG00000004096.10	1698.25251318516	-0.0177703982894329	0.14414468538613	-0.123281675226736	0.901884051183799	0.989328717990951	ENSMUSG00000004096	ENSMUSG00000004096	ENSG00000150316	CWC15
ENSMUSG00000004098.8	126.961019941583	1.51562932699189	0.382192205804655	3.96562071118363	7.32051926519629e-05	0.032124619115888	ENSMUSG00000004098	ENSMUSG00000004098	ENSG00000080573	COL5A3
ENSMUSG00000004099.17	1419.03925992267	0.0100982357960993	0.135346116241149	0.0746104585528491	0.940524652597888	0.994367900633141	ENSMUSG00000004099	ENSMUSG00000004099	ENSG00000130816	DNMT1
ENSMUSG00000004105.9	143.797155508171	0.0193686703669683	0.25035610402321	0.077364482254336	0.938333595124609	0.994367900633141	ENSMUSG00000004105	ENSMUSG00000004105	ENSG00000136859	ANGPTL2
ENSMUSG00000004110.18	4071.413654937	0.0649534489310837	0.158554273157127	0.409660664690602	0.68205488879456	0.955472076240414	ENSMUSG00000004110	ENSMUSG00000004110	ENSG00000198216	CACNA1E
ENSMUSG00000004113.20	2176.60112293105	0.0560904947034502	0.242770080463043	0.231043687906133	0.81728086202422	0.977675399652298	ENSMUSG00000004113	ENSMUSG00000004113	ENSG00000148408	CACNA1B
ENSMUSG00000004127.13	197.537058017629	0.224417605719914	0.263010019757492	0.853266373375576	0.393511603268368	0.905355421137438	ENSMUSG00000004127	ENSMUSG00000004127	ENSG00000145331	TRMT10A
ENSMUSG00000004151.18	2242.72657302312	-0.116229248978583	0.166185598627318	-0.699394231140534	0.484305692060897	0.917940809938261	ENSMUSG00000004151	ENSMUSG00000004151	ENSG00000006468	ETV1
ENSMUSG00000004187.12	10400.4505848117	-0.0804725078467331	0.153001536617373	-0.525958821237065	0.598916818342377	0.942568922044394	ENSMUSG00000004187	ENSMUSG00000004187	ENSG00000167702	KIFC2
ENSMUSG00000004207.15	56340.4788627021	-0.177397286546154	0.118832780016612	-1.49283124169405	0.135481367143048	0.828602675338566	ENSMUSG00000004207	ENSMUSG00000004207	ENSG00000197746	PSAP
ENSMUSG00000004221.17	1051.44096317911	-0.234931459540919	0.190502874983052	-1.23321739664989	0.217494666546325	0.867832752470103	ENSMUSG00000004221	ENSMUSG00000004221	ENSG00000269335	IKBKG
ENSMUSG00000004231.16	4.30056406963429	1.61275851882327	1.39267631192628	1.15802825467217	0.246852506220659	0.8766720493478	ENSMUSG00000004231	ENSMUSG00000004231	ENSG00000075891	PAX2
ENSMUSG00000004233.15	175.075012806852	-0.182140888613871	0.273429018702962	-0.666135911535194	0.505324232413887	0.920919302372845	ENSMUSG00000004233	ENSMUSG00000004233	ENSG00000116874	WARS2
ENSMUSG00000004264.18	1876.5360729591	0.0125218318648618	0.151697233361531	0.0825448927932603	0.934213420825683	0.994074797736662	ENSMUSG00000004264	ENSMUSG00000004264	ENSG00000215021	PHB2
ENSMUSG00000004266.16	292.23145660924	-0.308744063492808	0.357481541535769	-0.863664350798139	0.387772302519983	0.90328121134759	ENSMUSG00000004266	ENSMUSG00000004266	ENSG00000111679	PTPN6
ENSMUSG00000004267.17	26742.1125822335	-0.105583118087839	0.169473580053323	-0.623006359189543	0.533280342960729	0.926339448974111	ENSMUSG00000004267	ENSMUSG00000004267	ENSG00000111674	ENO2
ENSMUSG00000004268.12	716.691097669289	0.107634762312119	0.191658448601869	0.561596752438018	0.574390793567004	0.93790973853668	ENSMUSG00000004268	ENSMUSG00000004268	ENSG00000126749	EMG1
ENSMUSG00000004270.14	383.216168276496	-0.192664132338834	0.217794710081915	-0.884613461302027	0.376365143896014	0.900104910718947	ENSMUSG00000004270	ENSMUSG00000004270	ENSG00000111684	LPCAT3
ENSMUSG00000004285.13	2426.32041095346	-0.175051778827734	0.135401386663273	-1.29283593869733	0.196067807664612	0.851417111880579	ENSMUSG00000004285	ENSMUSG00000004285	ENSG00000128524	ATP6V1F
ENSMUSG00000004317.15	370.163678325335	0.681643435496781	0.272826231839844	2.49845269972766	0.0124736787664388	0.509444801104556	ENSMUSG00000004317	ENSMUSG00000004317	ENSG00000171365	CLCN5
ENSMUSG00000004319.16	5412.44368948373	-0.0917802735852084	0.120166549616624	-0.763775558822499	0.445001004322368	0.913887508029663	ENSMUSG00000004319	ENSMUSG00000004319	ENSG00000109572	CLCN3
ENSMUSG00000004328.16	123.373165719878	0.524333831278752	0.360130998642499	1.45595306501026	0.145405594789518	0.830152188189282	ENSMUSG00000004328	ENSMUSG00000004328	ENSG00000124440	HIF3A
ENSMUSG00000004341.9	17.1323312886969	-1.04325759569923	0.639668159703948	-1.6309356341608	0.102903901758584	0.807312321979385	ENSMUSG00000004341	ENSMUSG00000004341	ENSG00000198704	GPX6
ENSMUSG00000004347.18	431.401389068727	0.774693153469986	0.406251951268188	1.90692783395044	0.056529933251489	0.7355117249164	ENSMUSG00000004347	ENSMUSG00000004347	ENSG00000154678	PDE1C
ENSMUSG00000004356.9	554.86281937865	0.678530191758026	0.252322728568317	2.6891362328238	0.0071637176928308	0.400706927763648	ENSMUSG00000004356	ENSMUSG00000004356	ENSG00000120800	UTP20
ENSMUSG00000004359.17	5.09125809606484	0.352019658137899	1.16996034057643	0.300881701651922	0.76350470411456	0.96870135787529	ENSMUSG00000004359	ENSMUSG00000004359	ENSG00000166211	SPIC
ENSMUSG00000004360.10	1621.04214047855	-0.0557250819302876	0.166247579284218	-0.335193343387091	0.73747924309049	0.965378864479649	ENSMUSG00000004360	ENSMUSG00000004360	ENSG00000189367	KIAA0408
ENSMUSG00000004364.15	4090.37823992037	0.227815265920778	0.188295289945883	1.2098829768193	0.226323800238282	0.873005210768818	ENSMUSG00000004364	ENSMUSG00000004364	ENSG00000036257	CUL3
ENSMUSG00000004366.5	4721.70580723058	0.20430309155136	0.196358555987067	1.04045932974175	0.298126549786299	0.89155760479377	ENSMUSG00000004366	ENSMUSG00000004366	ENSG00000157005	SST
ENSMUSG00000004371.16	53.0656046236754	2.36164540461018	0.867074657230707	2.72369326552904	0.0064556432222811	0.383710782304177	ENSMUSG00000004371	ENSMUSG00000004371	ENSG00000095752	IL11
ENSMUSG00000004383.19	4190.26624164237	-0.0210656848758701	0.193333321567906	-0.10896044564398	0.913233863288141	0.990817907959911	ENSMUSG00000004383	ENSMUSG00000004383	ENSG00000133424	LARGE1
ENSMUSG00000004393.11	859.482130353349	0.0346704073751366	0.157768498956122	0.219754942238368	0.826062012673471	0.979184982558948	ENSMUSG00000004393	ENSMUSG00000004393	ENSG00000136271	DDX56
ENSMUSG00000004394.13	1994.19388724262	-0.0732322928945663	0.125824591627992	-0.582018919728205	0.560553937056671	0.935143721026577	ENSMUSG00000004394	ENSMUSG00000004394	ENSG00000158604	TMED4
ENSMUSG00000004415.16	113.035976504016	0.157769595493849	0.32743914973657	0.481828747786503	0.629927605667462	0.948253383460784	ENSMUSG00000004415	ENSMUSG00000004415	ENSG00000160963	COL26A1
ENSMUSG00000004446.13	240.8729804884	0.0910973070025274	0.21742831314399	0.418976285495068	0.675233463753722	0.953882889720583	ENSMUSG00000004446	ENSMUSG00000004446	ENSG00000015475	BID
ENSMUSG00000004451.15	594.687819564702	0.160893603744062	0.171784277552897	0.936602616002029	0.34896300585735	0.897829591562355	ENSMUSG00000004451	ENSMUSG00000004451	ENSG00000144118	RALB
ENSMUSG00000004455.17	5985.35527075699	0.240741744213009	0.238690254553706	1.00859477762567	0.313169012931305	0.89155760479377	ENSMUSG00000004455	ENSMUSG00000004455	ENSG00000186298	PPP1CC
ENSMUSG00000004462.8	394.699465900877	-0.116889656662802	0.18908938842795	-0.618171424819755	0.536462344191944	0.927023031073252	ENSMUSG00000004462	ENSMUSG00000004462	ENSG00000113838	TBCCD1
ENSMUSG00000004473.11	109.980421830103	-0.5281756371691	0.328916030963517	-1.60580691558839	0.108316340698248	0.808538521604118	ENSMUSG00000004473	ENSMUSG00000004473	ENSG00000105472	CLEC11A
ENSMUSG00000004508.7	824.293713831271	0.278713994293158	0.200594116489494	1.38944251791031	0.164698228857149	0.836184697000938	ENSMUSG00000004508	ENSMUSG00000004508	ENSG00000033327	GAB2
ENSMUSG00000004530.13	2523.99419419557	0.480409219997501	0.268160232029127	1.79150061275797	0.0732129963590701	0.784535826353218	ENSMUSG00000004530	ENSMUSG00000004530	ENSG00000110880	CORO1C
ENSMUSG00000004535.13	5006.04521539793	0.0129326986731053	0.144119262666555	0.0897360868618047	0.928496938443409	0.993853632689833	ENSMUSG00000004535	ENSMUSG00000004535	ENSG00000106052	TAX1BP1
ENSMUSG00000004552.17	4.50912959355992	-1.61859603207083	1.31647832056787	-1.22948931766126	0.218888400559447	0.869232332956163	ENSMUSG00000004552	ENSMUSG00000004552	ENSG00000196188	CTSE
ENSMUSG00000004558.16	18586.7875663962	-0.142159544758511	0.178654926432583	-0.795721380860754	0.426193996682557	0.908868133766554	ENSMUSG00000004558	ENSMUSG00000004558	ENSG00000165795	NDRG2
ENSMUSG00000004561.15	282.588167432408	0.247043929461663	0.19371901837988	1.27526936450408	0.202213917199868	0.854080132302144	ENSMUSG00000004561	ENSMUSG00000004561	ENSG00000165792	METTL17
ENSMUSG00000004562.17	667.207503149237	0.597293998106729	0.330075555660045	1.80956750012079	0.0703628836828062	0.782252180073958	ENSMUSG00000004562	ENSMUSG00000004562	ENSG00000165801	ARHGEF40
ENSMUSG00000004565.16	1123.78219886228	-0.250833167029327	0.229793435550798	-1.09155932339015	0.275026843402903	0.886721513347858	ENSMUSG00000004565	ENSMUSG00000004565	ENSG00000032444	PNPLA6
ENSMUSG00000004567.17	1429.86872343817	-0.0466307062858199	0.212703468092914	-0.219228707006557	0.826471894392282	0.979184982558948	ENSMUSG00000004567	ENSMUSG00000004567	ENSG00000090674	MCOLN1
ENSMUSG00000004591.17	961.484271292659	0.192108498387891	0.207752342590454	0.92469955328782	0.355122211863946	0.897931202349277	ENSMUSG00000004591	ENSMUSG00000004591	ENSG00000065243	PKN2
ENSMUSG00000004626.15	656.824223270943	0.732612410514407	0.260214568177577	2.81541658349603	0.0048714041631724	0.351291364188217	ENSMUSG00000004626	ENSMUSG00000004626	ENSG00000076944	STXBP2
ENSMUSG00000004630.19	10.3516605822642	-1.16919642461935	0.905006903289436	-1.29191989626782	0.196384886683586	0.851417111880579	ENSMUSG00000004630	ENSMUSG00000004630	ENSG00000174788	PCP2
ENSMUSG00000004631.16	747.74991368676	-0.232537753330318	0.170782483963631	-1.36160189226337	0.173323557753912	0.841129509542613	ENSMUSG00000004631	ENSMUSG00000004631	ENSG00000127990	SGCE
ENSMUSG00000004637.16	527.330869109027	-0.108316644666363	0.187750024314579	-0.576919470779272	0.563993856791475	0.936884529701468	ENSMUSG00000004637	ENSMUSG00000004637	ENSG00000186153	WWOX
ENSMUSG00000004642.14	701.728799592801	0.0772594967372102	0.151117130146176	0.511255717088306	0.609172008668379	0.944322630602654	ENSMUSG00000004642	ENSMUSG00000004642	ENSG00000163950	SLBP
ENSMUSG00000004651.7	24.0753292230098	0.39663537568423	0.518900666866036	0.764376307472792	0.444643023558337	0.913887508029663	ENSMUSG00000004651	ENSMUSG00000004651	ENSG00000077498	TYR
ENSMUSG00000004661.16	128.712282368888	-0.075375290199649	0.291522747062618	-0.258557148487142	0.795976949661876	0.975187806628776	ENSMUSG00000004661	ENSMUSG00000004661	ENSG00000179361	ARID3B
ENSMUSG00000004665.11	234.806693179779	0.328919152072498	0.311806164355764	1.05488341692055	0.291478647427335	0.88884597349583	ENSMUSG00000004665	ENSMUSG00000004665	ENSG00000064666	CNN2
ENSMUSG00000004667.19	1344.14570922161	-0.175041561362934	0.184466755868219	-0.948905728509594	0.342668560777893	0.896451455598387	ENSMUSG00000004667	ENSMUSG00000004667	ENSG00000099817	POLR2E
ENSMUSG00000004668.15	5.89776961525268	-0.244939194721965	1.02212223198686	-0.23963787016533	0.810611003879632	0.976283325840433	ENSMUSG00000004668	ENSMUSG00000004668	ENSG00000179869	ABCA13
ENSMUSG00000004677.19	1025.79138507413	0.462109048396235	0.263061746870811	1.7566561991363	0.0789764276089221	0.790295873161419	ENSMUSG00000004677	ENSMUSG00000004677	ENSG00000099331	MYO9B
ENSMUSG00000004698.12	953.051805992883	-0.158710528155155	0.199979010178952	-0.793635932156739	0.427407407843898	0.908868133766554	ENSMUSG00000004698	ENSMUSG00000004698	ENSG00000048052	HDAC9
ENSMUSG00000004707.15	116.919899546725	-0.98921546819739	0.406533855115583	-2.43329173142577	0.0149622403047271	0.542471657694145	ENSMUSG00000004707	ENSMUSG00000004707	ENSG00000122224	LY9
ENSMUSG00000004730.16	372.074668482425	-0.726204445042329	0.374531680637	-1.93896666847303	0.052505396946254	0.724944654827154	ENSMUSG00000004730	ENSMUSG00000004730	ENSG00000174837	ADGRE1
ENSMUSG00000004748.6	1480.04881648471	-0.260835352403824	0.240678194109185	-1.08375149385363	0.278474997298817	0.887115288714196	ENSMUSG00000004748	ENSMUSG00000004748	ENSG00000242114	MTFP1
ENSMUSG00000004768.15	722.6215297639	0.0077848194074296	0.210507978951431	0.0369811132395404	0.970500064890074	0.99773064355462	ENSMUSG00000004768	ENSMUSG00000004768	ENSG00000112210	RAB23
ENSMUSG00000004771.13	3487.30525895546	-0.124037549001921	0.136118983109262	-0.911243576528611	0.36216704838041	0.897960013879829	ENSMUSG00000004771	ENSMUSG00000004771	ENSG00000103769	RAB11A
ENSMUSG00000004788.12	891.9061961597	0.173885352163688	0.137315319332757	1.26632158020411	0.205397973881352	0.856690234843861	ENSMUSG00000004788	ENSMUSG00000004788	ENSG00000119718	EIF2B2
ENSMUSG00000004789.11	3550.93890013408	0.106648655577903	0.162667642732658	0.655623047007442	0.512066692868492	0.922874479239134	ENSMUSG00000004789	ENSMUSG00000004789	ENSG00000119689	DLST
ENSMUSG00000004791.8	92.6561493363257	0.941940212744239	0.374718945277386	2.51372455173561	0.011946369860416	0.506535177067386	ENSMUSG00000004791	ENSMUSG00000004791	ENSG00000119630	PGF
ENSMUSG00000004798.15	3169.00456641179	-0.309833416257032	0.20311190529516	-1.52543208044248	0.127151362233029	0.822042589387544	ENSMUSG00000004798	ENSMUSG00000004798	ENSG00000083290	ULK2
ENSMUSG00000004814.11	5.31077684586581	0.793325624645898	1.74457967341374	0.454737399922552	0.649298171019684	0.951525847469161	ENSMUSG00000004814	ENSMUSG00000004814	ENSG00000106178	CCL24
ENSMUSG00000004815.13	863.201052453499	0.35677203540928	0.259190790060469	1.37648423127243	0.168671765987366	0.838082049944714	ENSMUSG00000004815	ENSMUSG00000004815	ENSG00000145214	DGKQ
ENSMUSG00000004842.19	9.16988324795704	0.144696106252616	0.82274686748836	0.175869531651134	0.860396442445369	0.983809497547995	ENSMUSG00000004842	ENSMUSG00000004842	ENSG00000064835	POU1F1
ENSMUSG00000004843.8	1867.97454813052	-0.190574634033153	0.136688605341205	-1.39422473115032	0.163249751970301	0.836184697000938	ENSMUSG00000004843	ENSMUSG00000004843	ENSG00000083937	CHMP2B
ENSMUSG00000004846.11	856.452485118585	0.455779535887598	0.199775551507678	2.28145802851197	0.0225213576218334	0.607050302538893	ENSMUSG00000004846	ENSMUSG00000004846	ENSG00000106397	PLOD3
ENSMUSG00000004849.15	6850.43605219241	-0.0654574440496857	0.1885038181531	-0.347247311439188	0.728405530135953	0.964429842364843	ENSMUSG00000004849	ENSMUSG00000004849	ENSG00000106367	AP1S1
ENSMUSG00000004864.14	12.4818218564791	0.152910293680927	0.80051056802736	0.191015958799561	0.848513090052255	0.982626753639964	ENSMUSG00000004864	ENSMUSG00000004864	ENSG00000156711	MAPK13
ENSMUSG00000004865.17	1483.48135801326	-0.0519334091123344	0.169270517023714	-0.306807174843441	0.758990146749624	0.96870135787529	ENSMUSG00000004865	ENSMUSG00000004865	ENSG00000096063	SRPK1
ENSMUSG00000004880.12	314.893357826788	0.356159518822794	0.24030253037749	1.4821297065133	0.138305785802489	0.830152188189282	ENSMUSG00000004880	ENSMUSG00000004880	ENSG00000143815	LBR
ENSMUSG00000004885.6	61.8033158983469	0.646368293378611	0.436805751016697	1.47976140853032	0.138936930959904	0.830152188189282	ENSMUSG00000004885	ENSMUSG00000004885	ENSG00000143320	CRABP2
ENSMUSG00000004891.17	741.136360041324	1.00260869489446	0.297273550391026	3.37268046072599	0.0007444028749606	0.138318101766335	ENSMUSG00000004891	ENSMUSG00000004891	ENSG00000132688	NES
ENSMUSG00000004892.14	5648.70900691511	-0.163483909154529	0.169815020578891	-0.962717600582211	0.335689261590607	0.894636389754007	ENSMUSG00000004892	ENSMUSG00000004892	ENSG00000132692	BCAN
ENSMUSG00000004894.11	649.267579926801	0.814772707361185	0.290964455719278	2.80024824801032	0.0051063320362244	0.353239765082593	ENSMUSG00000004894	ENSMUSG00000004894	ENSG00000132702	HAPLN2
ENSMUSG00000004895.10	1328.58553055097	-0.065785408466881	0.154873525183865	-0.424768587069875	0.671005379297921	0.953427143649625	ENSMUSG00000004895	ENSMUSG00000004895	ENSG00000143294	PRCC
ENSMUSG00000004896.17	420.372145922755	0.35039163804254	0.210372410786332	1.66557789936828	0.0957975160690427	0.796537115037292	ENSMUSG00000004896	ENSMUSG00000004896	ENSG00000143303	METTL25B
ENSMUSG00000004897.18	4375.17011073071	-0.103845187285541	0.141976134312455	-0.731427065460191	0.46451833846181	0.916392466087814	ENSMUSG00000004897	ENSMUSG00000004897	ENSG00000143321	HDGF
ENSMUSG00000004902.8	1410.59315849561	0.0224323333219418	0.226894469874577	0.0988668138731719	0.921244018468036	0.992123063713478	ENSMUSG00000004902	ENSMUSG00000004902	ENSG00000182902	SLC25A18
ENSMUSG00000004929.13	1244.94672458888	-0.0416608323535052	0.188533601737984	-0.220972982903088	0.825113469520153	0.979088921654298	ENSMUSG00000004929	ENSMUSG00000004929	ENSG00000172009	THOP1
ENSMUSG00000004931.12	454.997208249458	0.0852350376211441	0.200997663503107	0.424059842963432	0.671522170773043	0.953427143649625	ENSMUSG00000004931	ENSMUSG00000004931	ENSG00000011132	APBA3
ENSMUSG00000004933.18	3056.10996737999	-0.0043043870838516	0.183360009917612	-0.0234750591788566	0.981271332893715	0.998368468664565	ENSMUSG00000004933	ENSMUSG00000004933	ENSG00000007264	MATK
ENSMUSG00000004934.15	696.38280448708	0.0626256347345145	0.149397103073294	0.419189083631631	0.67507794948336	0.953832702961247	ENSMUSG00000004934	ENSMUSG00000004934	ENSG00000105229	PIAS4
ENSMUSG00000004936.9	9393.77025770975	-0.182233493033864	0.165408949149171	-1.10171483448287	0.270585665656324	0.884722472124553	ENSMUSG00000004936	ENSMUSG00000004936	ENSG00000169032	MAP2K1
ENSMUSG00000004937.7	2882.20771222499	-0.0215869781320553	0.122635159157822	-0.176026013096901	0.860273506028878	0.983809497547995	ENSMUSG00000004937	ENSMUSG00000004937	ENSG00000104969	SGTA
ENSMUSG00000004939.8	4.09470687582684	1.24393403714926	1.56468404314807	0.795006533489359	0.426609701643723	0.908868133766554	ENSMUSG00000004939	ENSMUSG00000004939	ENSG00000077009	NMRK2
ENSMUSG00000004945.16	1433.52483203305	-0.165315872136662	0.147548478459447	-1.12041732902111	0.262535963769176	0.879649332879392	ENSMUSG00000004945	ENSMUSG00000004945	ENSG00000215712	TMEM242
ENSMUSG00000004947.16	244.227198146909	0.333935193888387	0.247528907033098	1.34907553986709	0.177312703935346	0.842926158199182	ENSMUSG00000004947	ENSMUSG00000004947	ENSG00000091073	DTX2
ENSMUSG00000004961.8	3610.89735116987	-0.186180680858583	0.187790856944694	-0.991425694986921	0.32147775861176	0.89155760479377	ENSMUSG00000004961	ENSMUSG00000004961	ENSG00000129990	SYT5
ENSMUSG00000004980.17	14193.7437387833	0.255111646194554	0.164770107382854	1.54828840161999	0.121552875648425	0.820530121960902	ENSMUSG00000004980	ENSMUSG00000004980	ENSG00000122566	HNRNPA2B1
ENSMUSG00000004994.13	249.262454786228	-0.787467407538252	0.285718583360764	-2.75609446986496	0.0058496099301679	0.366711868722532	ENSMUSG00000004994	ENSMUSG00000004994	ENSG00000104957	YJU2B
ENSMUSG00000004996.10	178.875788512648	0.395968461581144	0.256639192282708	1.54289942256736	0.122855180958274	0.820530121960902	ENSMUSG00000004996	ENSMUSG00000004996	ENSG00000037757	MRI1
ENSMUSG00000005034.16	15335.1710561048	-0.0971234428707362	0.1343532304226	-0.722896223375054	0.469743643971597	0.916879150005006	ENSMUSG00000005034	ENSMUSG00000005034	ENSG00000142875	PRKACB
ENSMUSG00000005043.14	210.237911136308	-0.362452167157095	0.279682159096448	-1.29594311030795	0.194995085324004	0.851417111880579	ENSMUSG00000005043	ENSMUSG00000005043	ENSG00000181523	SGSH
ENSMUSG00000005045.17	5098.98688300776	-0.0740940600914607	0.168093769141383	-0.440790045163069	0.659365000999774	0.953014468054161	ENSMUSG00000005045	ENSMUSG00000005045	ENSG00000116254	CHD5
ENSMUSG00000005054.8	911.960760694147	0.520152630811808	0.320778366813276	1.62153276101249	0.104903429793104	0.808538521604118	ENSMUSG00000005054	ENSMUSG00000005054	ENSG00000160213	CSTB
ENSMUSG00000005057.14	200.400398802411	-0.297741766476873	0.437066907101693	-0.681226973808834	0.495727882701416	0.920761214690552	ENSMUSG00000005057	ENSMUSG00000005057	ENSG00000160999	SH2B2
ENSMUSG00000005069.13	1598.07231801147	0.3777712723962	0.25741869617561	1.46753626682378	0.142230231026514	0.830152188189282	ENSMUSG00000005069	ENSMUSG00000005069	ENSG00000139197	PEX5
ENSMUSG00000005087.18	704.208454357503	1.88704634930522	0.861969921780416	2.18922528689573	0.0285804695951505	0.622548019314583	ENSMUSG00000005087	ENSMUSG00000005087	ENSG00000026508	CD44
ENSMUSG00000005089.16	47148.3561622981	-0.129335838004416	0.160397158899647	-0.806347437147161	0.420042545465084	0.908140171747317	ENSMUSG00000005089	ENSMUSG00000005089	ENSG00000110436	SLC1A2
ENSMUSG00000005102.14	538.554145135388	0.360529950683973	0.224149670591296	1.60843399739519	0.107740160790564	0.808538521604118	ENSMUSG00000005102	ENSMUSG00000005102	ENSG00000128829	EIF2AK4
ENSMUSG00000005103.13	4608.07112197285	0.350887275725798	0.255396518970721	1.37389216243008	0.16947516317804	0.838082049944714	ENSMUSG00000005103	ENSMUSG00000005103	ENSG00000071127	WDR1
ENSMUSG00000005107.14	40.162136251047	-0.0762602919492194	0.406198836487239	-0.187741286037916	0.851079464107493	0.98333504830077	ENSMUSG00000005107	ENSMUSG00000005107	ENSG00000109667	SLC2A9
ENSMUSG00000005124.11	140.41867764109	0.324512780936806	0.339477459106953	0.955918492469237	0.339113415407229	0.894903194802627	ENSMUSG00000005124	ENSMUSG00000005124	ENSG00000104415	CCN4
ENSMUSG00000005125.14	3689.23793358096	0.0713162543455194	0.149286521515755	0.477713953151445	0.632853811822418	0.948435871697067	ENSMUSG00000005125	ENSMUSG00000005125	ENSG00000104419	NDRG1
ENSMUSG00000005131.5	11.3903031331473	1.63271287336334	0.77626597875267	2.10329051903941	0.0354403817151434	0.666124329874798	ENSMUSG00000005131	ENSMUSG00000005131	ENSG00000166323	C11orf65
ENSMUSG00000005148.9	385.739982076293	0.619557393423159	0.407743249363662	1.51947921735077	0.128641915375308	0.823996860287156	ENSMUSG00000005148	ENSMUSG00000005148	ENSG00000102554	KLF5
ENSMUSG00000005150.17	534.799838275092	0.0082309388385512	0.189944895324131	0.0433332984521938	0.96543584781677	0.99700152018931	ENSMUSG00000005150	ENSMUSG00000005150	ENSG00000123154	WDR83
ENSMUSG00000005161.16	5703.015943918	-0.247312482470924	0.146678972271242	-1.68608000616195	0.0917803904348201	0.792433505868108	ENSMUSG00000005161	ENSMUSG00000005161	ENSG00000167815	PRDX2
ENSMUSG00000005220.11	12.8457778298155	0.40236054999221	0.653791619612203	0.61542628862522	0.538273234717256	0.927975153593111	ENSMUSG00000005220	ENSMUSG00000005220	ENSG00000145244	CORIN
ENSMUSG00000005225.16	397.601521980989	-0.0934551546683313	0.184707965495361	-0.505961691569161	0.612883542781708	0.944322630602654	ENSMUSG00000005225	ENSMUSG00000005225	ENSG00000106086	PLEKHA8
ENSMUSG00000005233.17	38.5854005532231	-0.0884923791515967	0.45843963367447	-0.193029512833163	0.84693585482872	0.982493637336217	ENSMUSG00000005233	ENSMUSG00000005233	ENSG00000152253	SPC25
ENSMUSG00000005237.15	79.3311972582655	0.590443306286852	0.550533147107345	1.07249365345067	0.28349836302974	0.887115288714196	ENSMUSG00000005237	ENSMUSG00000005237	ENSG00000183914	DNAH2
ENSMUSG00000005251.16	26.690743795808	0.595925031207715	0.563627650917236	1.05730268952902	0.29037346620137	0.88884597349583	ENSMUSG00000005251	ENSMUSG00000005251	ENSG00000183421	RIPK4
ENSMUSG00000005262.14	1869.68742393606	-0.0757497585037621	0.137810068482802	-0.549667809745088	0.582547239601197	0.939114961448702	ENSMUSG00000005262	ENSMUSG00000005262	ENSG00000070010	UFD1
ENSMUSG00000005267.14	309.345459610651	0.209496813079667	0.177944459025493	1.17731574350204	0.239069505421701	0.874364186840331	ENSMUSG00000005267	ENSMUSG00000005267	ENSG00000141040	ZNF287
ENSMUSG00000005299.7	2711.54528269178	-0.115789725229289	0.140302322833188	-0.82528730024632	0.409208500164092	0.907540158405275	ENSMUSG00000005299	ENSMUSG00000005299	ENSG00000168924	LETM1
ENSMUSG00000005312.16	5924.26345926006	0.151321364569517	0.170324876846184	0.88842785253367	0.374310648723355	0.900104910718947	ENSMUSG00000005312	ENSMUSG00000005312	ENSG00000135018	UBQLN1
ENSMUSG00000005320.10	9.9045694074874	2.1238384037703	0.952497809253477	2.22975673344053	0.0257635972001195	0.617609312484512	ENSMUSG00000005320	ENSMUSG00000005320	ENSG00000160867	FGFR4
ENSMUSG00000005338.15	12585.2259627428	-0.003034477548365	0.188518866335433	-0.0160964130930312	0.987157475082453	0.998368468664565	ENSMUSG00000005338	ENSMUSG00000005338	ENSG00000162706	CADM3
ENSMUSG00000005354.17	2392.78609578948	-0.0807880932292433	0.124930548913042	-0.646664037996631	0.517849402596553	0.9255400270618	ENSMUSG00000005354	ENSMUSG00000005354	ENSG00000100348	TXN2
ENSMUSG00000005357.10	169.968535429564	-0.0738861006608953	0.336252845535246	-0.219733755838657	0.826078513728345	0.979184982558948	ENSMUSG00000005357	ENSMUSG00000005357	ENSG00000105143	SLC1A6
ENSMUSG00000005360.15	15962.4130038005	-0.0512053625598244	0.183557735959701	-0.278960525919029	0.780275118408931	0.970459417939468	ENSMUSG00000005360	ENSMUSG00000005360	ENSG00000079215	SLC1A3
ENSMUSG00000005362.15	1879.44252633695	-0.161138512732504	0.156667743300637	-1.02853663005337	0.303697469434743	0.89155760479377	ENSMUSG00000005362	ENSMUSG00000005362	ENSG00000113851	CRBN
ENSMUSG00000005370.5	624.526364095373	0.0040204019306621	0.149402875704582	0.0269098028515314	0.978531674804964	0.998368468664565	ENSMUSG00000005370	ENSMUSG00000005370	ENSG00000116062	MSH6
ENSMUSG00000005371.16	3659.9294406614	-0.0447308297992068	0.137329024601082	-0.325720144952186	0.744636101253856	0.966448477694617	ENSMUSG00000005371	ENSMUSG00000005371	ENSG00000138081	FBXO11
ENSMUSG00000005373.14	84.8175643605829	-0.159617365336263	0.336930098561988	-0.473740298113786	0.635685112826722	0.948588854918686	ENSMUSG00000005373	ENSMUSG00000005373	ENSG00000009950	MLXIPL
ENSMUSG00000005374.14	840.006985918228	0.11790441788251	0.184065205777455	0.640557879391189	0.521809973068975	0.9255400270618	ENSMUSG00000005374	ENSMUSG00000005374	ENSG00000106638	TBL2
ENSMUSG00000005378.18	566.118037153277	0.253393105483325	0.193310578192947	1.31080827470501	0.189922546234066	0.850586430963026	ENSMUSG00000005378	ENSMUSG00000005378	ENSG00000071462	BUD23
ENSMUSG00000005397.9	361.520627962547	0.0593929968922185	0.30421536406659	0.195233390247897	0.845210240339543	0.982273949096033	ENSMUSG00000005397	ENSMUSG00000005397	ENSG00000116962	NID1
ENSMUSG00000005410.7	224.560071562628	-0.0152498967050927	0.235563162872464	-0.0647380367929135	0.948382577346993	0.994558802884102	ENSMUSG00000005410	ENSMUSG00000005410	ENSG00000100297	MCM5
ENSMUSG00000005413.9	1141.77302387036	2.16451822895622	0.762375700371632	2.83917526214581	0.0045230306677561	0.336778005496281	ENSMUSG00000005413	ENSMUSG00000005413	ENSG00000100292	HMOX1
ENSMUSG00000005417.18	9625.08186908746	0.108303083714813	0.137082795627877	0.790055989292858	0.429495070880171	0.909562965851944	ENSMUSG00000005417	ENSMUSG00000005417	ENSG00000133030	MPRIP
ENSMUSG00000005442.14	4145.38350578194	0.161376420608844	0.130594934344899	1.23570199271782	0.216569356570467	0.866905121034768	ENSMUSG00000005442	ENSMUSG00000005442	ENSG00000079432	CIC
ENSMUSG00000005447.13	283.383803687343	0.463535870478078	0.254300547917086	1.82278754125694	0.0683355754130162	0.777932535742254	ENSMUSG00000005447	ENSMUSG00000005447	ENSG00000079462	PAFAH1B3
ENSMUSG00000005465.10	8.14680626023083	0.107856036253872	0.838914426340817	0.12856619563013	0.89770091624035	0.989286472328232	ENSMUSG00000005465	ENSMUSG00000005465	ENSG00000104998	IL27RA
ENSMUSG00000005469.11	4379.47946354109	-0.100253807691858	0.132925065659744	-0.754212963478862	0.450721354695623	0.914838619511149	ENSMUSG00000005469	ENSMUSG00000005469	ENSG00000072062	PRKACA
ENSMUSG00000005470.9	34.383276661219	0.169865894258752	0.558781516015515	0.303993402412466	0.761132917565285	0.96870135787529	ENSMUSG00000005470	ENSMUSG00000005470	ENSG00000105011	ASF1B
ENSMUSG00000005481.19	360.499460830412	0.50659896879	0.290265539432676	1.74529491092931	0.0809335473381601	0.790295873161419	ENSMUSG00000005481	ENSMUSG00000005481	ENSG00000123136	DDX39A
ENSMUSG00000005483.11	2847.57835735356	0.98347134592787	0.673711206287673	1.45978178297947	0.144350056741518	0.830152188189282	ENSMUSG00000005483	ENSMUSG00000005483	ENSG00000132002	DNAJB1
ENSMUSG00000005493.16	18.2410596171436	0.473084070104791	0.588103358314646	0.804423343985876	0.4211525238601	0.908140171747317	ENSMUSG00000005493	ENSMUSG00000005493	ENSG00000057468	MSH4
ENSMUSG00000005501.15	314.218346440744	0.206224797901679	0.189519739456957	1.08814416109155	0.276531470882474	0.886721513347858	ENSMUSG00000005501	ENSMUSG00000005501	ENSG00000085982	USP40
ENSMUSG00000005505.13	851.570927534078	-0.0835809406993403	0.163187857593589	-0.51217622396572	0.608527681594364	0.944322630602654	ENSMUSG00000005505	ENSMUSG00000005505	ENSG00000123444	KBTBD4
ENSMUSG00000005506.17	4531.0991784881	-0.0184241175028172	0.143542120398558	-0.128353388201741	0.897869316787538	0.989286472328232	ENSMUSG00000005506	ENSMUSG00000005506	ENSG00000149187	CELF1
ENSMUSG00000005510.10	2448.06001004709	-0.157724079512742	0.152806959249921	-1.03217864086137	0.301988439018178	0.89155760479377	ENSMUSG00000005510	ENSMUSG00000005510	ENSG00000213619	NDUFS3
ENSMUSG00000005514.15	2826.71380067621	0.493496902958166	0.294826120814162	1.67385746417371	0.0941586155641676	0.795243684739069	ENSMUSG00000005514	ENSMUSG00000005514	ENSG00000127948	POR
ENSMUSG00000005533.11	1227.06259656998	0.104190901703669	0.142934957860253	0.728939255052888	0.466038821043353	0.916742179815414	ENSMUSG00000005533	ENSMUSG00000005533	ENSG00000140443	IGF1R
ENSMUSG00000005534.11	1110.48670200382	0.262562646753547	0.138102545559767	1.90121511293879	0.0572738423538136	0.736913910509922	ENSMUSG00000005534	ENSMUSG00000005534	ENSG00000171105	INSR
ENSMUSG00000005540.11	5.8786519927599	0.208177940975083	1.01736620965628	0.204624390901891	0.837865597424094	0.980647937060035	ENSMUSG00000005540	ENSMUSG00000005540	ENSG00000104921	FCER2
ENSMUSG00000005553.15	9.59341651001407	-0.592078028119355	1.01401095300385	-0.583897073661199	0.55928956211697	0.934805147699721	ENSMUSG00000005553	ENSMUSG00000005553	ENSG00000105675	ATP4A
ENSMUSG00000005566.15	2964.50636474365	0.111699745933801	0.133241026531656	0.838328470152267	0.401846250445498	0.905677373227215	ENSMUSG00000005566	ENSMUSG00000005566	ENSG00000130726	TRIM28
ENSMUSG00000005575.17	3797.95871242662	-0.0296634464485691	0.14464202859553	-0.205081792177559	0.837508221829299	0.980563526068874	ENSMUSG00000005575	ENSMUSG00000005575	ENSG00000130725	UBE2M
ENSMUSG00000005580.12	1389.25811889718	-0.193484304239933	0.147078315507425	-1.31551890278595	0.188335568737837	0.848896429825544	ENSMUSG00000005580	ENSMUSG00000005580	ENSG00000162104	ADCY9
ENSMUSG00000005583.17	12023.0160393047	-0.61591455037844	0.300914757151203	-2.0468073955873	0.0406769992482507	0.680748918075355	ENSMUSG00000005583	ENSMUSG00000005583	ENSG00000081189	MEF2C
ENSMUSG00000005609.17	1527.85196044038	-0.0765722123902632	0.137110937086306	-0.558469032576622	0.576524145046205	0.93790973853668	ENSMUSG00000005609	ENSMUSG00000005609	ENSG00000198730	CTR9
ENSMUSG00000005610.18	18872.6624509903	0.0399686044657481	0.163079124603322	0.245087190423476	0.806388921073209	0.976004448262539	ENSMUSG00000005610	ENSMUSG00000005610	ENSG00000110321	EIF4G2
ENSMUSG00000005611.16	113.537215350914	-0.118773092562258	0.400275198104384	-0.296728583546373	0.766673732820645	0.968859544283886	ENSMUSG00000005611	ENSMUSG00000005611	ENSG00000072952	IRAG1
ENSMUSG00000005615.16	1287.62799157285	0.24674784960127	0.184598585381258	1.33667248365773	0.181329567544423	0.844790946792563	ENSMUSG00000005615	ENSMUSG00000005615	ENSG00000161217	PCYT1A
ENSMUSG00000005621.12	749.99129976585	0.116349464642013	0.170984956124121	0.680466090581401	0.496209385736248	0.920894811738578	ENSMUSG00000005621	ENSMUSG00000005621	ENSG00000166716	ZNF592
ENSMUSG00000005625.16	2707.07112103822	0.0229768280299492	0.147080393889193	0.156219516567649	0.875859993602871	0.986219056952489	ENSMUSG00000005625	ENSMUSG00000005625	ENSG00000159352	PSMD4
ENSMUSG00000005628.13	6.72417054658788	0.982603589288047	1.06321217278897	0.924183915906947	0.355390568319178	0.897931202349277	ENSMUSG00000005628	ENSMUSG00000005628	ENSG00000163157	TMOD4
ENSMUSG00000005640.12	8.39504255460461	0.450290393180947	0.963858459558488	0.467174810487434	0.64037481404958	0.949282894324752	ENSMUSG00000005640	ENSMUSG00000005640	ENSG00000027644	INSRR
ENSMUSG00000005649.18	4.82314282875067	-3.79492757769854	1.66113062354855	-2.28454495022897	0.0223395240033555	0.607050302538893	ENSMUSG00000005649	ENSMUSG00000005649	ENSG00000105507	CABP5
ENSMUSG00000005656.10	1201.45347323012	-0.0094790736015335	0.155213379721385	-0.0610712402406864	0.951302473347589	0.994925560222547	ENSMUSG00000005656	ENSMUSG00000005656	ENSG00000129515	SNX6
ENSMUSG00000005667.9	264.6699398553	0.534160866595927	0.309238623579297	1.72734201314589	0.0841062580664692	0.79143546105349	ENSMUSG00000005667	ENSMUSG00000005667	ENSG00000065911	MTHFD2
ENSMUSG00000005672.13	839.631052654529	-0.0770305218804844	0.188973802565631	-0.407625400106618	0.683548713528835	0.955667114700974	ENSMUSG00000005672	ENSMUSG00000005672	ENSG00000157404	KIT
ENSMUSG00000005674.10	1729.22365358488	-0.160445184312808	0.169968043643603	-0.943972648465834	0.3451836254586	0.896451455598387	ENSMUSG00000005674	ENSMUSG00000005674	ENSG00000158882	TOMM40L
ENSMUSG00000005677.15	11.2881744107481	0.0542203516724525	0.715550230534975	0.075774347290637	0.939598625330966	0.994367900633141	ENSMUSG00000005677	ENSMUSG00000005677	ENSG00000143257	NR1I3
ENSMUSG00000005681.13	18.919561404533	-0.158663855035737	0.558609652935442	-0.284033500319899	0.77638470787315	0.969493853767557	ENSMUSG00000005681	ENSMUSG00000005681	ENSG00000158874	APOA2
ENSMUSG00000005682.10	382.750934379796	0.0017951719772414	0.196492422124299	0.0091360875795292	0.992710558180264	0.998368468664565	ENSMUSG00000005682	ENSMUSG00000005682	ENSG00000135473	PAN2
ENSMUSG00000005686.18	947.326352088666	0.815909536750647	0.373592755023256	2.18395438824786	0.0289655998548542	0.624133872267867	ENSMUSG00000005686	ENSMUSG00000005686	ENSG00000133805	AMPD3
ENSMUSG00000005687.15	1372.2918492596	-0.0568109266382478	0.154675399709106	-0.367291287076618	0.71340175253191	0.962699643956388	ENSMUSG00000005687	ENSMUSG00000005687	ENSG00000116752	BCAS2
ENSMUSG00000005696.12	77.3758035007466	0.249904056370783	0.4713700040908	0.530165377945101	0.595997273424451	0.942568922044394	ENSMUSG00000005696	ENSMUSG00000005696	ENSG00000183918	SH2D1A
ENSMUSG00000005698.16	1904.59707869021	-0.0684497528968954	0.129459399381811	-0.528735288621405	0.596989093726499	0.942568922044394	ENSMUSG00000005698	ENSMUSG00000005698	ENSG00000102974	CTCF
ENSMUSG00000005699.17	563.230252017141	0.098877553907458	0.227613785483176	0.434409338158328	0.663991217843697	0.953213535743457	ENSMUSG00000005699	ENSMUSG00000005699	ENSG00000102981	PARD6A
ENSMUSG00000005705.11	5.99296243499812	1.17024709959963	1.02282528097991	1.14413196599764	0.252568912611508	0.87875277176515	ENSMUSG00000005705	ENSMUSG00000005705	ENSG00000159723	AGRP
ENSMUSG00000005716.17	1428.95983359183	-0.21837077886381	0.191032164279369	-1.14311000813696	0.252992919506735	0.87875277176515	ENSMUSG00000005716	ENSMUSG00000005716	ENSG00000100362	PVALB
ENSMUSG00000005718.9	84.9767119420626	-0.0232482596422599	0.297343421831444	-0.0781865611792101	0.937679651916727	0.994367900633141	ENSMUSG00000005718	ENSMUSG00000005718	ENSG00000090447	TFAP4
ENSMUSG00000005732.15	1687.69243010961	0.130291472717983	0.156110719844421	0.834609390359807	0.403937673263881	0.905677373227215	ENSMUSG00000005732	ENSMUSG00000005732	ENSG00000099901	RANBP1
ENSMUSG00000005763.16	7.71809736245887	-1.43600010814414	1.23199438327611	-1.16558981732169	0.243780326761884	0.876347864375337	ENSMUSG00000005763	ENSMUSG00000005763	ENSG00000198821	CD247
ENSMUSG00000005774.13	508.785710996776	-0.278560036453819	0.234800312637079	-1.18636995549651	0.235476231275516	0.873524658675911	ENSMUSG00000005774	ENSMUSG00000005774	ENSG00000143390	RFX5
ENSMUSG00000005779.13	3415.41682757176	0.133685363476577	0.158285761709381	0.844582368198279	0.398344056838441	0.905677373227215	ENSMUSG00000005779	ENSMUSG00000005779	ENSG00000159377	PSMB4
ENSMUSG00000005800.4	16.3365927447604	-0.0425792812261751	1.07184035701631	-0.0397253946890965	0.968312055619276	0.997425497704422	ENSMUSG00000005800	ENSMUSG00000005800	ENSG00000118113	MMP8
ENSMUSG00000005802.13	2080.27150752979	0.0427726321813189	0.177397192959156	0.241112226568133	0.809468136856801	0.976004448262539	ENSMUSG00000005802	ENSMUSG00000005802	ENSG00000104154	SLC30A4
ENSMUSG00000005804.15	724.199083731468	-0.273442534104187	0.196803942585937	-1.38941593603891	0.164706307156033	0.836184697000938	ENSMUSG00000005804	ENSMUSG00000005804	ENSG00000104164	BLOC1S6
ENSMUSG00000005813.13	1116.26701351	0.0489081841752951	0.148469082224952	0.329416626292551	0.741840802488839	0.966217792750083	ENSMUSG00000005813	ENSMUSG00000005813	ENSG00000164024	METAP1
ENSMUSG00000005823.10	557.730828310272	-0.118101496814461	0.157282866221287	-0.750885965215686	0.452721287484027	0.91509822898397	ENSMUSG00000005823	ENSMUSG00000005823	ENSG00000125734	GPR108
ENSMUSG00000005846.13	1473.93129541646	0.231774943454405	0.207032659294545	1.11950908733032	0.262923016285428	0.879842507738206	ENSMUSG00000005846	ENSMUSG00000005846	ENSG00000171490	RSL1D1
ENSMUSG00000005871.16	7534.48357266259	0.0256381110313565	0.153229497346196	0.167318378480558	0.867119544042237	0.984332687317471	ENSMUSG00000005871	ENSMUSG00000005871	ENSG00000134982	APC
ENSMUSG00000005873.7	11256.5387248891	-0.212415758572666	0.126040116587256	-1.68530277759314	0.0919301701178901	0.792433505868108	ENSMUSG00000005873	ENSMUSG00000005873	ENSG00000129625	REEP5
ENSMUSG00000005881.14	2467.90258091958	-0.166699887961568	0.179672598082111	-0.927798060143736	0.353512330481749	0.897931202349277	ENSMUSG00000005881	ENSMUSG00000005881	ENSG00000125991	ERGIC3
ENSMUSG00000005882.19	1493.8683357821	-0.0429976848685235	0.170555193481139	-0.25210422497793	0.800960504359078	0.976004448262539	ENSMUSG00000005882	ENSMUSG00000005882	ENSG00000101019	UQCC1
ENSMUSG00000005883.16	14.111507755417	-1.48999470251516	1.14927815534738	-1.29646134452525	0.194816589385981	0.851417111880579	ENSMUSG00000005883	ENSMUSG00000005883	ENSG00000054796	SPO11
ENSMUSG00000005886.15	2380.40480083281	-0.0527703571914978	0.13401746695896	-0.393757309318922	0.693760225555803	0.958932137695448	ENSMUSG00000005886	ENSMUSG00000005886	ENSG00000140396	NCOA2
ENSMUSG00000005892.5	261.683451088775	1.38493592730997	1.03873007517306	1.3332972255369	0.182434283821626	0.845380306674267	ENSMUSG00000005892	ENSMUSG00000005892	ENSG00000170893	TRH
ENSMUSG00000005893.15	2224.64511351495	-0.157331012685537	0.212036263964746	-0.742000494366831	0.458087036065196	0.915881314364508	ENSMUSG00000005893	ENSMUSG00000005893	ENSG00000177463	NR2C2
ENSMUSG00000005897.15	271.448497669835	-0.0773770079020284	0.204610075643706	-0.378168121284346	0.705305705578278	0.961389565274473	ENSMUSG00000005897	ENSMUSG00000005897	ENSG00000120798	NR2C1
ENSMUSG00000005899.15	729.804430360431	0.332723308425717	0.241396046570057	1.37832956733678	0.168101558344557	0.838082049944714	ENSMUSG00000005899	ENSMUSG00000005899	ENSG00000136699	SMPD4
ENSMUSG00000005907.15	501.939401378175	0.259124818724197	0.163489833970855	1.58495982551667	0.112975462390975	0.815614952351989	ENSMUSG00000005907	ENSMUSG00000005907	ENSG00000127980	PEX1
ENSMUSG00000005917.16	117.86554707641	-0.216239791133125	0.362892826876116	-0.595877832567204	0.55125684306412	0.932019507150542	ENSMUSG00000005917	ENSMUSG00000005917	ENSG00000115507	OTX1
ENSMUSG00000005936.20	1836.4247934767	0.127364810292184	0.152854224961318	0.833243636702979	0.404707336907926	0.905677373227215	ENSMUSG00000005936	ENSMUSG00000005936	ENSG00000112078	KCTD20
ENSMUSG00000005947.12	8.57241672985432	0.0090345628428863	0.86230440091018	0.0104772315128512	0.991640531676008	0.998368468664565	ENSMUSG00000005947	ENSMUSG00000005947	ENSG00000083457	ITGAE
ENSMUSG00000005949.10	264.042140369256	0.0794318973645437	0.218502596971239	0.363528390351347	0.716210208985053	0.962699643956388	ENSMUSG00000005949	ENSMUSG00000005949	ENSG00000040531	CTNS
ENSMUSG00000005958.16	548.660657715283	0.0244387439914528	0.188930762010822	0.129352910724263	0.897078406356047	0.989286472328232	ENSMUSG00000005958	ENSMUSG00000005958	ENSG00000182580	EPHB3
ENSMUSG00000005968.15	84.9119024823005	1.08845397283013	0.472051475360437	2.30579508728161	0.0211220848699014	0.596202469908603	ENSMUSG00000005968	ENSMUSG00000005968	ENSG00000143367	TUFT1
ENSMUSG00000005980.16	76.7353430692734	-0.317606337597085	0.37711296403541	-0.842204771213495	0.399673343601497	0.905677373227215	ENSMUSG00000005980	ENSMUSG00000005980	ENSG00000213918	DNASE1
ENSMUSG00000005981.12	1803.41399095617	-0.167031992703391	0.156308539972929	-1.06860439443884	0.285247967573108	0.887115288714196	ENSMUSG00000005981	ENSMUSG00000005981	ENSG00000126602	TRAP1
ENSMUSG00000005982.15	2216.50762391756	-0.201214294290267	0.167762723738063	-1.19939811304229	0.230373180974201	0.873325013359391	ENSMUSG00000005982	ENSMUSG00000005982	ENSG00000122390	NAA60
ENSMUSG00000005983.16	118.297273813949	-0.0445149744379659	0.333124413387743	-0.133628676401307	0.893696207062479	0.988449625480462	ENSMUSG00000005983	ENSMUSG00000005983	ENSG00000215131	C16orf90
ENSMUSG00000005986.17	992.040959333472	-0.321137919727818	0.218957173265336	-1.4666700110284	0.142465844612111	0.830152188189282	ENSMUSG00000005986	ENSMUSG00000005986	ENSG00000172932	ANKRD13D
ENSMUSG00000005994.15	9.75118265407041	-0.532757393054399	0.993465158693237	-0.536261778676935	0.591777642219307	0.942114877849715	ENSMUSG00000005994	ENSMUSG00000005994	ENSG00000107165	TYRP1
ENSMUSG00000006005.19	3154.74868598488	0.398474126136559	0.222524816813475	1.79069522151576	0.0733422169572364	0.784535826353218	ENSMUSG00000006005	ENSMUSG00000006005	ENSG00000047410	TPR
ENSMUSG00000006010.15	1522.87538944318	-0.0603716282902269	0.15803208273276	-0.382021341782341	0.702445534595469	0.960635614816867	ENSMUSG00000006010	ENSMUSG00000006010	ENSG00000157181	ODR4
ENSMUSG00000006014.17	234.691849161748	1.61988849926411	0.924978693130319	1.75127114958948	0.0798992148142632	0.790295873161419	ENSMUSG00000006014	ENSMUSG00000006014	ENSG00000116690	PRG4
ENSMUSG00000006019.16	269.55479868319	-0.240017696359483	0.200211694180284	-1.19881956617057	0.230598112767432	0.873325013359391	ENSMUSG00000006019	ENSMUSG00000006019	ENSG00000134815	DHX34
ENSMUSG00000006021.6	460.993990539627	-0.236178997556355	0.252871804454359	-0.933987077230599	0.35031055904455	0.897829591562355	ENSMUSG00000006021	ENSMUSG00000006021	ENSG00000118162	KPTN
ENSMUSG00000006024.14	5329.00544280527	-0.13619008057887	0.116406646090098	-1.16995107369951	0.242020658674092	0.875271977056486	ENSMUSG00000006024	ENSMUSG00000006024	ENSG00000105402	NAPA
ENSMUSG00000006050.13	872.499954048794	0.151394990252264	0.195741355642394	0.773444067327559	0.43925961864064	0.913887508029663	ENSMUSG00000006050	ENSMUSG00000006050	ENSG00000113108	APBB3
ENSMUSG00000006058.11	1529.78347160274	0.0363271279837417	0.144506307417305	0.251387836510391	0.801514270886675	0.976004448262539	ENSMUSG00000006058	ENSMUSG00000006058	ENSG00000159210	SNF8
ENSMUSG00000006095.13	1898.06639616769	-0.0131937607496733	0.143896722770362	-0.0916890982342144	0.926945059253099	0.993677836342689	ENSMUSG00000006095	ENSMUSG00000006095	ENSG00000105254	TBCB
ENSMUSG00000006127.10	886.422976414413	-0.104990306659602	0.217972679285904	-0.481667275933658	0.63004232618805	0.948253383460784	ENSMUSG00000006127	ENSMUSG00000006127	ENSG00000132376	INPP5K
ENSMUSG00000006134.5	1685.0794349549	0.0608544964663559	0.193992175141816	0.313695624175918	0.753752224543223	0.967521759472491	ENSMUSG00000006134	ENSMUSG00000006134	ENSG00000099942	CRKL
ENSMUSG00000006154.14	204.974283157698	-0.283333558000601	0.279971351106413	-1.01200911050685	0.31153369739764	0.89155760479377	ENSMUSG00000006154	ENSMUSG00000006154	ENSG00000131037	EPS8L1
ENSMUSG00000006169.21	1820.21655313195	-0.0269796639896296	0.159408031366964	-0.169249088382011	0.865600719742057	0.984179429144428	ENSMUSG00000006169	ENSMUSG00000006169	ENSG00000113282	CLINT1
ENSMUSG00000006179.10	40.9096642235196	2.07379192281015	0.627877557200396	3.30286040491216	0.0009570401727239	0.159615163066214	ENSMUSG00000006179	ENSMUSG00000006179	ENSG00000112812	PRSS16
ENSMUSG00000006191.18	291.321328195773	-0.0303614852278737	0.199713222303518	-0.152025413629005	0.879166891441785	0.986556759878095	ENSMUSG00000006191	ENSMUSG00000006191	ENSG00000145996	CDKAL1
ENSMUSG00000006205.14	4448.89255801397	0.205526439351015	0.275224973017249	0.746757959853206	0.455209676443647	0.915124273954503	ENSMUSG00000006205	ENSMUSG00000006205	ENSG00000166033	HTRA1
ENSMUSG00000006215.13	999.70100299261	0.251519509844823	0.268054992859959	0.938313094493358	0.348083532344793	0.897178562185872	ENSMUSG00000006215	ENSMUSG00000006215	ENSG00000116809	ZBTB17
ENSMUSG00000006218.5	82.8874317622126	-0.137261685061616	0.391776762713883	-0.350356882094765	0.726070881259002	0.964429842364843	ENSMUSG00000006218	ENSMUSG00000006218	ENSG00000185519	FAM131C
ENSMUSG00000006219.13	135.546058005426	0.308426404000075	0.627683754964668	0.491372289884157	0.62316315927558	0.946887409051142	ENSMUSG00000006219	ENSMUSG00000006219	ENSG00000162458	FBLIM1
ENSMUSG00000006221.8	14.3105166211697	0.468632666585245	0.689161480009605	0.680004150230093	0.496501833044024	0.920894811738578	ENSMUSG00000006221	ENSMUSG00000006221	ENSG00000173641	HSPB7
ENSMUSG00000006235.7	178.638303896503	-0.164850887894473	0.258231927896539	-0.638383058351022	0.523224356461838	0.9255400270618	ENSMUSG00000006235	ENSMUSG00000006235	ENSG00000187266	EPOR
ENSMUSG00000006241.17	130.590453061002	0.105876968264807	0.31169908737656	0.33967686320781	0.734099887313217	0.964597443298243	ENSMUSG00000006241	ENSMUSG00000006241	ENSG00000183401	CCDC159
ENSMUSG00000006262.16	671.649082553824	0.352532291254694	0.229354724007663	1.53706139160628	0.124278276337562	0.82117114510434	ENSMUSG00000006262	ENSMUSG00000006262	ENSG00000173542	MOB1B
ENSMUSG00000006270.8	31.1796464320625	0.527067545377574	0.561691693753205	0.938357378681758	0.348060781555668	0.897178562185872	ENSMUSG00000006270	ENSMUSG00000006270	ENSG00000148704	VAX1
ENSMUSG00000006273.15	17796.3758334156	-0.0117399535825016	0.16236573496075	-0.0723056104500101	0.942358699892304	0.994367900633141	ENSMUSG00000006273	ENSMUSG00000006273	ENSG00000147416	ATP6V1B2
ENSMUSG00000006276.11	1143.3500613908	0.0569748974661719	0.156393610409252	0.364304509097779	0.715630633121312	0.962699643956388	ENSMUSG00000006276	ENSMUSG00000006276	ENSG00000127527	EPS15L1
ENSMUSG00000006281.9	151.028288785461	-0.728623640756171	0.344491780182161	-2.1150682909499	0.0344241273095288	0.658624884748637	ENSMUSG00000006281	ENSMUSG00000006281	ENSG00000129566	TEP1
ENSMUSG00000006288.9	974.93736028337	-0.0399422305495824	0.242358980238492	-0.164806067884414	0.869096627873503	0.984668335530574	ENSMUSG00000006288	ENSMUSG00000006288	ENSG00000136319	TTC5
ENSMUSG00000006289.15	598.541111743312	-0.197971294224413	0.177291612570273	-1.11664218828143	0.264147345534122	0.879842507738206	ENSMUSG00000006289	ENSMUSG00000006289	ENSG00000092094	OSGEP
ENSMUSG00000006299.14	3634.26420223687	-0.0759299034896626	0.135262755645559	-0.561351150412966	0.574558178238901	0.93790973853668	ENSMUSG00000006299	ENSMUSG00000006299	ENSG00000127837	AAMP
ENSMUSG00000006301.18	1708.46860011161	1.17376034043114	0.638918671679755	1.83710445860857	0.0661944761004257	0.77364267945778	ENSMUSG00000006301	ENSMUSG00000006301	ENSG00000135926	TMBIM1
ENSMUSG00000006304.15	6015.27049654161	0.174086873378925	0.214902725513388	0.810072896763144	0.417898280455297	0.908140171747317	ENSMUSG00000006304	ENSMUSG00000006304	ENSG00000163466	ARPC2
ENSMUSG00000006307.17	1158.73514420354	0.316898501393968	0.164266952202052	1.92916771843539	0.05371004433235	0.724944654827154	ENSMUSG00000006307	ENSMUSG00000006307	ENSG00000272333	KMT2B
ENSMUSG00000006310.11	14.8615790000874	-0.0537884981886922	0.635818314245555	-0.0845972772151367	0.9325815637773	0.993924737689522	ENSMUSG00000006310	ENSMUSG00000006310	ENSG00000011590	ZBTB32
ENSMUSG00000006313.6	4.42300962800681	1.4120088240117	1.13071991759337	1.24876974575368	0.211749302578251	0.863139984161076	ENSMUSG00000006313	ENSMUSG00000006313	ENSG00000105668	UPK1A
ENSMUSG00000006315.10	1270.61014474325	-0.0569031378740626	0.166353533093579	-0.342061492869243	0.732304615616177	0.964429842364843	ENSMUSG00000006315	ENSMUSG00000006315	ENSG00000105677	TMEM147
ENSMUSG00000006333.15	5343.02308732078	-0.0638522187281882	0.134790707002434	-0.473713805262816	0.635704007402962	0.948588854918686	ENSMUSG00000006333	ENSMUSG00000006333	ENSG00000170889	RPS9
ENSMUSG00000006335.17	498.183386010361	-0.0052629778777719	0.159843316305219	-0.032925855140057	0.973733714550509	0.998368468664565	ENSMUSG00000006335	ENSMUSG00000006335	ENSG00000105619	TFPT
ENSMUSG00000006342.16	260.133051621156	-0.182811373169491	0.307587078304761	-0.594340224488751	0.552284579983182	0.932464793125098	ENSMUSG00000006342	ENSMUSG00000006342	ENSG00000099994	SUSD2
ENSMUSG00000006344.18	59.9598070010078	-0.03165495661491	0.43448477516257	-0.0728563080330392	0.941920462636203	0.994367900633141	ENSMUSG00000006344	ENSMUSG00000006344	ENSG00000099998	GGT5
ENSMUSG00000006356.11	3520.1207700583	-0.137590186303464	0.221440344862608	-0.621341997949071	0.534374626265559	0.926339448974111	ENSMUSG00000006356	ENSMUSG00000006356	ENSG00000182809	CRIP2
ENSMUSG00000006362.17	773.876007162159	-0.219756898029601	0.225796934642002	-0.973250139015495	0.330428996968365	0.893148744092827	ENSMUSG00000006362	ENSMUSG00000006362	ENSG00000129993	CBFA2T3
ENSMUSG00000006369.15	352.821360619879	0.0199437137189	0.252515945385604	0.0789800172359214	0.93704851734072	0.994367900633141	ENSMUSG00000006369	ENSMUSG00000006369	ENSG00000077942	FBLN1
ENSMUSG00000006373.11	8794.29112820357	-0.0031154515024628	0.152700904720046	-0.0204023120110163	0.983722439517081	0.998368468664565	ENSMUSG00000006373	ENSMUSG00000006373	ENSG00000101856	PGRMC1
ENSMUSG00000006386.16	410.093031363541	-0.404495207489404	0.263767978247833	-1.53352658717862	0.125146160965933	0.822018971312855	ENSMUSG00000006386	ENSMUSG00000006386	ENSG00000120156	TEK
ENSMUSG00000006389.14	10.89112042133	-1.18035610346185	0.760673526544506	-1.55172496777142	0.120728045886186	0.820530121960902	ENSMUSG00000006389	ENSMUSG00000006389	ENSG00000117400	MPL
ENSMUSG00000006390.16	454.647950449641	0.293999125190708	0.287098258588421	1.02403660208953	0.305817987001346	0.89155760479377	ENSMUSG00000006390	ENSMUSG00000006390	ENSG00000066322	ELOVL1
ENSMUSG00000006392.17	661.690605813085	0.442511245189179	0.232081485778432	1.90670636093585	0.0565586228226623	0.7355117249164	ENSMUSG00000006392	ENSMUSG00000006392	ENSG00000159479	MED8
ENSMUSG00000006395.18	209.394828513081	0.0829901382371793	0.209027326460049	0.397030090001372	0.691345271730104	0.9578346657763	ENSMUSG00000006395	ENSMUSG00000006395	ENSG00000178922	HYI
ENSMUSG00000006398.16	56.6851230972668	0.0869844078608578	0.410918624430317	0.211682806982647	0.832354502185998	0.979431500457168	ENSMUSG00000006398	ENSMUSG00000006398	ENSG00000117399	CDC20
ENSMUSG00000006403.14	999.58642794314	0.528235883507202	0.3169908245395	1.66640748758133	0.0956322804714403	0.796453256229225	ENSMUSG00000006403	ENSMUSG00000006403	ENSG00000158859	ADAMTS4
ENSMUSG00000006411.13	162.964576547049	-0.0162987563115251	0.280059255185806	-0.0581975278792758	0.953591289853291	0.995738170981375	ENSMUSG00000006411	ENSMUSG00000006411	ENSG00000143217	NECTIN4
ENSMUSG00000006412.11	3175.30629090369	0.25441596242738	0.156517367458463	1.62548071539025	0.104060169660599	0.808538521604118	ENSMUSG00000006412	ENSMUSG00000006412	ENSG00000143256	PFDN2
ENSMUSG00000006418.18	1666.34626941506	-0.0928279296662686	0.138714830636198	-0.669199747716413	0.503368067167153	0.920919302372845	ENSMUSG00000006418	ENSMUSG00000006418	ENSG00000124226	RNF114
ENSMUSG00000006423.16	1589.02330792852	-0.263544576535969	0.136497756861753	-1.9307612271086	0.0535125872849298	0.724944654827154	ENSMUSG00000006423	ENSMUSG00000006423	ENSG00000018610	STEEP1
ENSMUSG00000006435.17	5099.4521274983	-0.11460335162513	0.157859786100111	-0.725981926470182	0.467849850375135	0.916879150005006	ENSMUSG00000006435	ENSMUSG00000006435	ENSG00000107954	NEURL1
ENSMUSG00000006442.11	1376.05936503873	0.368475788398552	0.276514779832937	1.33257176567985	0.182672375837189	0.845380306674267	ENSMUSG00000006442	ENSMUSG00000006442	ENSG00000116649	SRM
ENSMUSG00000006445.4	114.062588040261	1.86070030987349	0.672516628098018	2.76677219883149	0.0056614300079412	0.364896855980591	ENSMUSG00000006445	ENSMUSG00000006445	ENSG00000142627	EPHA2
ENSMUSG00000006456.11	757.933029123501	-0.0237582945578042	0.295964924453606	-0.0802740209897013	0.936019319767052	0.994274340111353	ENSMUSG00000006456	ENSMUSG00000006456	ENSG00000239306	RBM14
ENSMUSG00000006457.5	23.4252157727656	-0.109610747742286	0.490962653251245	-0.223256793600132	0.823335652292673	0.979072740329011	ENSMUSG00000006457	ENSMUSG00000006457	ENSG00000248746	ACTN3
ENSMUSG00000006463.14	514.448225062606	-0.125991898291966	0.235099903955816	-0.535907910518094	0.592022197058379	0.942114877849715	ENSMUSG00000006463	ENSMUSG00000006463	ENSG00000174165	ZDHHC24
ENSMUSG00000006476.20	12157.2183950752	-0.0551887790736404	0.161431463202526	-0.341871268331393	0.732447772811695	0.964429842364843	ENSMUSG00000006476	ENSMUSG00000006476	ENSG00000165802	NSMF
ENSMUSG00000006494.12	1739.82626140192	-0.305192863744366	0.265958504585354	-1.1475206037129	0.251166522720482	0.876829643045012	ENSMUSG00000006494	ENSMUSG00000006494	ENSG00000152256	PDK1
ENSMUSG00000006498.17	1114.80524763143	0.696745591220889	0.321988042201189	2.1638865420522	0.0304730580440611	0.63494273236909	ENSMUSG00000006498	ENSMUSG00000006498	ENSG00000011304	PTBP1
ENSMUSG00000006517.6	634.726460697813	0.278274042602105	0.195370498274037	1.42434013866199	0.154348033585422	0.834888065224057	ENSMUSG00000006517	ENSMUSG00000006517	ENSG00000167508	MVD
ENSMUSG00000006519.12	497.126741614437	-0.387779847612617	0.339163322470656	-1.14334251943226	0.252896407800536	0.87875277176515	ENSMUSG00000006519	ENSMUSG00000006519	ENSG00000051523	CYBA
ENSMUSG00000006522.18	927.740281821277	0.270864281535595	0.302231378321565	0.896214956368308	0.370137969208488	0.899947182749863	ENSMUSG00000006522	ENSMUSG00000006522	ENSG00000162267	ITIH3
ENSMUSG00000006527.17	1055.65401126091	0.336537815456338	0.276196321111017	1.21847320088332	0.223044202711373	0.870380584488458	ENSMUSG00000006527	ENSMUSG00000006527	ENSG00000163935	SFMBT1
ENSMUSG00000006538.13	5.98271717047636	0.848884323792228	0.93956769888496	0.903483937133693	0.366269109558903	0.898113571346328	ENSMUSG00000006538	ENSMUSG00000006538	ENSG00000163501	IHH
ENSMUSG00000006542.14	5.09175647728169	0.764541892623749	1.02311231071287	0.747270739114696	0.454900151436802	0.915124273954503	ENSMUSG00000006542	ENSMUSG00000006542	ENSG00000115592	PRKAG3
ENSMUSG00000006546.4	12.4929802737379	1.08003006865632	0.93706572432819	1.15256597335328	0.249088576261802	0.8766720493478	ENSMUSG00000006546	ENSMUSG00000006546	ENSG00000163499	CRYBA2
ENSMUSG00000006567.12	58.0318045034877	0.123847045462897	0.361283779486826	0.342797137582018	0.731751079508916	0.964429842364843	ENSMUSG00000006567	ENSMUSG00000006567	ENSG00000123191	ATP7B
ENSMUSG00000006575.15	7807.74172899437	-0.01542425781646	0.143026308825149	-0.107842102219923	0.914120944877398	0.991050488230464	ENSMUSG00000006575	ENSMUSG00000006575	ENSG00000108309	RUNDC3A
ENSMUSG00000006576.17	3300.76308225289	-0.0601803463998489	0.219955819723283	-0.273601973685258	0.784390517075421	0.972120624295432	ENSMUSG00000006576	ENSMUSG00000006576	ENSG00000114923	SLC4A3
ENSMUSG00000006585.4	73.0025483517016	0.520786697970316	0.56669987790025	0.918981489637773	0.358105254190152	0.897960013879829	ENSMUSG00000006585	ENSMUSG00000006585	ENSG00000167513	CDT1
ENSMUSG00000006586.16	548.938018123041	-0.115164109083618	0.171300029850338	-0.672294740311691	0.501396077515006	0.920919302372845	ENSMUSG00000006586	ENSMUSG00000006586	ENSG00000079102	RUNX1T1
ENSMUSG00000006587.7	30.2791485748729	2.70969396734353	0.989700679724153	2.73789239803167	0.0061834303724696	0.372904243953762	ENSMUSG00000006587	ENSMUSG00000006587	ENSG00000185669	SNAI3
ENSMUSG00000006589.9	630.023580536447	0.160127043238006	0.236017699065928	0.678453539169859	0.497484172617373	0.920919302372845	ENSMUSG00000006589	ENSMUSG00000006589	ENSG00000198931	APRT
ENSMUSG00000006599.14	1388.39216676352	-0.0747801130524435	0.154282606809455	-0.484695680212351	0.627892231194606	0.948054764782626	ENSMUSG00000006599	ENSMUSG00000006599	ENSG00000110768	GTF2H1
ENSMUSG00000006611.16	191.3635255649	0.41615613448384	0.384614679372099	1.08200793366294	0.279249002675679	0.887115288714196	ENSMUSG00000006611	ENSMUSG00000006611	ENSG00000010704	HFE
ENSMUSG00000006641.13	487.661211612638	0.0311777283716763	0.205477814556979	0.151732820591348	0.879397669786764	0.986556759878095	ENSMUSG00000006641	ENSMUSG00000006641	ENSG00000138074	SLC5A6
ENSMUSG00000006642.4	13.9612317758451	0.536656746413265	0.883492384930621	0.607426567072684	0.543567861938391	0.931053652339782	ENSMUSG00000006642	ENSMUSG00000006642	ENSG00000163792	TCF23
ENSMUSG00000006649.18	51.0066678948576	0.125103218671624	0.465883215788067	0.268529138702721	0.788292048759366	0.973293217764826	ENSMUSG00000006649	ENSMUSG00000006649	ENSG00000161270	NPHS1
ENSMUSG00000006651.9	33782.8385112631	-0.130191231526693	0.136952535847834	-0.950630309404034	0.341792076882432	0.896451455598387	ENSMUSG00000006651	ENSMUSG00000006651	ENSG00000105290	APLP1
ENSMUSG00000006673.15	1886.87042344016	-0.164946097985632	0.126343851901035	-1.30553323730255	0.191711337065594	0.851417111880579	ENSMUSG00000006673	ENSMUSG00000006673	ENSG00000198218	QRICH1
ENSMUSG00000006675.11	1657.44449945622	-0.0034838380836464	0.146616684589653	-0.0237615391003889	0.981042818732362	0.998368468664565	ENSMUSG00000006675	ENSMUSG00000006675	ENSG00000178467	P4HTM
ENSMUSG00000006676.18	2841.68570823854	0.264649351048137	0.137098280101689	1.93036229814	0.0535619629495242	0.724944654827154	ENSMUSG00000006676	ENSMUSG00000006676	ENSG00000172046	USP19
ENSMUSG00000006678.7	131.271286719995	0.049203685444674	0.22816657466589	0.215648087441046	0.829262069226733	0.979362335377604	ENSMUSG00000006678	ENSMUSG00000006678	ENSG00000101868	POLA1
ENSMUSG00000006705.14	419.41579873858	0.446435816485134	0.309916535085437	1.44050338057007	0.149725034282868	0.830667603688106	ENSMUSG00000006705	ENSMUSG00000006705	ENSG00000160199	PKNOX1
ENSMUSG00000006711.16	798.703983414012	-0.365563407743743	0.332710238956973	-1.09874408701627	0.271879706662463	0.885629531038263	ENSMUSG00000006711	ENSMUSG00000006711	ENSG00000137261	KIAA0319
ENSMUSG00000006715.12	144.229425265444	0.0743491851765535	0.252197626435295	0.294805253433378	0.768142653044322	0.968992171064525	ENSMUSG00000006715	ENSMUSG00000006715	ENSG00000112312	GMNN
ENSMUSG00000006717.8	1164.35180771346	-0.187792464319992	0.180580282203952	-1.03993892371867	0.298368277237594	0.89155760479377	ENSMUSG00000006717	ENSMUSG00000006717	ENSG00000112304	ACOT13
ENSMUSG00000006724.13	4.76195428151445	-0.765990038793126	1.1259179650867	-0.680324910469068	0.49629875493555	0.920894811738578	ENSMUSG00000006724	ENSMUSG00000006724	ENSG00000111012	CYP27B1
ENSMUSG00000006728.13	1262.45521556289	-0.085677767047515	0.154490759689884	-0.554581822365945	0.579180725276333	0.938331136697576	ENSMUSG00000006728	ENSMUSG00000006728	ENSG00000135446	CDK4
ENSMUSG00000006731.11	2626.30254718021	-0.18476758023559	0.164894044310369	-1.12052306684779	0.26249092855989	0.879649332879392	ENSMUSG00000006731	ENSMUSG00000006731	ENSG00000135454	B4GALNT1
ENSMUSG00000006732.15	306.974286493089	-0.0456630576910617	0.177665203716398	-0.257017450439829	0.797165301970773	0.975187806628776	ENSMUSG00000006732	ENSMUSG00000006732	ENSG00000037897	METTL1
ENSMUSG00000006736.10	1428.37017158383	0.457595479092759	0.304642579960071	1.50207327929252	0.133078184852885	0.826874822345096	ENSMUSG00000006736	ENSMUSG00000006736	ENSG00000135452	TSPAN31
ENSMUSG00000006740.15	8070.79590810818	0.10029566119241	0.145390730690107	0.689835319737025	0.490297754608115	0.918807122368923	ENSMUSG00000006740	ENSMUSG00000006740	ENSG00000170759	KIF5B
ENSMUSG00000006763.15	244.195744742409	-0.203235687879676	0.28667671755177	-0.708936845710096	0.478363668788983	0.91779075988584	ENSMUSG00000006763	ENSMUSG00000006763	ENSG00000166788	SAAL1
ENSMUSG00000006764.9	52.9903271859698	0.249634999632588	0.565818295669873	0.44119287330051	0.659073372152914	0.953014468054161	ENSMUSG00000006764	ENSMUSG00000006764	ENSG00000139287	TPH2
ENSMUSG00000006777.8	8.76913844120675	-0.277627519231482	0.842625267383003	-0.329479224013455	0.741793494955517	0.966217792750083	ENSMUSG00000006777	ENSMUSG00000006777	ENSG00000108244	KRT23
ENSMUSG00000006782.17	11549.3101407855	-0.296135239127681	0.163917155937085	-1.80661528340172	0.0708222848487756	0.783655099996204	ENSMUSG00000006782	ENSMUSG00000006782	ENSG00000173786	CNP
ENSMUSG00000006784.15	63.1033735719443	0.184956647317298	0.370663448488011	0.498988093030923	0.617787772325831	0.945195097401118	ENSMUSG00000006784	ENSMUSG00000006784	ENSG00000204815	ODAD4
ENSMUSG00000006800.15	3258.38145187551	0.128872082854769	0.209451666325685	0.615283158713956	0.538367737626255	0.928026292397953	ENSMUSG00000006800	ENSMUSG00000006800	ENSG00000196562	SULF2
ENSMUSG00000006850.9	199.561619881161	-0.143843560182922	0.283540560360885	-0.507312110831132	0.611935842301025	0.944322630602654	ENSMUSG00000006850	ENSMUSG00000006850	ENSG00000113119	TMCO6
ENSMUSG00000006906.11	765.1577056173	-0.200469581446693	0.238890344990253	-0.839169877103538	0.40137398841394	0.905677373227215	ENSMUSG00000006906	ENSMUSG00000006906	ENSG00000124356	STAMBP
ENSMUSG00000006920.15	1620.06450518206	-0.154812487977318	0.201161765959622	-0.769592010881393	0.441541945562593	0.913887508029663	ENSMUSG00000006920	ENSMUSG00000006920	ENSG00000108799	EZH1
ENSMUSG00000006930.16	4527.53544125642	0.196993367412738	0.270893682181366	0.727198086815657	0.467104618049485	0.916879150005006	ENSMUSG00000006930	ENSMUSG00000006930	ENSG00000173805	HAP1
ENSMUSG00000006931.16	326.348045314701	-0.0529923021018465	0.199944604599794	-0.265034919086289	0.790982561847211	0.973929991510377	ENSMUSG00000006931	ENSMUSG00000006931	ENSG00000141696	P3H4
ENSMUSG00000006932.18	14838.9283728847	-0.0287568954059974	0.13412601746116	-0.214402067177792	0.830233529771773	0.979362335377604	ENSMUSG00000006932	ENSMUSG00000006932	ENSG00000168036	CTNNB1
ENSMUSG00000006941.6	2669.43106076829	-0.0315053110136676	0.158123438111458	-0.199245041658279	0.842071067531418	0.981837060762931	ENSMUSG00000006941	ENSMUSG00000006941	ENSG00000114784	EIF1B
ENSMUSG00000006958.15	486.494350592443	0.147240741689553	0.300018313037414	0.49077251384715	0.623587352427262	0.947000693102574	ENSMUSG00000006958	ENSMUSG00000006958	ENSG00000090539	CHRD
ENSMUSG00000006998.17	7112.41657192831	-0.014115917361063	0.1404361132587	-0.100514867817937	0.919935579802703	0.991951391457977	ENSMUSG00000006998	ENSMUSG00000006998	ENSG00000175166	PSMD2
ENSMUSG00000007021.6	3979.02490264855	-0.167942986552433	0.166767814084113	-1.00704675824153	0.313912304861471	0.89155760479377	ENSMUSG00000007021	ENSMUSG00000007021	ENSG00000127561	SYNGR3
ENSMUSG00000007029.17	983.910158920055	0.0379968734058168	0.152546139862306	0.249084463494876	0.803295447120998	0.976004448262539	ENSMUSG00000007029	ENSMUSG00000007029	ENSG00000204394	VARS1
ENSMUSG00000007030.9	30.2775322027138	0.159319479819705	0.573669163217908	0.277720139123441	0.781227199736961	0.970768224760502	ENSMUSG00000007030	ENSMUSG00000007030	ENSG00000204396	VWA7
ENSMUSG00000007033.5	133.587249603679	-0.218895783442685	0.327928941390172	-0.667509804150653	0.504446549346972	0.920919302372845	ENSMUSG00000007033	ENSMUSG00000007033	ENSG00000204390	HSPA1L
ENSMUSG00000007034.16	7.58269201545578	-0.602003245109983	1.18914528892078	-0.506248690314653	0.612682077864658	0.944322630602654	ENSMUSG00000007034	ENSMUSG00000007034	ENSG00000204385	SLC44A4
ENSMUSG00000007036.16	1792.71323555389	-0.0694341706872581	0.127201827375045	-0.545858279869964	0.585163358378262	0.940144680157641	ENSMUSG00000007036	ENSMUSG00000007036	ENSG00000204427	ABHD16A
ENSMUSG00000007038.6	1257.99306661493	-0.109356294925885	0.150214903895617	-0.727998967411885	0.466614218388153	0.916879150005006	ENSMUSG00000007038	ENSMUSG00000007038	ENSG00000204386	NEU1
ENSMUSG00000007039.13	374.968456168141	-0.0456310883039242	0.20659025799959	-0.220877251162612	0.825188010914747	0.979088921654298	ENSMUSG00000007039	ENSMUSG00000007039	ENSG00000213722	DDAH2
ENSMUSG00000007041.10	682.146531210696	0.261480328922278	0.316881803703388	0.82516675260733	0.409276926230763	0.907540158405275	ENSMUSG00000007041	ENSMUSG00000007041	ENSG00000213719	CLIC1
ENSMUSG00000007050.18	221.586035974613	-0.0648215808344191	0.207898926807546	-0.311793725103858	0.755197293142847	0.967810051020945	ENSMUSG00000007050	ENSMUSG00000007050	ENSG00000204392	LSM2
ENSMUSG00000007080.15	50.2097424575442	-0.441316252171154	0.407787604126574	-1.0822208613143	0.279154400988945	0.887115288714196	ENSMUSG00000007080	ENSMUSG00000007080	ENSG00000177084	POLE
ENSMUSG00000007097.15	31471.6123725867	-0.0452068293226358	0.120430229028907	-0.375377757620845	0.707379544368186	0.962444956962453	ENSMUSG00000007097	ENSMUSG00000007097	ENSG00000018625	ATP1A2
ENSMUSG00000007122.12	19.7473305037298	0.736582589570564	0.67505442560327	1.09114548639883	0.275208870537725	0.886721513347858	ENSMUSG00000007122	ENSMUSG00000007122	ENSG00000143318	CASQ1
ENSMUSG00000007207.11	6660.62912662446	-0.451183277542408	0.273781866992841	-1.64796625320042	0.0993595964052498	0.799083778137849	ENSMUSG00000007207	ENSMUSG00000007207	ENSG00000106089	STX1A
ENSMUSG00000007279.15	24.2822443820394	-0.214284985706875	0.613170842398083	-0.349470279553438	0.726736279453566	0.964429842364843	ENSMUSG00000007279	ENSMUSG00000007279	ENSG00000175356	SCUBE2
ENSMUSG00000007338.11	966.60080181463	-0.211364587710811	0.154112586982409	-1.37149464459341	0.17022081183165	0.838082049944714	ENSMUSG00000007338	ENSMUSG00000007338	ENSG00000149792	MRPL49
ENSMUSG00000007379.16	34.9661891386492	1.61903534283248	0.629187685440796	2.57321524291789	0.0100758522880475	0.476638654681148	ENSMUSG00000007379	ENSMUSG00000007379	ENSG00000175984	DENND2C
ENSMUSG00000007411.17	2201.74564065522	0.163076456030117	0.21442822011024	0.760517696533964	0.446945195340434	0.914111255773231	ENSMUSG00000007411	ENSMUSG00000007411	ENSG00000075413	MARK3
ENSMUSG00000007415.16	2348.48955381447	-0.0305593784543142	0.145182426093139	-0.210489514996184	0.833285634184734	0.979431500457168	ENSMUSG00000007415	ENSMUSG00000007415	ENSG00000157259	GATAD1
ENSMUSG00000007458.15	3088.9291521229	0.0508751211782515	0.148129747531098	0.343449725839647	0.731260156074399	0.964429842364843	ENSMUSG00000007458	ENSMUSG00000007458	ENSG00000003056	M6PR
ENSMUSG00000007480.7	19.1576402809565	-0.395667554684641	0.688657940839998	-0.574548743607053	0.565596525754681	0.937044777137728	ENSMUSG00000007480	ENSMUSG00000007480	ENSG00000176136	MC5R
ENSMUSG00000007564.16	13139.6110958308	-0.19518398707085	0.141761312938115	-1.37684945931657	0.168558795705951	0.838082049944714	ENSMUSG00000007564	ENSMUSG00000007564	ENSG00000105568	PPP2R1A
ENSMUSG00000007570.17	361.524842480502	0.216582079640758	0.200557969271329	1.07989764968028	0.280187760010142	0.887115288714196	ENSMUSG00000007570	ENSMUSG00000007570	ENSG00000112039	FANCE
ENSMUSG00000007589.10	409.54637216579	0.88941563565208	0.354094692913039	2.51180165490509	0.0120116578670135	0.506535177067386	ENSMUSG00000007589	ENSMUSG00000007589	ENSG00000092330	TINF2
ENSMUSG00000007594.11	2246.09652234969	0.0375972800677853	0.223191428558009	0.16845306430759	0.866226865202071	0.984285220914455	ENSMUSG00000007594	ENSMUSG00000007594	ENSG00000187664	HAPLN4
ENSMUSG00000007603.10	1100.10596743629	-0.0780910980311625	0.18536239450239	-0.421288785359079	0.673544218351259	0.953427143649625	ENSMUSG00000007603	ENSMUSG00000007603	ENSG00000141994	DUS3L
ENSMUSG00000007610.16	455.679767167117	0.218443174509651	0.170028558002756	1.28474402815385	0.198881747292636	0.852616096011354	ENSMUSG00000007610	ENSMUSG00000007610	ENSG00000130299	GTPBP3
ENSMUSG00000007613.16	1083.57103848665	-0.0172141506031057	0.261725302962074	-0.0657718241541216	0.947559488716247	0.994454319195986	ENSMUSG00000007613	ENSMUSG00000007613	ENSG00000106799	TGFBR1
ENSMUSG00000007617.19	6873.76302401263	0.166315863340128	0.316031244486995	0.526263988898011	0.598704799876755	0.942568922044394	ENSMUSG00000007617	ENSMUSG00000007617	ENSG00000152413	HOMER1
ENSMUSG00000007646.14	104.36167130332	-0.124573798135317	0.29706105032044	-0.419354196724676	0.674957293311746	0.953832702961247	ENSMUSG00000007646	ENSMUSG00000007646	ENSG00000108384	RAD51C
ENSMUSG00000007653.13	2872.11391289835	-0.278702157048125	0.23153198414046	-1.20373069873167	0.228693682864809	0.87313317238705	ENSMUSG00000007653	ENSMUSG00000007653	ENSG00000145864	GABRB2
ENSMUSG00000007655.17	469.354529100552	0.231457291148513	0.241210404820895	0.959565949571604	0.337273713114598	0.894903194802627	ENSMUSG00000007655	ENSMUSG00000007655	ENSG00000105974	CAV1
ENSMUSG00000007656.14	11158.9222432372	0.222195683295661	0.222934529245143	0.996685816450309	0.318917036408555	0.89155760479377	ENSMUSG00000007656	ENSMUSG00000007656	ENSG00000128989	ARPP19
ENSMUSG00000007659.19	2965.66153891176	-0.0340226045037057	0.129097957096828	-0.26354099839231	0.792133627882943	0.973929991510377	ENSMUSG00000007659	ENSMUSG00000007659	ENSG00000171552	BCL2L1
ENSMUSG00000007670.11	2319.35859572947	0.133900081648136	0.149723094039737	0.89431815784276	0.371151687443583	0.900104910718947	ENSMUSG00000007670	ENSMUSG00000007670	ENSG00000088247	KHSRP
ENSMUSG00000007682.9	2453.02018620704	0.0135318018894699	0.30899674739451	0.043792700096591	0.965069645982624	0.996922841249706	ENSMUSG00000007682	ENSMUSG00000007682	ENSG00000211448	DIO2
ENSMUSG00000007721.7	2572.18224470347	-0.0112819630509432	0.148561376252592	-0.0759414279507011	0.939465697264689	0.994367900633141	ENSMUSG00000007721	ENSMUSG00000007721	ENSG00000007080	CCDC124
ENSMUSG00000007739.11	3418.31350013736	0.176952465467618	0.207840009726147	0.851387880999299	0.394553921570397	0.905677373227215	ENSMUSG00000007739	ENSMUSG00000007739	ENSG00000115484	CCT4
ENSMUSG00000007783.11	2164.00849454557	-0.210917961598396	0.184883135169534	-1.14081774632927	0.253945774051798	0.87875277176515	ENSMUSG00000007783	ENSMUSG00000007783	ENSG00000169169	CPT1C
ENSMUSG00000007805.5	17.7215208329405	0.546748161300063	0.647198934611787	0.844791503910652	0.398227259063553	0.905677373227215	ENSMUSG00000007805	ENSMUSG00000007805	ENSG00000233608	TWIST2
ENSMUSG00000007812.17	1038.43016056284	0.344209188355636	0.237544160660581	1.4490324131666	0.147328530906742	0.830667603688106	ENSMUSG00000007812	ENSMUSG00000007812	ENSG00000197343	ZNF655
ENSMUSG00000007815.14	5313.67496318054	0.0138994997684996	0.168143005482838	0.0826647515225859	0.93411811312023	0.994037413868075	ENSMUSG00000007815	ENSMUSG00000007815	ENSG00000067560	RHOA
ENSMUSG00000007817.16	3370.56956426863	0.636067060660716	0.372181474393906	1.70902396927882	0.0874465096291207	0.792433505868108	ENSMUSG00000007817	ENSMUSG00000007817	ENSG00000108175	ZMIZ1
ENSMUSG00000007833.16	198.265434361351	-0.044776162831257	0.278214264318492	-0.160941290846247	0.872139640793646	0.985475269345804	ENSMUSG00000007833	ENSMUSG00000007833	ENSG00000161618	ALDH16A1
ENSMUSG00000007836.7	4765.88477634017	0.0813532045454547	0.168505948660504	0.482791291299517	0.629243934936851	0.948175091190291	ENSMUSG00000007836	ENSMUSG00000007836	ENSG00000177733	HNRNPA0
ENSMUSG00000007837.12	130.458801329954	-0.229682113447304	0.2698478095839	-0.851154262847155	0.394683665843328	0.905677373227215	ENSMUSG00000007837	ENSMUSG00000007837	ENSG00000126460	PRRG2
ENSMUSG00000007850.17	6037.51864678584	0.35527591690704	0.153116091527914	2.32030424341305	0.0203244247326232	0.595442130838569	ENSMUSG00000007850	ENSMUSG00000007850	ENSG00000169045	HNRNPH1
ENSMUSG00000007867.10	207.75022747215	0.150413567119645	0.282274803958299	0.532862179019938	0.594128987738211	0.942535987393324	ENSMUSG00000007867	ENSMUSG00000007867	ENSG00000119650	IFT43
ENSMUSG00000007872.4	1212.32320735428	-0.0259976765105446	0.237885930013789	-0.109286314281125	0.912975401197069	0.990693831203743	ENSMUSG00000007872	ENSMUSG00000007872	ENSG00000117318	ID3
ENSMUSG00000007877.3	78.8861700144223	-0.47158866592313	0.387884652044623	-1.21579614825512	0.224062586456383	0.870627514254504	ENSMUSG00000007877	ENSMUSG00000007877	ENSG00000173991	TCAP
ENSMUSG00000007880.17	2576.45318632725	0.119252351604912	0.128603071899207	0.927290070476519	0.353775948395013	0.897931202349277	ENSMUSG00000007880	ENSMUSG00000007880	ENSG00000117713	ARID1A
ENSMUSG00000007888.16	51.4085696536475	0.624298384466697	0.558034920456681	1.11874429642465	0.263249241781441	0.879842507738206	ENSMUSG00000007888	ENSMUSG00000007888	ENSG00000006016	CRLF1
ENSMUSG00000007908.15	427.022084533633	-0.128993608177784	0.306935804589666	-0.420262498701419	0.674293702314658	0.953600357257255	ENSMUSG00000007908	ENSMUSG00000007908	ENSG00000146151	HMGCLL1
ENSMUSG00000007944.9	2954.55548538056	-0.363123640415461	0.161757478253816	-2.24486462286262	0.024776824647053	0.612025873697423	ENSMUSG00000007944	ENSMUSG00000007944	ENSG00000174521	TTC9B
ENSMUSG00000007946.12	16.1836236984809	4.45979887726993	3.0798871214776	1.44803971748494	0.147605943104783	0.830667603688106	ENSMUSG00000007946	ENSMUSG00000007946	ENSG00000165462	PHOX2A
ENSMUSG00000007950.10	6679.15519664976	-0.343003909646126	0.187242357033345	-1.83187135155024	0.0669705896792047	0.775343360805715	ENSMUSG00000007950	ENSMUSG00000007950	ENSG00000127220	ABHD8
ENSMUSG00000007987.13	1529.33355477279	-0.189446090053333	0.224268201060091	-0.844730056057178	0.39826157422097	0.905677373227215	ENSMUSG00000007987	ENSMUSG00000007987	ENSG00000128581	IFT22
ENSMUSG00000007989.8	2638.9668348942	0.155257856841639	0.17542884124391	0.885018995398675	0.376146386415267	0.900104910718947	ENSMUSG00000007989	ENSMUSG00000007989	ENSG00000104290	FZD3
ENSMUSG00000008028.16	41.5435560328769	-0.0758277033451763	0.422902188836028	-0.179303170678497	0.857699657357809	0.983712918674682	ENSMUSG00000008028	ENSMUSG00000008028	ENSG00000235034	C19orf81
ENSMUSG00000008035.13	2814.24959823893	-0.134251902657752	0.200808661786415	-0.668556333493948	0.503778535359585	0.920919302372845	ENSMUSG00000008035	ENSMUSG00000008035	ENSG00000165175	MID1IP1
ENSMUSG00000008036.12	3053.2039903721	-0.277779080143966	0.192396119504469	-1.44378733240258	0.148798806378791	0.830667603688106	ENSMUSG00000008036	ENSMUSG00000008036	ENSG00000042753	AP2S1
ENSMUSG00000008090.15	589.255779855	0.187504740709967	0.199503720400378	0.939855859999348	0.347291501231134	0.896821968742587	ENSMUSG00000008090	ENSMUSG00000008090	ENSG00000127418	FGFRL1
ENSMUSG00000008136.15	991.026120854188	-0.0321191432684113	0.264571740850367	-0.121400506211194	0.903373815948189	0.989904168105317	ENSMUSG00000008136	ENSMUSG00000008136	ENSG00000115641	FHL2
ENSMUSG00000008140.19	4367.33598917533	-0.180315678402583	0.155433643916512	-1.160081394601	0.246015668443289	0.8766720493478	ENSMUSG00000008140	ENSMUSG00000008140	ENSG00000161671	EMC10
ENSMUSG00000008153.13	11221.2747906538	0.0469562256804118	0.160780510838215	0.292051725893951	0.770247075476868	0.968992171064525	ENSMUSG00000008153	ENSMUSG00000008153	ENSG00000139182	CLSTN3
ENSMUSG00000008167.15	301.068973689836	-0.14905957049572	0.185619782656818	-0.803037092071745	0.421953295975755	0.908140171747317	ENSMUSG00000008167	ENSMUSG00000008167	ENSG00000132004	FBXW9
ENSMUSG00000008200.16	809.909191268808	0.236812748347192	0.209622222790336	1.12971203718249	0.258597583432439	0.87875277176515	ENSMUSG00000008200	ENSMUSG00000008200	ENSG00000109920	FNBP4
ENSMUSG00000008206.17	1158.15441787607	0.114905770271685	0.214467975595547	0.535771226229035	0.592116670658562	0.942114877849715	ENSMUSG00000008206	ENSMUSG00000008206	ENSG00000090661	CERS4
ENSMUSG00000008226.15	916.979581948717	-0.0838861740910283	0.167300735966385	-0.501409474420262	0.61608297326328	0.944516103915495	ENSMUSG00000008226	ENSMUSG00000008226	ENSG00000144306	SCRN3
ENSMUSG00000008301.12	1181.40938385652	-0.140023518423266	0.139156414062035	-1.00623114907836	0.314304391538308	0.89155760479377	ENSMUSG00000008301	ENSMUSG00000008301	ENSG00000164902	PHAX
ENSMUSG00000008305.19	1218.4720956864	0.0814451647088466	0.167852359011242	0.485219065067722	0.627520959595969	0.948054764782626	ENSMUSG00000008305	ENSMUSG00000008305	ENSG00000196781	TLE1
ENSMUSG00000008318.11	525.547421312821	0.377263492000777	0.329424623352531	1.14521946830019	0.252118255712375	0.878413087307599	ENSMUSG00000008318	ENSMUSG00000008318	ENSG00000054967	RELT
ENSMUSG00000008333.13	906.945006586919	-0.0613452831132132	0.198393324810552	-0.309210419109578	0.757161468711791	0.968170057315229	ENSMUSG00000008333	ENSMUSG00000008333	ENSG00000125870	SNRPB2
ENSMUSG00000008348.10	25039.9166811197	0.514700562648089	0.292392496787665	1.7603070130143	0.0783557657445424	0.790295873161419	ENSMUSG00000008348	ENSMUSG00000008348	ENSG00000150991	UBC
ENSMUSG00000008373.17	1159.04058605937	-0.137383111250516	0.165074067530089	-0.832251323942654	0.405267099522867	0.905677373227215	ENSMUSG00000008373	ENSMUSG00000008373	ENSG00000105618	PRPF31
ENSMUSG00000008384.9	402.756028207723	0.733059976768279	0.479169597511717	1.52985494191408	0.126052638499261	0.822042589387544	ENSMUSG00000008384	ENSMUSG00000008384	ENSG00000197019	SERTAD1
ENSMUSG00000008393.10	2250.30506393056	0.108486824893137	0.186442064322809	0.581879552166411	0.560647814577495	0.935143721026577	ENSMUSG00000008393	ENSMUSG00000008393	ENSG00000153048	CARHSP1
ENSMUSG00000008398.17	401.019215658466	0.298492854004388	0.354474277206218	0.842071973055293	0.399747668090688	0.905677373227215	ENSMUSG00000008398	ENSMUSG00000008398	ENSG00000111145	ELK3
ENSMUSG00000008429.9	1324.18238614877	-0.0768708969644865	0.136330956540484	-0.563855040081518	0.572852790090908	0.937861730720359	ENSMUSG00000008429	ENSMUSG00000008429	ENSG00000122557	HERPUD2
ENSMUSG00000008435.16	493.65770896324	0.0142069819022277	0.192736203750213	0.0737120563017835	0.941239505347523	0.994367900633141	ENSMUSG00000008435	ENSMUSG00000008435	ENSG00000160439	RDH13
ENSMUSG00000008438.4	8.41658761944658	0.193846774024988	0.817108452175034	0.237235061648174	0.812474437307401	0.976847808011995	ENSMUSG00000008438	ENSMUSG00000008438	ENSG00000139985	ADAM21
ENSMUSG00000008475.14	4105.10853951783	0.504000589230151	0.346656153026658	1.45389194690392	0.145976265857432	0.830152188189282	ENSMUSG00000008475	ENSMUSG00000008475	ENSG00000162704	ARPC5
ENSMUSG00000008489.19	2587.30693145847	0.0671740682389097	0.146823749654944	0.457515002830114	0.647300921229644	0.951069958237781	ENSMUSG00000008489	ENSMUSG00000008489	ENSG00000107105	ELAVL2
ENSMUSG00000008496.20	325.407411112438	0.0910872965357252	0.246719958892948	0.36919305979314	0.711983828535069	0.962699643956388	ENSMUSG00000008496	ENSMUSG00000008496	ENSG00000028277	POU2F2
ENSMUSG00000008540.12	316.466321884132	-0.140020512189814	0.346824815649987	-0.403721146445075	0.686417787603477	0.956158615609647	ENSMUSG00000008540	ENSMUSG00000008540	ENSG00000008394	MGST1
ENSMUSG00000008575.18	2073.85097494692	-0.232002545981881	0.256562542268081	-0.904272868248489	0.365850729785338	0.898113571346328	ENSMUSG00000008575	ENSMUSG00000008575	ENSG00000147862	NFIB
ENSMUSG00000008604.12	3211.85128421901	-0.152460484768771	0.169697802413356	-0.898423448038549	0.368959840295748	0.899396845065572	ENSMUSG00000008604	ENSMUSG00000008604	ENSG00000160803	UBQLN4
ENSMUSG00000008658.17	5953.35616764218	-0.282640856259792	0.220298183952105	-1.28299222076765	0.19949480150868	0.853643601275258	ENSMUSG00000008658	ENSMUSG00000008658	ENSG00000078328	RBFOX1
ENSMUSG00000008683.17	5082.16043768891	0.160340445959848	0.158182380966092	1.01364289107659	0.31075318363536	0.89155760479377	ENSMUSG00000008683	ENSMUSG00000008683	ENSG00000134419	RPS15A
ENSMUSG00000008690.16	3058.31410595558	-0.175905015526671	0.149931096899602	-1.17323903555819	0.24069996223061	0.874803620101313	ENSMUSG00000008690	ENSMUSG00000008690	ENSG00000025770	NCAPH2
ENSMUSG00000008730.18	2877.91294640107	0.219150951448292	0.198128049162104	1.10610765298046	0.268679926667543	0.882672557778189	ENSMUSG00000008730	ENSMUSG00000008730	ENSG00000163349	HIPK1
ENSMUSG00000008734.10	5307.26959530728	-0.214651127121241	0.183311494542152	-1.17096381575724	0.241613321944841	0.874803620101313	ENSMUSG00000008734	ENSMUSG00000008734	ENSG00000167191	GPRC5B
ENSMUSG00000008763.17	3333.99823614712	-0.129005072232047	0.142035866208937	-0.908257017578069	0.363742445931485	0.89803542582438	ENSMUSG00000008763	ENSMUSG00000008763	ENSG00000198162	MAN1A2
ENSMUSG00000008822.16	458.68836754063	-0.268132845358495	0.23874236525026	-1.12310542403074	0.261392722781918	0.879316250119093	ENSMUSG00000008822	ENSMUSG00000008822	ENSG00000119640	ACYP1
ENSMUSG00000008845.10	65.2510514485117	0.342867244752606	0.519883860635786	0.659507383693928	0.509570006209412	0.921254281369672	ENSMUSG00000008845	ENSMUSG00000008845	ENSG00000177575	CD163
ENSMUSG00000008855.18	4899.26151637246	0.187822575400253	0.178253212046401	1.05368410052191	0.292027570625537	0.88884597349583	ENSMUSG00000008855	ENSMUSG00000008855	ENSG00000108840	HDAC5
ENSMUSG00000008859.9	2361.36103243526	0.0412924312980386	0.137800268554319	0.29965421498262	0.764440925682558	0.96870135787529	ENSMUSG00000008859	ENSMUSG00000008859	ENSG00000006451	RALA
ENSMUSG00000008892.13	4021.49121599711	-0.0827117889678674	0.13282271605177	-0.622723216528932	0.533466423436403	0.926339448974111	ENSMUSG00000008892	ENSMUSG00000008892	ENSG00000078668	VDAC3
ENSMUSG00000008958.15	727.352157042971	-0.109327059824322	0.173171275861214	-0.631323291236482	0.527829160871056	0.925790079479317	ENSMUSG00000008958	ENSMUSG00000008958	ENSG00000163159	VPS72
ENSMUSG00000008976.17	728.05735662201	0.133566026859908	0.202274369905377	0.66032106253694	0.509047816480475	0.920974667974543	ENSMUSG00000008976	ENSMUSG00000008976	ENSG00000154727	GABPA
ENSMUSG00000008999.8	335.789908156076	0.0235027690261663	0.209051804615748	0.112425573504931	0.910485979140518	0.990405837902576	ENSMUSG00000008999	ENSMUSG00000008999	ENSG00000101144	BMP7
ENSMUSG00000009013.6	5735.7819573018	-0.121127078430473	0.188287216098453	-0.643310156368438	0.520022867374148	0.9255400270618	ENSMUSG00000009013	ENSMUSG00000009013	ENSG00000088986	DYNLL1
ENSMUSG00000009030.15	847.41327679628	-0.204712310149209	0.169200629864606	-1.20987912582251	0.226325278156648	0.873005210768818	ENSMUSG00000009030	ENSMUSG00000009030	ENSG00000136940	PDCL
ENSMUSG00000009035.16	1858.59906200007	0.0212532702504868	0.137629427691953	0.154423880175224	0.877275525835539	0.986386011907184	ENSMUSG00000009035	ENSMUSG00000009035	ENSG00000198792	TMEM184B
ENSMUSG00000009070.15	8.67106862260078	-0.27944786659107	0.851608292622052	-0.328141316861378	0.742804815604622	0.966217792750083	ENSMUSG00000009070	ENSMUSG00000009070	ENSG00000100218	RSPH14
ENSMUSG00000009073.17	3078.1008930908	-0.0550863320963279	0.129245758425705	-0.426213848464463	0.669952027373024	0.953427143649625	ENSMUSG00000009073	ENSMUSG00000009073	ENSG00000186575	NF2
ENSMUSG00000009075.3	1164.97526600341	0.293084491454497	0.314133343829916	0.93299389323403	0.350823121382974	0.897829591562355	ENSMUSG00000009075	ENSMUSG00000009075	ENSG00000100314	CABP7
ENSMUSG00000009076.11	419.465592636134	-0.161108943975532	0.188454182648083	-0.854897151719812	0.392608087574062	0.905355421137438	ENSMUSG00000009076	ENSMUSG00000009076	ENSG00000100319	ZMAT5
ENSMUSG00000009079.17	4576.79157157378	0.247664471208878	0.168953066616576	1.465877336047	0.142681707345631	0.830152188189282	ENSMUSG00000009079	ENSMUSG00000009079	ENSG00000182944	EWSR1
ENSMUSG00000009090.18	4822.7416714909	-0.134804187479811	0.120047868425158	-1.12292029211541	0.261471348459656	0.879316250119093	ENSMUSG00000009090	ENSMUSG00000009090	ENSG00000100280	AP1B1
ENSMUSG00000009092.6	41.1720008189654	-0.529499223341143	0.692770332228895	-0.764321447827523	0.444675707113895	0.913887508029663	ENSMUSG00000009092	ENSMUSG00000009092	ENSG00000099958	DERL3
ENSMUSG00000009097.11	31.0418101137895	-0.320727398480819	0.429553219151419	-0.746653462670854	0.455272767816946	0.915124273954503	ENSMUSG00000009097	ENSMUSG00000009097	ENSG00000184058	TBX1
ENSMUSG00000009112.5	1361.26557737383	0.232557775083371	0.273780908874779	0.849430210598567	0.395641948637353	0.905677373227215	ENSMUSG00000009112	ENSMUSG00000009112	ENSG00000099968	BCL2L13
ENSMUSG00000009145.7	8.82143732021847	0.642231363899461	0.762431040349063	0.842346822088236	0.399593849751943	0.905677373227215	ENSMUSG00000009145	ENSMUSG00000009145	ENSG00000144045	DQX1
ENSMUSG00000009207.16	1332.77073435014	-0.174846924805617	0.190211813567371	-0.919222216151618	0.357979353171651	0.897960013879829	ENSMUSG00000009207	ENSMUSG00000009207	ENSG00000144320	LNPK
ENSMUSG00000009214.10	8.53540192521107	-0.187699051324779	0.804918838116261	-0.233190034120766	0.815613844179219	0.977536697138801	ENSMUSG00000009214	ENSMUSG00000009214	ENSG00000187616	MYMK
ENSMUSG00000009216.8	2950.48323353258	-0.321686014616603	0.252362423649486	-1.27469854649757	0.202415961512672	0.854080132302144	ENSMUSG00000009216	ENSMUSG00000009216	ENSG00000196990	FAM163B
ENSMUSG00000009246.15	13.3835190122282	-0.345656690221045	0.709426841615439	-0.487233735664623	0.626092700669464	0.947536111945573	ENSMUSG00000009246	ENSMUSG00000009246	ENSG00000070985	TRPM5
ENSMUSG00000009248.7	20.9168060945801	3.03385402597679	1.10681554892226	2.74106559935027	0.0061240279492038	0.372110152327849	ENSMUSG00000009248	ENSMUSG00000009248	ENSG00000183734	ASCL2
ENSMUSG00000009281.7	260.695299412117	-0.156599879672766	0.177500224318274	-0.882251728268066	0.377640694214124	0.900104910718947	ENSMUSG00000009281	ENSMUSG00000009281	ENSG00000106538	RARRES2
ENSMUSG00000009291.14	1980.60888095334	0.460686402040124	0.273024649955288	1.68734362305956	0.0915372974949642	0.792433505868108	ENSMUSG00000009291	ENSMUSG00000009291	ENSG00000183255	PTTG1IP
ENSMUSG00000009292.19	904.081141798043	-0.106529011166835	0.263181538470012	-0.404773875045089	0.685643733847853	0.956158615609647	ENSMUSG00000009292	ENSMUSG00000009292	ENSG00000142185	TRPM2
ENSMUSG00000009293.18	1543.73941113474	0.120824933641358	0.22150477076053	0.545473279092408	0.58542805343272	0.940304773931146	ENSMUSG00000009293	ENSMUSG00000009293	ENSG00000184787	UBE2G2
ENSMUSG00000009356.13	41.5462207907535	0.72456011796998	0.675224186461828	1.07306600162928	0.283241503879712	0.887115288714196	ENSMUSG00000009356	ENSMUSG00000009356	ENSG00000167419	LPO
ENSMUSG00000009376.16	289.5646398256	0.102721684176544	0.255227204584664	0.402471532545699	0.687337034887381	0.95639284860374	ENSMUSG00000009376	ENSMUSG00000009376	ENSG00000105976	MET
ENSMUSG00000009378.5	93.6016948041174	0.724545764219409	0.389368985128392	1.86082043483894	0.062769538729175	0.758863854800254	ENSMUSG00000009378	ENSMUSG00000009378	ENSG00000152779	SLC16A12
ENSMUSG00000009394.14	12661.7961229675	-0.0908648161658735	0.214970547516929	-0.422684954824883	0.672525134017461	0.953427143649625	ENSMUSG00000009394	ENSMUSG00000009394	ENSG00000157152	SYN2
ENSMUSG00000009406.14	1580.39034655977	-0.142769791044006	0.260423336575888	-0.548221956300764	0.583539507757203	0.93924632023508	ENSMUSG00000009406	ENSMUSG00000009406	ENSG00000126767	ELK1
ENSMUSG00000009418.18	1907.00141825437	0.271932674465205	0.181599740637886	1.49742876014038	0.134281729478102	0.827172817820505	ENSMUSG00000009418	ENSMUSG00000009418	ENSG00000134369	NAV1
ENSMUSG00000009470.18	1915.9516125367	0.307231358273347	0.21926650382582	1.40117780378075	0.161160910026281	0.836184697000938	ENSMUSG00000009470	ENSMUSG00000009470	ENSG00000083312	TNPO1
ENSMUSG00000009535.14	1840.75630389967	-0.0541902179951626	0.151988067146055	-0.356542582669256	0.721434268156349	0.963545336975482	ENSMUSG00000009535	ENSMUSG00000009535	ENSG00000101654	RNMT
ENSMUSG00000009545.15	25.5636125176452	-0.6778351248564	0.754404348035886	-0.898503735591085	0.368917054557381	0.899396845065572	ENSMUSG00000009545	ENSMUSG00000009545	ENSG00000053918	KCNQ1
ENSMUSG00000009549.15	2235.91796281091	-0.0850106839249762	0.151351916877638	-0.561675634367445	0.57433703821627	0.93790973853668	ENSMUSG00000009549	ENSMUSG00000009549	ENSG00000140319	SRP14
ENSMUSG00000009555.17	1841.00557319639	0.0895525287943524	0.122999461351973	0.728072528204745	0.466569189564953	0.916879150005006	ENSMUSG00000009555	ENSMUSG00000009555	ENSG00000136807	CDK9
ENSMUSG00000009563.17	560.093131982459	0.0893208309828363	0.192925507905564	0.462980929543845	0.643378036628717	0.950112705640477	ENSMUSG00000009563	ENSMUSG00000009563	ENSG00000160404	TOR2A
ENSMUSG00000009566.13	141.145592685818	0.440625688259986	0.333169566035747	1.32252682471217	0.185992782978821	0.84756140968938	ENSMUSG00000009566	ENSMUSG00000009566	ENSG00000136877	FPGS
ENSMUSG00000009569.15	5246.57006015704	-0.197907851042758	0.173332621437874	-1.14178075310361	0.253545164560066	0.87875277176515	ENSMUSG00000009569	ENSMUSG00000009569	ENSG00000186260	MRTFB
ENSMUSG00000009575.15	4094.37692471547	-0.151831568465762	0.148966088466454	-1.01923578734466	0.308091040484153	0.89155760479377	ENSMUSG00000009575	ENSMUSG00000009575	ENSG00000094916	CBX5
ENSMUSG00000009614.17	388.431789592625	-0.166345207440917	0.190539746133918	-0.873021040575986	0.382651609408601	0.900972107303881	ENSMUSG00000009614	ENSMUSG00000009614	ENSG00000123453	SARDH
ENSMUSG00000009621.19	447.639042924853	0.0333536842962522	0.214930436733589	0.155183625005121	0.876676557251291	0.986369866732576	ENSMUSG00000009621	ENSMUSG00000009621	ENSG00000160293	VAV2
ENSMUSG00000009630.11	3191.55124260134	0.0086409851676864	0.135344616593646	0.06384432114969	0.949094187048085	0.994617529996787	ENSMUSG00000009630	ENSMUSG00000009630	ENSG00000104695	PPP2CB
ENSMUSG00000009633.4	107.381848399545	-0.512449565608047	0.317035321995044	-1.61638003735135	0.106012171716877	0.808538521604118	ENSMUSG00000009633	ENSMUSG00000009633	ENSG00000123689	G0S2
ENSMUSG00000009640.12	643.222692059097	-0.0820930263628798	0.141525911117294	-0.580056512018089	0.561876508983529	0.935544437344125	ENSMUSG00000009640	ENSMUSG00000009640	ENSG00000178028	DMAP1
ENSMUSG00000009647.14	880.710916275808	0.261411505883821	0.219681616296391	1.18995622069317	0.234063599556876	0.873524658675911	ENSMUSG00000009647	ENSMUSG00000009647	ENSG00000156026	MCU
ENSMUSG00000009654.5	6.75403312805115	-0.998583104207942	1.50075920225365	-0.665385294795058	0.50580408801744	0.920919302372845	ENSMUSG00000009654	ENSMUSG00000009654	ENSG00000138315	OIT3
ENSMUSG00000009670.12	8.26972530436297	0.364699556531148	1.06222344511668	0.343336007322911	0.731345695343654	0.964429842364843	ENSMUSG00000009670	ENSMUSG00000009670	ENSG00000120498	TEX11
ENSMUSG00000009681.11	3968.25286887357	0.282265544651877	0.200704855195262	1.40637128273387	0.159613903105715	0.836184697000938	ENSMUSG00000009681	ENSMUSG00000009681	ENSG00000186716	BCR
ENSMUSG00000009731.5	285.414422403563	-0.0649920606116907	0.174460805088188	-0.372531013936557	0.709497525184586	0.962699643956388	ENSMUSG00000009731	ENSMUSG00000009731	ENSG00000102057	KCND1
ENSMUSG00000009733.10	591.867558531643	-0.0447460318467829	0.170835616737877	-0.261924490344652	0.79337965800506	0.974015205140141	ENSMUSG00000009733	ENSMUSG00000009733	ENSG00000135457	TFCP2
ENSMUSG00000009734.19	72.7318571485645	0.352551069464049	0.368763266638543	0.956036301223068	0.339053894666524	0.894903194802627	ENSMUSG00000009734	ENSMUSG00000009734	ENSG00000106536	POU6F2
ENSMUSG00000009739.18	2814.55740932383	-0.108541342463661	0.167671799374619	-0.647344054685986	0.517409295165233	0.925340284280988	ENSMUSG00000009739	ENSMUSG00000009739	ENSG00000184271	POU6F1
ENSMUSG00000009741.16	1761.14285531755	0.196229107840079	0.140021163464841	1.40142463456498	0.16108712992137	0.836184697000938	ENSMUSG00000009741	ENSMUSG00000009741	ENSG00000153560	UBP1
ENSMUSG00000009772.16	56.8785477182689	0.730467984165439	0.518512034935152	1.40877729917454	0.15890102965123	0.836184697000938	ENSMUSG00000009772	ENSMUSG00000009772	ENSG00000163545	NUAK2
ENSMUSG00000009828.16	645.06623752269	-0.146459084942322	0.20254759853568	-0.723084776127438	0.469627801781288	0.916879150005006	ENSMUSG00000009828	ENSMUSG00000009828	ENSG00000112144	CILK1
ENSMUSG00000009863.15	3502.11375473055	-0.0538629433293564	0.150218454117994	-0.358564090181943	0.719921214600744	0.963051989259639	ENSMUSG00000009863	ENSMUSG00000009863	ENSG00000117118	SDHB
ENSMUSG00000009876.14	48.9506156864992	-0.515590611271512	0.350201816882562	-1.47226709404655	0.14094876554516	0.830152188189282	ENSMUSG00000009876	ENSMUSG00000009876	ENSG00000131055	COX4I2
ENSMUSG00000009894.16	8088.29458919839	-0.194477992776647	0.156463813464538	-1.24295828198464	0.213883206933881	0.864541185498722	ENSMUSG00000009894	ENSMUSG00000009894	ENSG00000143740	SNAP47
ENSMUSG00000009905.6	920.387031109872	-0.101206636644946	0.174680524079998	-0.579381343043127	0.562331890064997	0.935698779300657	ENSMUSG00000009905	ENSMUSG00000009905	ENSG00000119537	KDSR
ENSMUSG00000009907.18	1436.11584435592	0.133585885916531	0.134598447203513	0.992477169625506	0.320964811009469	0.89155760479377	ENSMUSG00000009907	ENSMUSG00000009907	ENSG00000119541	VPS4B
ENSMUSG00000009995.18	652.774460994175	-0.0203549087321225	0.219139438229459	-0.0928856480448262	0.925994407652033	0.993493171287095	ENSMUSG00000009995	ENSMUSG00000009995	ENSG00000102125	TAFAZZIN
ENSMUSG00000010021.14	155.189406696557	-0.448497966869581	0.324613793761804	-1.38163557892022	0.167083623806816	0.838082049944714	ENSMUSG00000010021	ENSMUSG00000010021	ENSG00000196169	KIF19
ENSMUSG00000010025.20	1297.5055123516	-0.17527876668656	0.161842277185895	-1.08302212335551	0.278798603385231	0.887115288714196	ENSMUSG00000010025	ENSMUSG00000010025	ENSG00000072210	ALDH3A2
ENSMUSG00000010044.13	72.8719523243491	0.399468792381453	0.404371977529164	0.987874567427568	0.323214082413951	0.89155760479377	ENSMUSG00000010044	ENSMUSG00000010044	ENSG00000004838	ZMYND10
ENSMUSG00000010045.3	912.398653010913	0.0002251736486655	0.155771847144213	0.0014455349461001	0.99884663038608	0.999783773333936	ENSMUSG00000010045	ENSMUSG00000010045	ENSG00000126062	TMEM115
ENSMUSG00000010047.13	293.227426226332	-0.233082169970147	0.258194373504608	-0.902739152702673	0.366664351558292	0.898473595210855	ENSMUSG00000010047	ENSMUSG00000010047	ENSG00000068001	HYAL2
ENSMUSG00000010048.11	186.478872376096	-0.036830988118308	0.229888687941637	-0.160212268155006	0.872713865637	0.985638127191059	ENSMUSG00000010048	ENSMUSG00000010048	ENSG00000214706	IFRD2
ENSMUSG00000010051.16	115.502107726399	0.522784176631005	0.356275226909837	1.46736044817202	0.142278027859606	0.830152188189282	ENSMUSG00000010051	ENSMUSG00000010051	ENSG00000114378	HYAL1
ENSMUSG00000010054.5	1946.45389961271	-0.240325824965262	0.15700695425472	-1.53066993819503	0.12585098705838	0.822042589387544	ENSMUSG00000010054	ENSMUSG00000010054	ENSG00000114383	TUSC2
ENSMUSG00000010057.9	643.311843245053	-0.110309061870108	0.183631199650637	-0.600709803562653	0.548033288236317	0.932019507150542	ENSMUSG00000010057	ENSMUSG00000010057	ENSG00000114388	NPRL2
ENSMUSG00000010064.16	1735.43752590978	-0.413308312740506	0.220721708423221	-1.87253132323538	0.0611331325764994	0.750737495188833	ENSMUSG00000010064	ENSMUSG00000010064	ENSG00000188338	SLC38A3
ENSMUSG00000010066.16	1704.19589975438	0.241922957523441	0.189074838757877	1.27950899819748	0.200717872987847	0.853662356147874	ENSMUSG00000010066	ENSMUSG00000010066	ENSG00000007402	CACNA2D2
ENSMUSG00000010067.14	426.670178070242	0.879245672568332	0.368678853468521	2.38485517760623	0.0170858459838025	0.569298179993421	ENSMUSG00000010067	ENSMUSG00000010067	ENSG00000068028	RASSF1
ENSMUSG00000010080.16	133.411407904563	0.338122366345093	0.412171085568128	0.820344701955578	0.412019629764181	0.907658675066654	ENSMUSG00000010080	ENSMUSG00000010080	ENSG00000049283	EPN3
ENSMUSG00000010086.18	5783.86685312686	-0.024283941423155	0.288254293801527	-0.0842448558281506	0.932861755128168	0.993924737689522	ENSMUSG00000010086	ENSMUSG00000010086	ENSG00000128482	RNF112
ENSMUSG00000010095.14	3949.68287632185	0.459952145626267	0.299786723346425	1.53426456145878	0.124964580329148	0.821831586019127	ENSMUSG00000010095	ENSMUSG00000010095	ENSG00000168003	SLC3A2
ENSMUSG00000010097.16	1322.86923517383	0.122601709695493	0.176190099646226	0.69584902864387	0.486523381120158	0.918128859420158	ENSMUSG00000010097	ENSMUSG00000010097	ENSG00000162231	NXF1
ENSMUSG00000010110.18	1147.11428530396	0.122510989147992	0.14339791776759	0.854342873698835	0.392915038340441	0.905355421137438	ENSMUSG00000010110	ENSMUSG00000010110	ENSG00000162236	STX5
ENSMUSG00000010122.15	41.666496810739	-0.660363326450665	0.574209306033585	-1.15003940115878	0.250127643386715	0.8766720493478	ENSMUSG00000010122	ENSMUSG00000010122	ENSG00000142494	SLC47A1
ENSMUSG00000010136.15	32.8108979381382	-0.0342394903727516	0.485241410920584	-0.0705617649322089	0.943746541691058	0.994367900633141	ENSMUSG00000010136	ENSMUSG00000010136	ENSG00000173947	PIFO
ENSMUSG00000010154.8	512.985120110803	-0.168209063563766	0.197193092244299	-0.853017018240042	0.393649866783955	0.905355421137438	ENSMUSG00000010154	ENSMUSG00000010154	ENSG00000204991	SPIRE2
ENSMUSG00000010175.14	575.630445495048	0.347752313074625	0.328840555142084	1.05751041845909	0.290278702319253	0.88884597349583	ENSMUSG00000010175	ENSMUSG00000010175	ENSG00000117707	PROX1
ENSMUSG00000010277.8	7173.10527691749	-0.255177341785329	0.140300423297674	-1.81879238699032	0.0689431103073424	0.778192644272778	ENSMUSG00000010277	ENSMUSG00000010277	ENSG00000007202	BLTP2
ENSMUSG00000010290.8	932.087102732098	-0.0953944254909859	0.143827626613386	-0.663255229451918	0.507167104837605	0.920919302372845	ENSMUSG00000010290	ENSMUSG00000010290	ENSG00000135974	C2orf49
ENSMUSG00000010307.8	582.816671263603	-0.669076289927945	0.222396974009543	-3.00847748899333	0.0026256025267025	0.273500263198182	ENSMUSG00000010307	ENSMUSG00000010307	ENSG00000151117	TMEM86A
ENSMUSG00000010311.16	16.120504929494	0.533937322301175	0.721271280547015	0.74027253919806	0.459134640062241	0.915881314364508	ENSMUSG00000010311	ENSMUSG00000010311	ENSG00000188770	OPTC
ENSMUSG00000010342.17	12.117432966935	0.501133570765705	1.31070578020167	0.382338720356143	0.70221013766475	0.960635614816867	ENSMUSG00000010342	ENSMUSG00000010342	ENSG00000121101	TEX14
ENSMUSG00000010358.14	159.499344977726	0.275407481791262	0.281453245559589	0.978519473966958	0.327817464572543	0.892101227973175	ENSMUSG00000010358	ENSMUSG00000010358	ENSG00000068079	IFI35
ENSMUSG00000010362.10	116.59643938352	-0.133505895001318	0.285368774819377	-0.467836381488548	0.639901601239333	0.949282894324752	ENSMUSG00000010362	ENSMUSG00000010362	ENSG00000278023	RDM1
ENSMUSG00000010376.16	2621.42210288873	-0.0496405068882166	0.171313195327448	-0.289764643017334	0.77199629869577	0.968992171064525	ENSMUSG00000010376	ENSMUSG00000010376	ENSG00000129559	NEDD8
ENSMUSG00000010392.9	1410.38825186341	0.0195423765784819	0.125964529279945	0.155141901376464	0.876709449548683	0.986369866732576	ENSMUSG00000010392	ENSMUSG00000010392	ENSG00000108587	GOSR1
ENSMUSG00000010406.13	535.54378852026	-0.0152747654814242	0.169621533032912	-0.0900520423810833	0.928245858945505	0.993853632689833	ENSMUSG00000010406	ENSMUSG00000010406	ENSG00000172590	MRPL52
ENSMUSG00000010453.13	1971.09005707796	0.0512945137663009	0.151608192224716	0.338336029297622	0.735109975496468	0.964824651604468	ENSMUSG00000010453	ENSMUSG00000010453	ENSG00000114982	KANSL3
ENSMUSG00000010461.17	166.550964638488	-0.284002332820693	0.273320899979369	-1.03908019050914	0.298767443042328	0.89155760479377	ENSMUSG00000010461	ENSMUSG00000010461	ENSG00000112319	EYA4
ENSMUSG00000010476.15	61.5187322888969	0.344321818872314	0.469549075662222	0.733303155557711	0.463373550850332	0.916063304977207	ENSMUSG00000010476	ENSMUSG00000010476	ENSG00000108001	EBF3
ENSMUSG00000010505.17	227.480122374228	0.233461116797326	0.48852384481266	0.47789093465203	0.63272783395082	0.948435871697067	ENSMUSG00000010505	ENSMUSG00000010505	ENSG00000196132	MYT1
ENSMUSG00000010517.8	860.525580582365	0.0936695588912764	0.159675050219358	0.586626143299126	0.557454820566253	0.934073090761147	ENSMUSG00000010517	ENSMUSG00000010517	ENSG00000185104	FAF1
ENSMUSG00000010538.15	16.4125211352651	0.118335801944643	0.687114666122173	0.17222133041125	0.863263529178582	0.983973830691292	ENSMUSG00000010538	ENSMUSG00000010538	ENSG00000163467	TSACC
ENSMUSG00000010554.15	921.574652859679	0.0340512172943902	0.192112127811001	0.177246578247728	0.859314710666552	0.983809497547995	ENSMUSG00000010554	ENSMUSG00000010554	ENSG00000127804	METTL16
ENSMUSG00000010608.16	2980.65032604672	0.325128010909817	0.183071368125792	1.77596318986601	0.0757389845236559	0.789043596397541	ENSMUSG00000010608	ENSMUSG00000010608	ENSG00000119707	RBM25
ENSMUSG00000010609.16	393.620440900235	-0.056319605654554	0.184109128542389	-0.305903385130559	0.75967820847606	0.96870135787529	ENSMUSG00000010609	ENSMUSG00000010609	ENSG00000143801	PSEN2
ENSMUSG00000010660.4	261.482952091137	0.187883353745164	0.194832843629269	0.964331014449864	0.33487999635313	0.893746283756186	ENSMUSG00000010660	ENSMUSG00000010660	ENSG00000187091	PLCD1
ENSMUSG00000010663.6	6128.57602003706	-0.0560771474553964	0.127184680582939	-0.440911178912209	0.659277300349358	0.953014468054161	ENSMUSG00000010663	ENSMUSG00000010663	ENSG00000149485	FADS1
ENSMUSG00000010721.16	872.047590719537	-0.314222667647136	0.255821488004818	-1.22828879660499	0.219338575145133	0.869232332956163	ENSMUSG00000010721	ENSMUSG00000010721	ENSG00000105983	LMBR1
ENSMUSG00000010755.18	938.368547337389	0.379403785305583	0.251683391078767	1.50746453184447	0.131691628552616	0.824822301517677	ENSMUSG00000010755	ENSMUSG00000010755	ENSG00000110619	CARS1
ENSMUSG00000010797.7	157.077370463102	-0.15589930278548	0.339611163866491	-0.459052349783083	0.646196573601852	0.950552126540663	ENSMUSG00000010797	ENSMUSG00000010797	ENSG00000105989	WNT2
ENSMUSG00000010803.14	11277.4803702106	-0.31360418141974	0.13828492132481	-2.26781183671597	0.023340677653915	0.608769539258265	ENSMUSG00000010803	ENSMUSG00000010803	ENSG00000022355	GABRA1
ENSMUSG00000010825.18	67.8540241862185	0.135889395627325	0.473073916608966	0.287247702433885	0.773922663314215	0.968992171064525	ENSMUSG00000010825	ENSMUSG00000010825	ENSG00000215045	GRID2IP
ENSMUSG00000010830.9	34.9218302122407	1.56389398041974	0.641388039867607	2.43829613776795	0.0147566795115165	0.542471657694145	ENSMUSG00000010830	ENSMUSG00000010830	ENSG00000100196	KDELR3
ENSMUSG00000010911.13	281.227801220488	0.129535791664597	0.188935842490072	0.685607293763773	0.492960780868688	0.919849686526573	ENSMUSG00000010911	ENSMUSG00000010911	ENSG00000149089	APIP
ENSMUSG00000010914.11	1396.47330448681	-0.135798554449426	0.135142967770125	-1.0048510602521	0.314968572958003	0.89155760479377	ENSMUSG00000010914	ENSMUSG00000010914	ENSG00000110435	PDHX
ENSMUSG00000010936.12	619.00377222663	-0.178056806663025	0.156048492168899	-1.14103509869423	0.253855317292797	0.87875277176515	ENSMUSG00000010936	ENSMUSG00000010936	ENSG00000103043	VAC14
ENSMUSG00000011008.14	6.83099235530226	-2.47195697625019	1.25268809827969	-1.97332199423378	0.0484588886284475	0.710856741082311	ENSMUSG00000011008	ENSMUSG00000011008	ENSG00000153898	MCOLN2
ENSMUSG00000011096.18	1259.01716774479	0.126041722735121	0.166954213224075	0.75494784049538	0.450280279220202	0.914838619511149	ENSMUSG00000011096	ENSMUSG00000011096	ENSG00000204673	AKT1S1
ENSMUSG00000011114.19	1295.46215199069	0.0227618055968775	0.135318568644586	0.168209033134701	0.866418834787228	0.984285220914455	ENSMUSG00000011114	ENSMUSG00000011114	ENSG00000154144	TBRG1
ENSMUSG00000011148.15	792.232546336601	0.777652130376832	0.298969127199919	2.60111181933785	0.0092922160511461	0.468847703878606	ENSMUSG00000011148	ENSMUSG00000011148	ENSG00000185100	ADSS1
ENSMUSG00000011154.18	50.0615641506291	-0.174141684518176	0.399069952229228	-0.436368820918265	0.662569156836523	0.953191692735383	ENSMUSG00000011154	ENSMUSG00000011154	ENSG00000156206	CFAP161
ENSMUSG00000011158.9	942.662538182055	0.117205759952915	0.143214437500241	0.818393466459814	0.413132551227401	0.907658675066654	ENSMUSG00000011158	ENSMUSG00000011158	ENSG00000185024	BRF1
ENSMUSG00000011171.12	43.108829513667	0.728947807720819	0.721495570593276	1.01032887439824	0.312337751764777	0.89155760479377	ENSMUSG00000011171	ENSMUSG00000011171	ENSG00000106018	VIPR2
ENSMUSG00000011179.9	4354.32792191585	1.58271396927244	0.806022144226346	1.96361102558986	0.0495752178008101	0.715052595549879	ENSMUSG00000011179	ENSMUSG00000011179	ENSG00000115758	ODC1
ENSMUSG00000011254.17	239.741156559616	-0.216752988078354	0.189597632558526	-1.14322623733947	0.252944671423832	0.87875277176515	ENSMUSG00000011254	ENSMUSG00000011254	ENSG00000113272	THG1L
ENSMUSG00000011257.20	1881.98284046795	1.15495626829335	0.715666638211344	1.61381879023998	0.10656673759192	0.808538521604118	ENSMUSG00000011257	ENSMUSG00000011257	ENSG00000090621	PABPC4
ENSMUSG00000011267.9	33.5375764141062	-0.202995540396442	0.481223456654906	-0.421832181264626	0.673147514443245	0.953427143649625	ENSMUSG00000011267	ENSMUSG00000011267	ENSG00000170684	ZNF296
ENSMUSG00000011305.12	17.681105061358	0.17117855349341	0.582486727812694	0.293875457276436	0.768853072705923	0.968992171064525	ENSMUSG00000011305	ENSMUSG00000011305	ENSG00000214456	PLIN5
ENSMUSG00000011306.8	1098.62955125981	0.0813146147825555	0.133321660736359	0.609913005384426	0.541919436882576	0.930529406072617	ENSMUSG00000011306	ENSMUSG00000011306	ENSG00000105705	SUGP1
ENSMUSG00000011589.10	966.218728508845	-0.09911672393385	0.178170576899269	-0.55630242466963	0.578004129902232	0.938331136697576	ENSMUSG00000011589	ENSMUSG00000011589	ENSG00000105255	FSD1
ENSMUSG00000011658.17	431.092408980575	-0.269447080358687	0.261343599968404	-1.03100699765084	0.302537538304504	0.89155760479377	ENSMUSG00000011658	ENSMUSG00000011658	ENSG00000010361	FUZ
ENSMUSG00000011751.17	4333.55832937665	0.0935822784544051	0.148520794138069	0.630095462372821	0.52863212832913	0.925790079479317	ENSMUSG00000011751	ENSMUSG00000011751	ENSG00000160460	SPTBN4
ENSMUSG00000011831.17	1841.40466397217	-0.219285909683951	0.133231223347156	-1.64590479750055	0.0997833610851297	0.799219638362198	ENSMUSG00000011831	ENSMUSG00000011831	ENSG00000067208	EVI5
ENSMUSG00000011832.17	2780.51977535999	-0.101415875417718	0.145285185476755	-0.698046914314908	0.485147855199139	0.917940809938261	ENSMUSG00000011832	ENSMUSG00000011832	ENSG00000142459	EVI5L
ENSMUSG00000011837.5	625.007991040963	-0.007503850985073	0.172102443385911	-0.0436010717654187	0.965222397366501	0.996930840086338	ENSMUSG00000011837	ENSMUSG00000011837	ENSG00000104976	SNAPC2
ENSMUSG00000011877.14	7454.85525025182	-0.0125919602032306	0.158017352839759	-0.079687198759745	0.936486040983752	0.994315257436768	ENSMUSG00000011877	ENSMUSG00000011877	ENSG00000108262	GIT1
ENSMUSG00000011884.14	1367.67064693104	-0.222385540676849	0.172125726738451	-1.29199478131918	0.196358951874302	0.851417111880579	ENSMUSG00000011884	ENSMUSG00000011884	ENSG00000139433	GLTP
ENSMUSG00000011958.18	895.64242981845	0.345277588821438	0.173645317567683	1.98840713736411	0.0467666800675131	0.699199938010989	ENSMUSG00000011958	ENSMUSG00000011958	ENSG00000140299	BNIP2
ENSMUSG00000011960.13	1228.54040908776	0.0940488159098991	0.147435626637019	0.637897488247149	0.523540412903295	0.9255400270618	ENSMUSG00000011960	ENSMUSG00000011960	ENSG00000129315	CCNT1
ENSMUSG00000012017.5	78.1812103672688	-0.564566370592718	0.452781610220019	-1.24688449762432	0.212439851756739	0.863139984161076	ENSMUSG00000012017	ENSMUSG00000012017	ENSG00000244486	SCARF2
ENSMUSG00000012076.9	1827.87533270734	0.121270705935452	0.2300495502292	0.527150371798723	0.598089169083725	0.942568922044394	ENSMUSG00000012076	ENSMUSG00000012076	ENSG00000100916	BRMS1L
ENSMUSG00000012114.18	1261.77258627387	0.23082569451727	0.21072251393057	1.09540119948134	0.273340908852557	0.885629531038263	ENSMUSG00000012114	ENSMUSG00000012114	ENSG00000099917	MED15
ENSMUSG00000012117.14	1721.75741719499	-0.0772407152988979	0.146541072970483	-0.52709260095602	0.598129284644707	0.942568922044394	ENSMUSG00000012117	ENSMUSG00000012117	ENSG00000117682	DHDDS
ENSMUSG00000012123.18	72.3478089643243	1.01897004338929	0.681722170373872	1.49469987580199	0.13499278672827	0.827954574306766	ENSMUSG00000012123	ENSMUSG00000012123	ENSG00000176092	CRYBG2
ENSMUSG00000012126.17	265.464256442798	0.103134032107913	0.177068263886291	0.582453511681482	0.560261246277914	0.935143721026577	ENSMUSG00000012126	ENSMUSG00000012126	ENSG00000158062	UBXN11
ENSMUSG00000012296.17	385.348634201133	0.192087203757379	0.185157203810675	1.03742765500925	0.299536595424541	0.89155760479377	ENSMUSG00000012296	ENSMUSG00000012296	ENSG00000137221	TJAP1
ENSMUSG00000012405.17	5350.645271766	-0.0402598932689051	0.167325633154514	-0.240608043788054	0.809858915275883	0.976004448262539	ENSMUSG00000012405	ENSMUSG00000012405	ENSG00000174748	RPL15
ENSMUSG00000012422.15	1523.82969036477	-0.12861803064569	0.140413988148978	-0.915991578483105	0.359671311966541	0.897960013879829	ENSMUSG00000012422	ENSMUSG00000012422	ENSG00000174695	TMEM167A
ENSMUSG00000012428.10	91.4654434162941	1.67725486507489	0.404787747293886	4.14354158762904	3.41983019149851e-05	0.018561578342015	ENSMUSG00000012428	ENSMUSG00000012428	ENSG00000127954	STEAP4
ENSMUSG00000012443.5	96.2228820162257	-0.293195292110847	0.291021432689777	-1.00746975712743	0.313709083955554	0.89155760479377	ENSMUSG00000012443	ENSMUSG00000012443	ENSG00000138160	KIF11
ENSMUSG00000012483.5	181.680827602427	-0.283158069242272	0.222876545730983	-1.270470467467	0.203917096087013	0.856170538888451	ENSMUSG00000012483	ENSMUSG00000012483	ENSG00000106399	RPA3
ENSMUSG00000012519.15	14.6819518897371	0.777640972303919	0.676846769132392	1.14891731447685	0.25059007734617	0.8766720493478	ENSMUSG00000012519	ENSMUSG00000012519	ENSG00000168404	MLKL
ENSMUSG00000012535.15	2359.74959848043	0.0024092269607632	0.140259177171302	0.01717696488281	0.986295438839373	0.998368468664565	ENSMUSG00000012535	ENSMUSG00000012535	ENSG00000064419	TNPO3
ENSMUSG00000012705.17	13.6095353435611	-0.217036012456128	0.764002698541346	-0.284077546938642	0.776350953382426	0.969493853767557	ENSMUSG00000012705	ENSMUSG00000012705	ENSG00000104918	RETN
ENSMUSG00000012848.16	4394.66057125251	-0.0027472732094905	0.164306051410485	-0.0167204627334574	0.986659622541892	0.998368468664565	ENSMUSG00000012848	ENSMUSG00000012848	ENSG00000083845	RPS5
ENSMUSG00000013033.17	12351.3938218678	-0.193907505765938	0.211586394640991	-0.916446003510531	0.359433016072597	0.897960013879829	ENSMUSG00000013033	ENSMUSG00000013033	ENSG00000072071	ADGRL1
ENSMUSG00000013076.18	1481.19085212507	0.776685944981573	0.316467964303664	2.45423244242286	0.014118568672545	0.537261031127752	ENSMUSG00000013076	ENSMUSG00000013076	ENSG00000166025	AMOTL1
ENSMUSG00000013089.16	2614.14431398642	-0.179692596470623	0.190423041941422	-0.943649437791778	0.345348819923748	0.896451455598387	ENSMUSG00000013089	ENSMUSG00000013089	ENSG00000244405	ETV5
ENSMUSG00000013150.16	709.736836147982	-0.0566392611044326	0.206470013203077	-0.274321971630448	0.783837200999418	0.971759190901805	ENSMUSG00000013150	ENSMUSG00000013150	ENSG00000141098	GFOD2
ENSMUSG00000013155.11	197.042721900058	-0.357933440497001	0.27457437618445	-1.30359374924539	0.192372133041557	0.851417111880579	ENSMUSG00000013155	ENSMUSG00000013155	ENSG00000124074	ENKD1
ENSMUSG00000013158.7	5.89972610566744	1.08032671744454	0.977788890614223	1.1048670401296	0.269217206088403	0.882971533531203	ENSMUSG00000013158	ENSMUSG00000013158	ENSG00000159761	C16orf86
ENSMUSG00000013160.8	5911.40457147207	-0.177267685199269	0.13043559680561	-1.35904376980352	0.174132719338794	0.841221319880381	ENSMUSG00000013160	ENSMUSG00000013160	ENSG00000159720	ATP6V0D1
ENSMUSG00000013236.18	8415.80788456205	-0.0216953884636571	0.184741040941663	-0.117436755542089	0.906513958862603	0.990039239516816	ENSMUSG00000013236	ENSMUSG00000013236	ENSG00000105426	PTPRS
ENSMUSG00000013275.10	2229.20930469818	-0.0496027946490748	0.161788696712068	-0.306589988405382	0.759155474981472	0.96870135787529	ENSMUSG00000013275	ENSMUSG00000013275	ENSG00000133065	SLC41A1
ENSMUSG00000013367.6	789.582801395859	0.0362715906330474	0.182597216054651	0.198642626742958	0.842542306695382	0.981878789426139	ENSMUSG00000013367	ENSMUSG00000013367	ENSG00000142549	IGLON5
ENSMUSG00000013419.8	2523.86976510249	-0.156556551910374	0.154105780910579	-1.01590317368572	0.309675497415604	0.89155760479377	ENSMUSG00000013419	ENSMUSG00000013419	ENSG00000114853	ZBTB47
ENSMUSG00000013465.20	1279.61744305389	-0.151067000772522	0.179454191384323	-0.841813721970935	0.399892229887274	0.905677373227215	ENSMUSG00000013465	ENSMUSG00000013465	ENSG00000188986	NELFB
ENSMUSG00000013483.15	11.6849871017421	-0.806348772817258	0.759322450434838	-1.06193195309251	0.288266577898383	0.88884597349583	ENSMUSG00000013483	ENSMUSG00000013483	ENSG00000141527	CARD14
ENSMUSG00000013495.16	714.249752742154	-0.377884928731765	0.264465492960552	-1.42886289058562	0.153043645239928	0.832774907299189	ENSMUSG00000013495	ENSMUSG00000013495	ENSG00000127419	TMEM175
ENSMUSG00000013523.14	6442.92529577675	-0.0981931813905426	0.144186210086164	-0.681016453181365	0.495861079655834	0.920782818754082	ENSMUSG00000013523	ENSMUSG00000013523	ENSG00000064787	BCAS1
ENSMUSG00000013539.15	1531.02286427833	-0.295600697553271	0.209467359724919	-1.41120171630303	0.158185144251097	0.836184697000938	ENSMUSG00000013539	ENSMUSG00000013539	ENSG00000183597	TANGO2
ENSMUSG00000013584.6	265.238473475314	1.06369342955317	0.371882764286394	2.86029236013208	0.0042325061772755	0.320939117302607	ENSMUSG00000013584	ENSMUSG00000013584	ENSG00000128918	ALDH1A2
ENSMUSG00000013593.13	5239.94681685204	-0.0922221746367886	0.139846289203209	-0.659453855817239	0.509604368298016	0.921254281369672	ENSMUSG00000013593	ENSMUSG00000013593	ENSG00000158864	NDUFS2
ENSMUSG00000013611.15	14.4792847190375	-0.223500594729034	0.754008578197457	-0.296416514601647	0.766912014891913	0.968859544283886	ENSMUSG00000013611	ENSMUSG00000013611	ENSG00000174226	SNX31
ENSMUSG00000013622.16	1048.07957429829	-0.158455590758584	0.174594966723444	-0.907561046760159	0.364110182549359	0.898068320282391	ENSMUSG00000013622	ENSMUSG00000013622	ENSG00000138085	ATRAID
ENSMUSG00000013629.17	458.756629866945	0.352432676050346	0.213054342141478	1.65419147297319	0.098088614856508	0.796537115037292	ENSMUSG00000013629	ENSMUSG00000013629	ENSG00000084774	CAD
ENSMUSG00000013646.18	1442.33355629124	-0.122697951577778	0.174140318827899	-0.704592436740851	0.481063906603819	0.917940809938261	ENSMUSG00000013646	ENSMUSG00000013646	ENSG00000175137	SH3BP5L
ENSMUSG00000013662.7	3491.63761799469	0.0218636212123727	0.139053036007919	0.157232246343241	0.875061815453945	0.986219056952489	ENSMUSG00000013662	ENSMUSG00000013662	ENSG00000138138	ATAD1
ENSMUSG00000013663.9	6499.01724732516	-0.144787551288671	0.132949053032079	-1.08904537480034	0.276133876721353	0.886721513347858	ENSMUSG00000013663	ENSMUSG00000013663	ENSG00000171862	PTEN
ENSMUSG00000013698.13	15156.7600537208	-0.194217123860058	0.131896535165885	-1.47249602588721	0.140886979394436	0.830152188189282	ENSMUSG00000013698	ENSMUSG00000013698	ENSG00000162734	PEA15
ENSMUSG00000013707.4	107.781947153063	-0.973624228394852	0.332584612375247	-2.92744821067168	0.0034175597311124	0.296174305535047	ENSMUSG00000013707	ENSMUSG00000013707	ENSG00000163154	TNFAIP8L2
ENSMUSG00000013736.17	1242.05910569338	-0.0712668960268562	0.145934119627459	-0.488349785566161	0.62530210311031	0.947409684789968	ENSMUSG00000013736	ENSMUSG00000013736	ENSG00000072756	TRNT1
ENSMUSG00000013787.16	4685.00322478584	-0.0758735704667014	0.159566669818984	-0.475497612081359	0.634432334858712	0.948548477175139	ENSMUSG00000013787	ENSMUSG00000013787	ENSG00000204371	EHMT2
ENSMUSG00000013822.8	941.584342946607	-0.184561998093624	0.155876207391458	-1.18402930878429	0.236401461130611	0.873524658675911	ENSMUSG00000013822	ENSMUSG00000013822	ENSG00000130165	ELOF1
ENSMUSG00000013833.16	1410.75312340711	-0.152725287674557	0.171595679289425	-0.890029913963979	0.373449823841511	0.900104910718947	ENSMUSG00000013833	ENSMUSG00000013833	ENSG00000175221	MED16
ENSMUSG00000013846.11	689.011895886511	0.23394928386611	0.164140675756474	1.42529743336263	0.154071241761239	0.834266043928998	ENSMUSG00000013846	ENSMUSG00000013846	ENSG00000008513	ST3GAL1
ENSMUSG00000013858.15	2370.19316688566	-0.0393974442747463	0.124700095413718	-0.31593756319141	0.75204989975695	0.967521759472491	ENSMUSG00000013858	ENSMUSG00000013858	ENSG00000182087	TMEM259
ENSMUSG00000013921.16	11586.3194846106	-0.0881087063443228	0.112628030898485	-0.782298204465081	0.43403934183553	0.911594631825803	ENSMUSG00000013921	ENSMUSG00000013921	ENSG00000105270	CLIP3
ENSMUSG00000013936.13	9.46243434165232	0.120531707921395	0.850186266714027	0.141770942016331	0.887260937108712	0.98719612728248	ENSMUSG00000013936	ENSMUSG00000013936	ENSG00000111245	MYL2
ENSMUSG00000013973.13	701.641420834321	0.0206129063421252	0.14810063409074	0.139181756166526	0.889306524648607	0.98777247406309	ENSMUSG00000013973	ENSMUSG00000013973	ENSG00000158796	DEDD
ENSMUSG00000013997.11	799.767122817301	-0.224253532660644	0.207311416787044	-1.08172302392301	0.279375619401814	0.887115288714196	ENSMUSG00000013997	ENSMUSG00000013997	ENSG00000158793	NIT1
ENSMUSG00000014030.16	6.75497221218358	1.19626015786103	1.27447943826884	0.938626486972554	0.347922548791713	0.897178562185872	ENSMUSG00000014030	ENSMUSG00000014030	ENSG00000196092	PAX5
ENSMUSG00000014039.19	373.574576419671	0.106997278520658	0.245338200899063	0.436121558438747	0.662748536422936	0.953191692735383	ENSMUSG00000014039	ENSMUSG00000014039	ENSG00000141956	PRDM15
ENSMUSG00000014074.18	1231.61854350142	-0.0998037839366773	0.132195392786898	-0.754971726568134	0.450265946829368	0.914838619511149	ENSMUSG00000014074	ENSMUSG00000014074	ENSG00000163961	RNF168
ENSMUSG00000014077.14	4397.93348390799	0.0503203366547606	0.171641199709015	0.293171667059361	0.769390939487903	0.968992171064525	ENSMUSG00000014077	ENSMUSG00000014077	ENSG00000187446	CHP1
ENSMUSG00000014158.13	96.8395112745159	0.132918685745953	0.314992791603156	0.421973738095604	0.67304418639497	0.953427143649625	ENSMUSG00000014158	ENSMUSG00000014158	ENSG00000111199	TRPV4
ENSMUSG00000014164.16	1683.03353585029	0.229515743999766	0.210964149048288	1.08793719233893	0.276622835676535	0.886721513347858	ENSMUSG00000014164	ENSMUSG00000014164	ENSG00000146021	KLHL3
ENSMUSG00000014195.17	4597.66360564055	0.118925947469076	0.142962244815636	0.831869614403738	0.405482544657909	0.905677373227215	ENSMUSG00000014195	ENSMUSG00000014195	ENSG00000168259	DNAJC7
ENSMUSG00000014198.16	14.2209250861164	1.08618696911358	0.767264232163161	1.41566219769072	0.156874431307857	0.836184697000938	ENSMUSG00000014198	ENSMUSG00000014198	ENSG00000187595	ZNF385C
ENSMUSG00000014226.11	2621.35168867396	0.19263624641109	0.172278309084101	1.11816889447789	0.263494866517314	0.879842507738206	ENSMUSG00000014226	ENSMUSG00000014226	ENSG00000116161	CACYBP
ENSMUSG00000014243.6	207.889946630468	-0.0339720628363015	0.189803762526046	-0.178985191780061	0.857949329180908	0.983712918674682	ENSMUSG00000014243	ENSMUSG00000014243	ENSG00000214941	ZSWIM7
ENSMUSG00000014245.9	130.389765809303	0.0842055035685248	0.257401059997047	0.327137361320466	0.74356399481165	0.96633134519759	ENSMUSG00000014245	ENSMUSG00000014245	ENSG00000108474	PIGL
ENSMUSG00000014294.5	1541.07589659901	-0.0348420965726003	0.140066795993792	-0.248753434569493	0.803551512828353	0.976004448262539	ENSMUSG00000014294	ENSMUSG00000014294	ENSG00000131495	NDUFA2
ENSMUSG00000014303.14	253.203305252962	-0.121301489390972	0.320093749158174	-0.378956133039109	0.704720439259105	0.961045957400096	ENSMUSG00000014303	ENSMUSG00000014303	ENSG00000126603	GLIS2
ENSMUSG00000014313.16	6733.68097784799	-0.057228909314326	0.125738306649561	-0.455142993724464	0.649006369010528	0.951484893669837	ENSMUSG00000014313	ENSMUSG00000014313	ENSG00000164919	COX6C
ENSMUSG00000014329.15	217.929940009268	-0.148912591392048	0.268574921590691	-0.554454565266491	0.579267791835889	0.938331136697576	ENSMUSG00000014329	ENSMUSG00000014329	ENSG00000122870	BICC1
ENSMUSG00000014349.8	2859.61678445726	-0.0664482711960295	0.136452414648414	-0.486970284602447	0.626279389288375	0.947620306952735	ENSMUSG00000014349	ENSMUSG00000014349	ENSG00000159202	UBE2Z
ENSMUSG00000014353.16	1045.08527502579	-0.0942104143433346	0.177751549335666	-0.53001177596167	0.596103766123635	0.942568922044394	ENSMUSG00000014353	ENSMUSG00000014353	ENSG00000153214	TMEM87B
ENSMUSG00000014355.11	1807.43098387939	0.0453210454851433	0.178365339877885	0.254091100413183	0.799425178642528	0.975791745669197	ENSMUSG00000014355	ENSMUSG00000014355	ENSG00000153107	ANAPC1
ENSMUSG00000014361.6	1096.48369556211	-0.248655127502399	0.233160499993485	-1.06645477046647	0.286218114158252	0.887158713717358	ENSMUSG00000014361	ENSMUSG00000014361	ENSG00000153208	MERTK
ENSMUSG00000014402.16	1683.72271166459	-0.0691381038113649	0.152510180212801	-0.453334352597939	0.650307999833626	0.951662737137287	ENSMUSG00000014402	ENSMUSG00000014402	ENSG00000074319	TSG101
ENSMUSG00000014418.17	340.180219500373	0.383332640239922	0.228522861317832	1.67743672571462	0.0934571128254804	0.79486719671156	ENSMUSG00000014418	ENSMUSG00000014418	ENSG00000110756	HPS5
ENSMUSG00000014426.10	1301.18645441672	0.235938651428063	0.229997234969195	1.02583255602905	0.304970517534867	0.89155760479377	ENSMUSG00000014426	ENSMUSG00000014426	ENSG00000085511	MAP3K4
ENSMUSG00000014444.18	254.492181558241	0.410078136976922	0.293758855517943	1.3959685955812	0.162723952300631	0.836184697000938	ENSMUSG00000014444	ENSMUSG00000014444	ENSG00000103335	PIEZO1
ENSMUSG00000014470.5	690.721666808805	-0.0561790330750086	0.227866481562646	-0.246543645602233	0.805261422555036	0.976004448262539	ENSMUSG00000014470	ENSMUSG00000014470	ENSG00000158717	RNF166
ENSMUSG00000014496.9	1885.43033788965	0.263042548119276	0.205678539342664	1.27890128430484	0.200931820338625	0.853949885531451	ENSMUSG00000014496	ENSMUSG00000014496	ENSG00000206560	ANKRD28
ENSMUSG00000014498.10	1352.28887959974	0.281694595828514	0.157183933388132	1.79213351998852	0.0731115806155381	0.784535826353218	ENSMUSG00000014498	ENSMUSG00000014498	ENSG00000139645	ANKRD52
ENSMUSG00000014503.16	122.266405914656	-0.0850382884164088	0.285434895742985	-0.297925340190289	0.76576014700617	0.968830874764009	ENSMUSG00000014503	ENSMUSG00000014503	ENSG00000078795	PKD2L2
ENSMUSG00000014504.17	997.744742032284	0.127608269640979	0.189135356912185	0.674692832288504	0.499870939377637	0.920919302372845	ENSMUSG00000014504	ENSMUSG00000014504	ENSG00000153037	SRP19
ENSMUSG00000014547.11	545.45632424764	0.0158443527096756	0.171960397090569	0.0921395447890864	0.926587169870106	0.993649476346433	ENSMUSG00000014547	ENSMUSG00000014547	ENSG00000139668	WDFY2
ENSMUSG00000014550.15	1646.03244971441	0.0420900183727399	0.155958452695122	0.2698796868357	0.787252815071037	0.972938964178302	ENSMUSG00000014550	ENSMUSG00000014550	ENSG00000131381	RBSN
ENSMUSG00000014551.9	1900.03821518956	-0.0118113806446128	0.176564529505737	-0.0668955462214116	0.946664858698459	0.994454319195986	ENSMUSG00000014551	ENSMUSG00000014551	ENSG00000131368	MRPS25
ENSMUSG00000014554.14	273.228985479891	-0.0874638325108356	0.220178803273851	-0.397240021338707	0.691190472183573	0.9578346657763	ENSMUSG00000014554	ENSMUSG00000014554	ENSG00000114956	DGUOK
ENSMUSG00000014592.22	7075.33889664481	0.0327976824928305	0.133902125803241	0.244937728180837	0.806504648412068	0.976004448262539	ENSMUSG00000014592	ENSMUSG00000014592	ENSG00000171735	CAMTA1
ENSMUSG00000014599.11	966.037918475831	0.557564594715174	0.315463480699237	1.76744577051933	0.0771536033747666	0.790295873161419	ENSMUSG00000014599	ENSMUSG00000014599	ENSG00000184371	CSF1
ENSMUSG00000014601.14	1945.75087323879	-0.0148936805883795	0.148616372794409	-0.100215610893579	0.92017315270567	0.991951391457977	ENSMUSG00000014601	ENSMUSG00000014601	ENSG00000143093	STRIP1
ENSMUSG00000014602.16	29494.2688835098	-0.0548027122788316	0.126506445328272	-0.433200949853772	0.664868788890861	0.953417694856346	ENSMUSG00000014602	ENSMUSG00000014602	ENSG00000130294	KIF1A
ENSMUSG00000014603.4	20.5072797008834	0.171368715852668	0.609391699822176	0.281212750194455	0.778547225862044	0.970376734946959	ENSMUSG00000014603	ENSMUSG00000014603	ENSG00000156150	ALX3
ENSMUSG00000014606.15	2260.92481931454	-0.359369259145228	0.226102422878001	-1.58940914728337	0.111968050783895	0.815428530539732	ENSMUSG00000014606	ENSMUSG00000014606	ENSG00000108528	SLC25A11
ENSMUSG00000014609.17	9.71994117574596	1.53370556211196	1.52800661775189	1.0037296594752	0.315508936944109	0.89155760479377	ENSMUSG00000014609	ENSMUSG00000014609	ENSG00000108556	CHRNE
ENSMUSG00000014633.16	282.834515745912	-0.152148723954721	0.204176621637405	-0.745181905423632	0.456161760035595	0.915238108857444	ENSMUSG00000014633	ENSMUSG00000014633	ENSG00000103121	CMC2
ENSMUSG00000014668.16	799.931272676352	0.139010719767539	0.147224628438489	0.944208324666404	0.345063202035841	0.896451455598387	ENSMUSG00000014668	ENSMUSG00000014668	ENSG00000072609	CHFR
ENSMUSG00000014686.9	7.50521661864463	0.337974365061155	1.01020850195339	0.334559018665583	0.737957763377225	0.965481616311461	ENSMUSG00000014686	ENSMUSG00000014686	ENSG00000213892	CEACAM16
ENSMUSG00000014725.17	12.8050959548396	0.53309659375383	0.750530841823364	0.710292720894332	0.477522632796563	0.917142422155627	ENSMUSG00000014725	ENSMUSG00000014725	ENSG00000042980	ADAM28
ENSMUSG00000014763.9	1737.4108128249	-0.173668044010317	0.151174058084701	-1.14879527751391	0.250640407140126	0.8766720493478	ENSMUSG00000014763	ENSMUSG00000014763	ENSG00000112584	FAM120B
ENSMUSG00000014767.18	554.8075195832	0.360587829479395	0.196467012848221	1.83536067582991	0.0664522662732979	0.774335349740885	ENSMUSG00000014767	ENSMUSG00000014767	ENSG00000112592	TBP
ENSMUSG00000014769.11	3518.60991902567	-0.12509253759788	0.12367688500233	-1.01144637977843	0.311802832465972	0.89155760479377	ENSMUSG00000014769	ENSMUSG00000014769	ENSG00000008018	PSMB1
ENSMUSG00000014771.14	275.454039288833	0.179264975840865	0.200004558580466	0.896304449824542	0.370090183174181	0.899947182749863	ENSMUSG00000014771	ENSMUSG00000014771	ENSG00000071994	PDCD2
ENSMUSG00000014773.14	149.143891076829	-0.148239279721498	0.294746483486947	-0.502938247024287	0.615007689626228	0.944452353882134	ENSMUSG00000014773	ENSMUSG00000014773	ENSG00000198719	DLL1
ENSMUSG00000014776.8	847.68170419123	-0.21192976022473	0.217575821546456	-0.974050143616166	0.330031642469849	0.893148744092827	ENSMUSG00000014776	ENSMUSG00000014776	ENSG00000140939	NOL3
ENSMUSG00000014778.11	135.328035473466	0.513548000392294	0.332957324646892	1.54238385035356	0.122980343650892	0.820530121960902	ENSMUSG00000014778	ENSMUSG00000014778	ENSG00000135723	FHOD1
ENSMUSG00000014782.17	46.2050472572923	1.60336104892663	0.706085042493243	2.2707761139721	0.0231605346292899	0.608632904857514	ENSMUSG00000014782	ENSMUSG00000014782	ENSG00000196155	PLEKHG4
ENSMUSG00000014786.9	787.576111898192	0.490418484351782	0.255335706721126	1.92068117166006	0.0547719147344982	0.727880632344733	ENSMUSG00000014786	ENSMUSG00000014786	ENSG00000135740	SLC9A5
ENSMUSG00000014791.11	58.3457907759281	-0.039658820559734	0.461373131125964	-0.0859582361524783	0.931499617016133	0.993924737689522	ENSMUSG00000014791	ENSMUSG00000014791	ENSG00000102890	ELMO3
ENSMUSG00000014813.10	145.888583710139	0.727675659809461	0.394109187032728	1.84638086030974	0.0648369242930878	0.768983072768796	ENSMUSG00000014813	ENSMUSG00000014813	ENSG00000159167	STC1
ENSMUSG00000014837.16	557.466342263829	0.202038975235176	0.167564183614035	1.20574081452006	0.227917442510418	0.87313317238705	ENSMUSG00000014837	ENSMUSG00000014837	ENSG00000196123	MATCAP1
ENSMUSG00000014846.13	1484.3466481592	0.137583927773686	0.225375725274609	0.610464714449824	0.541554010709877	0.930175838681813	ENSMUSG00000014846	ENSMUSG00000014846	ENSG00000159713	TPPP3
ENSMUSG00000014850.16	580.054661791005	-0.479212002997577	0.185602957458949	-2.58192008122268	0.0098252334485746	0.475693520837682	ENSMUSG00000014850	ENSMUSG00000014850	ENSG00000113318	MSH3
ENSMUSG00000014852.17	39.8469769221361	0.239723749491152	0.598546718700558	0.400509671177534	0.688781161706318	0.956582321145516	ENSMUSG00000014852	ENSMUSG00000014852	ENSG00000160323	ADAMTS13
ENSMUSG00000014856.13	476.263248583167	0.0261746044652139	0.186530981602593	0.140323093999362	0.888404718472248	0.98719612728248	ENSMUSG00000014856	ENSMUSG00000014856	ENSG00000168701	TMEM208
ENSMUSG00000014859.10	647.851556265344	0.188403747115707	0.264555669410321	0.712151614575667	0.476370895372203	0.916879150005006	ENSMUSG00000014859	ENSMUSG00000014859	ENSG00000205250	E2F4
ENSMUSG00000014867.10	2303.83760449658	0.0554159997321884	0.166107723244206	0.333614829279898	0.738670226636172	0.965589645352456	ENSMUSG00000014867	ENSMUSG00000014867	ENSG00000148248	SURF4
ENSMUSG00000014873.16	534.688366600611	-0.133706830003888	0.152147988066562	-0.878794597963357	0.379512655820269	0.900309369878256	ENSMUSG00000014873	ENSMUSG00000014873	ENSG00000148291	SURF2
ENSMUSG00000014905.5	1792.14962804395	0.113859158146821	0.221362824022876	0.51435537403089	0.607003553456301	0.944322630602654	ENSMUSG00000014905	ENSMUSG00000014905	ENSG00000128590	DNAJB9
ENSMUSG00000014907.11	488.791726718627	0.262258780519251	0.232517336988552	1.12791064922683	0.259357655985583	0.87875277176515	ENSMUSG00000014907	ENSMUSG00000014907	ENSG00000145414	NAF1
ENSMUSG00000014932.16	428.875181031898	0.19864635700815	0.190559753056893	1.04243605389666	0.297209558197159	0.89155760479377	ENSMUSG00000014932	ENSMUSG00000014932	ENSG00000176105	YES1
ENSMUSG00000014956.16	9721.27804226116	0.213791853417842	0.193322509811072	1.10588184286855	0.268777664712576	0.882672557778189	ENSMUSG00000014956	ENSMUSG00000014956	ENSG00000213639	PPP1CB
ENSMUSG00000014959.13	2649.71076649039	0.0828021595441113	0.157869597427147	0.524497185611197	0.599932776795228	0.943094338536683	ENSMUSG00000014959	ENSMUSG00000014959	ENSG00000115806	GORASP2
ENSMUSG00000014980.15	435.367374802328	-0.112543030365329	0.159960473920337	-0.703567747751092	0.481702002550094	0.917940809938261	ENSMUSG00000014980	ENSMUSG00000014980	ENSG00000198860	TSEN15
ENSMUSG00000015002.19	3490.42312253696	-0.110532666454527	0.143412544748372	-0.770732202322081	0.440865680402486	0.913887508029663	ENSMUSG00000015002	ENSMUSG00000015002	ENSG00000132294	EFR3A
ENSMUSG00000015013.10	839.770437919288	-0.256731366087952	0.207190063400094	-1.23911041811012	0.215304609359812	0.866617326469247	ENSMUSG00000015013	ENSMUSG00000015013	ENSG00000167515	TRAPPC2L
ENSMUSG00000015016.9	422.109061565855	-0.404695490577962	0.235555927125383	-1.71804418388737	0.0857885564418115	0.792433505868108	ENSMUSG00000015016	ENSMUSG00000015016	ENSG00000176715	ACSF3
ENSMUSG00000015023.8	691.626620371148	0.100555752900773	0.186495814987188	0.539185036981558	0.589759183894452	0.941687943626467	ENSMUSG00000015023	ENSMUSG00000015023	ENSG00000168872	DDX19A
ENSMUSG00000015027.12	219.804900980531	-0.487857064486772	0.257257357653881	-1.89637749892131	0.0579101450507982	0.740537709108187	ENSMUSG00000015027	ENSMUSG00000015027	ENSG00000141012	GALNS
ENSMUSG00000015053.15	148.239239662462	0.251591298084066	0.360318046601381	0.698247840920388	0.485022212336287	0.917940809938261	ENSMUSG00000015053	ENSMUSG00000015053	ENSG00000179348	GATA2
ENSMUSG00000015083.12	23.6648390238585	0.143661667866392	0.627277348921956	0.229024159908356	0.818850138238389	0.977740920988871	ENSMUSG00000015083	ENSMUSG00000015083	ENSG00000176919	C8G
ENSMUSG00000015085.9	303.949161301529	-0.191557289396923	0.216669056861976	-0.884100813338334	0.376641794195197	0.900104910718947	ENSMUSG00000015085	ENSMUSG00000015085	ENSG00000054179	ENTPD2
ENSMUSG00000015087.15	4134.5043468722	-0.109760821705381	0.15676762136843	-0.700149818867407	0.483833746291173	0.917940809938261	ENSMUSG00000015087	ENSMUSG00000015087	ENSG00000196642	RABL6
ENSMUSG00000015092.10	2873.11006411527	-0.107735706122795	0.13460038842538	-0.800411554402924	0.423472388754832	0.908815878509218	ENSMUSG00000015092	ENSMUSG00000015092	ENSG00000107223	EDF1
ENSMUSG00000015093.16	11.5877117548725	0.864775818488931	0.834688625798817	1.03604600776885	0.300180679161062	0.89155760479377	ENSMUSG00000015093	ENSMUSG00000015093	ENSG00000169583	CLIC3
ENSMUSG00000015094.17	3963.2343595538	-0.0839900350408044	0.138387384697387	-0.60691973639408	0.5439041795557	0.931380896905756	ENSMUSG00000015094	ENSMUSG00000015094	ENSG00000107281	NPDC1
ENSMUSG00000015095.13	1777.00113019208	-0.104262628014018	0.159886167536329	-0.65210536734097	0.514333201813664	0.923869659916634	ENSMUSG00000015095	ENSMUSG00000015095	ENSG00000159069	FBXW5
ENSMUSG00000015112.16	119.225821192825	0.517958185175434	0.261897149511576	1.97771600852242	0.0479607532796324	0.706301210430681	ENSMUSG00000015112	ENSMUSG00000015112	ENSG00000004864	SLC25A13
ENSMUSG00000015120.16	2616.60230583339	-0.146417096303591	0.12347336877732	-1.18581923983664	0.235693691745618	0.873524658675911	ENSMUSG00000015120	ENSMUSG00000015120	ENSG00000103275	UBE2I
ENSMUSG00000015126.10	404.971043704372	0.242275098582842	0.218250085762793	1.11008019875951	0.266964469069114	0.881260782662897	ENSMUSG00000015126	ENSMUSG00000015126	ENSG00000007520	TSR3
ENSMUSG00000015133.18	142.950195931289	-0.16549931761483	0.247368193498893	-0.669040410062139	0.503469700683811	0.920919302372845	ENSMUSG00000015133	ENSMUSG00000015133	ENSG00000154237	LRRK1
ENSMUSG00000015134.16	53.9293967901859	0.626383132800374	0.388441196606004	1.61255587273796	0.106841031961644	0.808538521604118	ENSMUSG00000015134	ENSMUSG00000015134	ENSG00000184254	ALDH1A3
ENSMUSG00000015143.16	2986.8827326861	0.580707533762104	0.286054456130561	2.03005938665419	0.042350503126275	0.686894661776909	ENSMUSG00000015143	ENSMUSG00000015143	ENSG00000072110	ACTN1
ENSMUSG00000015149.15	4659.15740698331	-0.191885640450478	0.144399032339799	-1.32885683055641	0.183895208513965	0.846804794731086	ENSMUSG00000015149	ENSMUSG00000015149	ENSG00000068903	SIRT2
ENSMUSG00000015165.17	4373.63644355651	-0.150168086490103	0.13873782310456	-1.08238750709623	0.279080377092391	0.887115288714196	ENSMUSG00000015165	ENSMUSG00000015165	ENSG00000104824	HNRNPL
ENSMUSG00000015176.12	1971.32936563973	0.302381929899835	0.238923469614308	1.26560161874414	0.205655746263931	0.856884943822935	ENSMUSG00000015176	ENSMUSG00000015176	ENSG00000166197	NOLC1
ENSMUSG00000015189.13	2049.46328049286	-0.282045230670514	0.184229148268346	-1.53094791633998	0.125782265485813	0.822042589387544	ENSMUSG00000015189	ENSMUSG00000015189	ENSG00000127995	CASD1
ENSMUSG00000015202.14	286.737741644152	-0.188404695034255	0.245475987063996	-0.767507638069453	0.442779753666446	0.913887508029663	ENSMUSG00000015202	ENSMUSG00000015202	ENSG00000153721	CNKSR3
ENSMUSG00000015214.15	1178.02046472678	-0.0125083983058875	0.147575373002139	-0.084759388043059	0.932452680952001	0.993924737689522	ENSMUSG00000015214	ENSMUSG00000015214	ENSG00000063601	MTMR1
ENSMUSG00000015222.19	24358.4246787944	-0.0181414266082722	0.137276283210198	-0.132152664568387	0.894863540852084	0.98862709706643	ENSMUSG00000015222	ENSMUSG00000015222	ENSG00000078018	MAP2
ENSMUSG00000015243.5	1718.21518935021	-0.495484092947281	0.268049739754513	-1.84847817200292	0.0645331992469809	0.767587793811408	ENSMUSG00000015243	ENSMUSG00000015243	ENSG00000165029	ABCA1
ENSMUSG00000015290.16	1721.01136145545	-0.114731440602761	0.17654610046489	-0.649866750387825	0.51577829722236	0.924635148214792	ENSMUSG00000015290	ENSMUSG00000015290	ENSG00000102178	UBL4A
ENSMUSG00000015291.11	14836.3996607869	-0.0395166452826464	0.142483604977246	-0.277341700393929	0.78151774260122	0.970895280156015	ENSMUSG00000015291	ENSMUSG00000015291	ENSG00000203879	GDI1
ENSMUSG00000015305.7	1707.46513226797	-0.0793761987987704	0.164295400689525	-0.483130985198851	0.62900273460778	0.948054764782626	ENSMUSG00000015305	ENSMUSG00000015305	ENSG00000111961	SASH1
ENSMUSG00000015312.10	1056.82402949052	1.9661825888724	0.939541558276107	2.09270422532452	0.0363755658466182	0.667394241275219	ENSMUSG00000015312	ENSMUSG00000015312	ENSG00000099860	GADD45B
ENSMUSG00000015335.17	146.671818574034	-0.403270242141158	0.238216008932168	-1.69287632661157	0.0904790103121008	0.792433505868108	ENSMUSG00000015335	ENSMUSG00000015335	ENSG00000160446	ZDHHC12
ENSMUSG00000015337.6	326.882210492161	0.0346472623760868	0.244296554318705	0.141824605233223	0.887218548352827	0.98719612728248	ENSMUSG00000015337	ENSMUSG00000015337	ENSG00000167136	ENDOG
ENSMUSG00000015340.11	171.222672504004	-0.697104621890149	0.87348307787334	-0.798074558682215	0.42482722427264	0.908868133766554	ENSMUSG00000015340	ENSMUSG00000015340	ENSG00000165168	CYBB
ENSMUSG00000015341.18	2775.02935666803	-0.0037838012239807	0.143949692079981	-0.0262855805337769	0.979029556005736	0.998368468664565	ENSMUSG00000015341	ENSMUSG00000015341	ENSG00000147533	GOLGA7
ENSMUSG00000015342.7	541.077696820802	0.0133144216926646	0.174452384758691	0.0763212363710685	0.939163530936858	0.994367900633141	ENSMUSG00000015342	ENSMUSG00000015342	ENSG00000047597	XK
ENSMUSG00000015354.9	215.844360951843	-0.317292510694711	0.424652657943269	-0.747181266288224	0.454954150692441	0.915124273954503	ENSMUSG00000015354	ENSMUSG00000015354	ENSG00000163710	PCOLCE2
ENSMUSG00000015357.11	1034.53143503338	0.0927009533030132	0.178401814974863	0.519618891299256	0.603329228467277	0.943974038574942	ENSMUSG00000015357	ENSMUSG00000015357	ENSG00000166855	CLPX
ENSMUSG00000015363.14	456.333735027471	0.0777178201609198	0.225805516776662	0.344180342758358	0.730710664461699	0.964429842364843	ENSMUSG00000015363	ENSMUSG00000015363	ENSG00000170638	TRABD
ENSMUSG00000015377.11	877.254684643462	0.390385307444586	0.227070979375019	1.7192214897697	0.0855740492421198	0.792433505868108	ENSMUSG00000015377	ENSMUSG00000015377	ENSG00000205593	DENND6B
ENSMUSG00000015396.5	494.072863004168	-0.239633089061062	0.254777932293259	-0.940556691484708	0.346932084620535	0.896548300322081	ENSMUSG00000015396	ENSMUSG00000015396	ENSG00000112149	CD83
ENSMUSG00000015405.16	65.9414893908094	-0.389925790085344	0.325676302963402	-1.19728020288035	0.231197358102962	0.873325013359391	ENSMUSG00000015405	ENSMUSG00000015405	ENSG00000130234	ACE2
ENSMUSG00000015452.15	15.1061877422454	0.79614540250314	0.727464548661073	1.09441127264342	0.273774642166788	0.886012128778318	ENSMUSG00000015452	ENSMUSG00000015452	ENSG00000204305	AGER
ENSMUSG00000015461.16	1662.50162708046	-0.143122510386146	0.155567555111822	-0.920002312071236	0.357571551004945	0.897960013879829	ENSMUSG00000015461	ENSMUSG00000015461	ENSG00000213676	ATF6B
ENSMUSG00000015467.15	43.9224431811197	0.022733671908755	0.485343192623037	0.0468404054168163	0.962640425493341	0.996459497279726	ENSMUSG00000015467	ENSMUSG00000015467	ENSG00000241404	EGFL8
ENSMUSG00000015474.17	694.764086694111	-0.103623477094992	0.160451306595199	-0.645825074870985	0.518392647029854	0.9255400270618	ENSMUSG00000015474	ENSMUSG00000015474	ENSG00000221988	PPT2
ENSMUSG00000015476.7	2650.96788542516	-0.0928080153857985	0.262595430661813	-0.353425857989595	0.723769203179812	0.963885030951238	ENSMUSG00000015476	ENSMUSG00000015476	ENSG00000204314	PRRT1
ENSMUSG00000015478.14	1642.16202489464	-0.195045235415134	0.15484867433795	-1.25958608460191	0.207818717985619	0.859145749741035	ENSMUSG00000015478	ENSMUSG00000015478	ENSG00000204308	RNF5
ENSMUSG00000015484.4	202.33452785898	0.113366284463067	0.23664826890548	0.479049709458667	0.631903265463007	0.948407162266528	ENSMUSG00000015484	ENSMUSG00000015484	ENSG00000143340	FAM163A
ENSMUSG00000015488.15	1179.55385185096	0.0513713320460259	0.151304852690402	0.339522038669448	0.734216497567957	0.964597443298243	ENSMUSG00000015488	ENSMUSG00000015488	ENSG00000160325	CACFD1
ENSMUSG00000015501.11	6312.10912265919	-0.225544697123874	0.173140265975472	-1.30267038607776	0.192687316444444	0.851417111880579	ENSMUSG00000015501	ENSMUSG00000015501	ENSG00000010818	HIVEP2
ENSMUSG00000015522.19	645.89062261757	0.356664628429867	0.178720124915997	1.99566013395251	0.0459709292165392	0.698924896323033	ENSMUSG00000015522	ENSMUSG00000015522	ENSG00000143437	ARNT
ENSMUSG00000015533.10	27.9708612631789	0.360290258737154	0.71701452578211	0.502486694177017	0.615325209731869	0.944452353882134	ENSMUSG00000015533	ENSMUSG00000015533	ENSG00000164171	ITGA2
ENSMUSG00000015536.15	1413.19037322286	0.0327155585089391	0.154134052630128	0.21225393059278	0.831908934572188	0.979431500457168	ENSMUSG00000015536	ENSMUSG00000015536	ENSG00000164172	MOCS2
ENSMUSG00000015542.18	369.75058781179	-0.249468035014256	0.26249238807106	-0.950381978111772	0.341918197835698	0.896451455598387	ENSMUSG00000015542	ENSMUSG00000015542	ENSG00000109065	NAT9
ENSMUSG00000015568.17	1315.83483872774	-0.157197476224282	0.296985268452492	-0.529310686160949	0.596589943780079	0.942568922044394	ENSMUSG00000015568	ENSMUSG00000015568	ENSG00000175445	LPL
ENSMUSG00000015575.16	716.322058074972	-0.172182361503762	0.243748729671407	-0.706392856840231	0.479943861821867	0.917940809938261	ENSMUSG00000015575	ENSMUSG00000015575	ENSG00000113732	ATP6V0E1
ENSMUSG00000015597.18	1148.66531155252	-0.0021289030391733	0.153492667998241	-0.0138697376684973	0.988933905249803	0.998368468664565	ENSMUSG00000015597	ENSMUSG00000015597	ENSG00000171467	ZNF318
ENSMUSG00000015599.10	3839.83837974827	0.0829622368217406	0.165618347287515	0.500924192159201	0.616424475847359	0.944768879717009	ENSMUSG00000015599	ENSMUSG00000015599	ENSG00000146216	TTBK1
ENSMUSG00000015605.7	1236.89359353846	0.400838511365059	0.287533353229465	1.39405918257132	0.163299733694917	0.836184697000938	ENSMUSG00000015605	ENSMUSG00000015605	ENSG00000112658	SRF
ENSMUSG00000015619.11	12.1540452449608	3.30679625274915	1.61688800258083	2.04516098051995	0.0408389899399696	0.680748918075355	ENSMUSG00000015619	ENSMUSG00000015619	ENSG00000107485	GATA3
ENSMUSG00000015647.10	271.584990165038	1.17327774649727	0.426113129028518	2.75344190678233	0.0058972235259351	0.367462946291275	ENSMUSG00000015647	ENSMUSG00000015647	ENSG00000130702	LAMA5
ENSMUSG00000015653.14	514.212507336204	0.265144340156201	0.240060776347429	1.10448838910889	0.269381337469815	0.883164852219828	ENSMUSG00000015653	ENSMUSG00000015653	ENSG00000157214	STEAP2
ENSMUSG00000015659.13	323.103594117197	-0.0102918476227451	0.20760880455955	-0.0495732714447234	0.960462446732378	0.996459497279726	ENSMUSG00000015659	ENSMUSG00000015659	ENSG00000122335	SERAC1
ENSMUSG00000015668.14	729.56816643537	-0.155075320570055	0.173942657940736	-0.891531280514814	0.372644217995584	0.900104910718947	ENSMUSG00000015668	ENSMUSG00000015668	ENSG00000120509	PDZD11
ENSMUSG00000015672.5	587.1827798088	0.0734434213295143	0.240178201715052	0.305787206353754	0.759766670040578	0.96870135787529	ENSMUSG00000015672	ENSMUSG00000015672	ENSG00000106591	MRPL32
ENSMUSG00000015697.15	955.469679259596	-0.091760354374806	0.144855728202466	-0.633460309188131	0.526433092170754	0.925790079479317	ENSMUSG00000015697	ENSMUSG00000015697	ENSG00000143379	SETDB1
ENSMUSG00000015702.14	6.80433688823356	0.0159860488742639	0.913104920914334	0.0175073515738546	0.986031868038192	0.998368468664565	ENSMUSG00000015702	ENSMUSG00000015702	ENSG00000143412	ANXA9
ENSMUSG00000015709.10	7848.14968315658	-0.269926979985463	0.144054942425976	-1.87377798664677	0.0609610317303696	0.750737495188833	ENSMUSG00000015709	ENSMUSG00000015709	ENSG00000172379	ARNT2
ENSMUSG00000015711.9	750.355638439392	-0.242659083666868	0.185743340090998	-1.30642144987803	0.191409275347604	0.851417111880579	ENSMUSG00000015711	ENSMUSG00000015711	ENSG00000143363	PRUNE1
ENSMUSG00000015714.12	1784.47524574095	0.17364763106166	0.189594882480925	0.915887753875055	0.359725770465557	0.897960013879829	ENSMUSG00000015714	ENSMUSG00000015714	ENSG00000143418	CERS2
ENSMUSG00000015733.14	7097.62664452332	-0.13704271167611	0.127212557147121	-1.07727346065075	0.281358115103659	0.887115288714196	ENSMUSG00000015733	ENSMUSG00000015733	ENSG00000198898	CAPZA2
ENSMUSG00000015745.10	1030.4207304253	0.0275865498480207	0.227564166869696	0.121225367892902	0.903512531616126	0.989904168105317	ENSMUSG00000015745	ENSMUSG00000015745	ENSG00000023902	PLEKHO1
ENSMUSG00000015747.6	1250.2199626698	-0.0333530124184744	0.135247971580361	-0.246606378112346	0.805212867959556	0.976004448262539	ENSMUSG00000015747	ENSMUSG00000015747	ENSG00000136631	VPS45
ENSMUSG00000015748.14	569.821241378075	0.168629089894815	0.194071900597092	0.868900079692126	0.384901785977658	0.902888907572564	ENSMUSG00000015748	ENSMUSG00000015748	ENSG00000117360	PRPF3
ENSMUSG00000015749.13	3618.82276071099	0.211593902774732	0.201867297408446	1.04818316533265	0.29455422523969	0.890658392547809	ENSMUSG00000015749	ENSMUSG00000015749	ENSG00000143401	ANP32E
ENSMUSG00000015750.16	1604.08771355239	-0.124469189811767	0.141089464077505	-0.88220045788389	0.377668414389102	0.900104910718947	ENSMUSG00000015750	ENSMUSG00000015750	ENSG00000117362	APH1A
ENSMUSG00000015755.17	1777.47417385398	-0.0325272097955436	0.153166136049465	-0.212365543941377	0.831821864642225	0.979431500457168	ENSMUSG00000015755	ENSMUSG00000015755	ENSG00000055208	TAB2
ENSMUSG00000015757.11	1157.34011824987	0.126024327612662	0.173579912122879	0.726030599228834	0.467820012289962	0.916879150005006	ENSMUSG00000015757	ENSMUSG00000015757	ENSG00000131013	PPIL4
ENSMUSG00000015759.12	1843.96370350677	-0.0844799206037964	0.139711828069334	-0.604672644909292	0.545396527540603	0.931646511083134	ENSMUSG00000015759	ENSMUSG00000015759	ENSG00000100528	CNIH1
ENSMUSG00000015766.15	1052.25791633826	0.0594730257997753	0.196256001605526	0.303037997886637	0.761860904106552	0.96870135787529	ENSMUSG00000015766	ENSMUSG00000015766	ENSG00000151491	EPS8
ENSMUSG00000015776.13	953.63704381678	0.118872635658541	0.188716260033082	0.629901396083743	0.528759099420428	0.925790079479317	ENSMUSG00000015776	ENSMUSG00000015776	ENSG00000148297	MED22
ENSMUSG00000015790.17	1253.72643358208	-0.0878299398167585	0.143762117220706	-0.610939387334706	0.541239708162913	0.929790852978518	ENSMUSG00000015790	ENSMUSG00000015790	ENSG00000148290	SURF1
ENSMUSG00000015804.15	1630.93678794665	-0.178301485543704	0.130125558173281	-1.37022648007604	0.170616214728755	0.838082049944714	ENSMUSG00000015804	ENSMUSG00000015804	ENSG00000118579	MED28
ENSMUSG00000015806.13	5845.28924760191	-0.165441130986294	0.199627216215789	-0.828750378442682	0.407245672234091	0.906381999549814	ENSMUSG00000015806	ENSMUSG00000015806	ENSG00000151552	QDPR
ENSMUSG00000015812.9	19.8337411289807	-0.120153809285988	0.686107897693306	-0.175123781099074	0.860982372399579	0.983809497547995	ENSMUSG00000015812	ENSMUSG00000015812	ENSG00000147437	GNRH1
ENSMUSG00000015829.14	4072.24650079715	-0.162621658254012	0.136274844020787	-1.19333586049972	0.232737863470699	0.873524658675911	ENSMUSG00000015829	ENSMUSG00000015829	ENSG00000116147	TNR
ENSMUSG00000015837.16	11984.3920849003	0.0255429209890228	0.130578816303997	0.195613053571852	0.84491304239577	0.982273949096033	ENSMUSG00000015837	ENSMUSG00000015837	ENSG00000161011	SQSTM1
ENSMUSG00000015839.7	712.811544612283	0.0246999786338886	0.278609367975133	0.0886545158671517	0.929356481214174	0.993924737689522	ENSMUSG00000015839	ENSMUSG00000015839	ENSG00000116044	NFE2L2
ENSMUSG00000015843.11	647.665402657516	-0.0132925135318206	0.201409563228259	-0.0659974299073185	0.947379871632171	0.994454319195986	ENSMUSG00000015843	ENSMUSG00000015843	ENSG00000143171	RXRG
ENSMUSG00000015846.17	1023.10707422427	0.0303917818964106	0.186822106057047	0.162677653827168	0.870772242255904	0.984730953767529	ENSMUSG00000015846	ENSMUSG00000015846	ENSG00000186350	RXRA
ENSMUSG00000015850.12	229.383573767703	0.588792317049459	0.266852557546414	2.20643310471944	0.0273536892597035	0.620328548646859	ENSMUSG00000015850	ENSMUSG00000015850	ENSG00000143382	ADAMTSL4
ENSMUSG00000015854.8	163.201783695751	-2.3941432347061	0.947644044981157	-2.5264161658439	0.0115232887124129	0.500074373464693	ENSMUSG00000015854	ENSMUSG00000015854	ENSG00000073754	CD5L
ENSMUSG00000015869.18	800.137300327133	-0.0473036126591641	0.172134902496955	-0.274805469274315	0.783465695947838	0.971683821805333	ENSMUSG00000015869	ENSMUSG00000015869	ENSG00000161542	PRPSAP1
ENSMUSG00000015879.9	242.664149277537	0.374004714392248	0.246612032883452	1.51657123141676	0.129374973369471	0.824260875388011	ENSMUSG00000015879	ENSMUSG00000015879	ENSG00000047662	FAM184B
ENSMUSG00000015880.14	24.4227940760346	-0.19308294393194	0.495342559606836	-0.389796798573484	0.696686811266706	0.959191011049177	ENSMUSG00000015880	ENSMUSG00000015880	ENSG00000109805	NCAPG
ENSMUSG00000015882.19	733.554575740768	-0.0592111678157692	0.192004788474192	-0.308383807957623	0.757790301375758	0.968185898895807	ENSMUSG00000015882	ENSMUSG00000015882	ENSG00000178177	LCORL
ENSMUSG00000015889.9	949.772680037196	0.0605066710720771	0.141644216956902	0.42717360702758	0.669252883461262	0.953427143649625	ENSMUSG00000015889	ENSMUSG00000015889	ENSG00000111144	LTA4H
ENSMUSG00000015890.3	13.0550610317105	-0.444739934355269	0.73157612050325	-0.607920244921791	0.543240371671925	0.930867562332803	ENSMUSG00000015890	ENSMUSG00000015890	ENSG00000139344	AMDHD1
ENSMUSG00000015932.9	6009.29811192678	0.364375670902079	0.273198425220726	1.33374001188948	0.182289076855092	0.845380306674267	ENSMUSG00000015932	ENSMUSG00000015932	ENSG00000125868	DSTN
ENSMUSG00000015937.16	1895.03612378623	0.0094915351403548	0.128833663008932	0.0736727879862955	0.941270751971349	0.994367900633141	ENSMUSG00000015937	ENSMUSG00000015937	ENSG00000113648	MACROH2A1
ENSMUSG00000015943.12	241.004695051477	-0.0779738363717408	0.209263636184309	-0.372610539477893	0.709438327501739	0.962699643956388	ENSMUSG00000015943	ENSMUSG00000015943	ENSG00000178096	BOLA1
ENSMUSG00000015944.10	3856.94096268432	-0.0899077789791081	0.157575994638276	-0.57056773898522	0.568292692225918	0.937861730720359	ENSMUSG00000015944	ENSMUSG00000015944	ENSG00000274070	CASTOR2
ENSMUSG00000015950.14	553.314451712878	-0.192191284297596	0.323373227925339	-0.594332701969903	0.552289610344262	0.932464793125098	ENSMUSG00000015950	ENSMUSG00000015950	ENSG00000158517	NCF1
ENSMUSG00000015957.13	8.86532359084558	-0.122290427849142	0.898466956208543	-0.136110100659903	0.891734242669536	0.987903296618504	ENSMUSG00000015957	ENSMUSG00000015957	ENSG00000085741	WNT11
ENSMUSG00000015961.9	2287.76967365524	-0.0098505082357511	0.142291347148988	-0.0692277389533539	0.944808343576745	0.994367900633141	ENSMUSG00000015961	ENSMUSG00000015961	ENSG00000035687	ADSS2
ENSMUSG00000015966.18	57.4945595087393	0.679095718496653	0.72947731316531	0.930934665466094	0.351887361413126	0.897931202349277	ENSMUSG00000015966	ENSMUSG00000015966	ENSG00000056736	IL17RB
ENSMUSG00000015968.19	829.460001294276	-0.159802301334474	0.216949369129833	-0.736587997353616	0.461372936253703	0.915881314364508	ENSMUSG00000015968	ENSMUSG00000015968	ENSG00000157388	CACNA1D
ENSMUSG00000015970.20	166.865609253655	-0.303450846441456	0.258627999869988	-1.17331010793108	0.240671470305108	0.874803620101313	ENSMUSG00000015970	ENSMUSG00000015970	ENSG00000016391	CHDH
ENSMUSG00000015971.6	1435.77389516077	0.152725174961662	0.141757402867656	1.07737001293855	0.281314995303624	0.887115288714196	ENSMUSG00000015971	ENSMUSG00000015971	ENSG00000113812	ACTR8
ENSMUSG00000015980.15	160.070494988308	-0.289018730862321	0.258833575593961	-1.11661993695791	0.264156863466831	0.879842507738206	ENSMUSG00000015980	ENSMUSG00000015980	ENSG00000148814	LRRC27
ENSMUSG00000015981.13	4317.35989539023	-0.203816507794033	0.217094245716899	-0.938838830669973	0.347813498919489	0.897178562185872	ENSMUSG00000015981	ENSMUSG00000015981	ENSG00000165752	STK32C
ENSMUSG00000015994.11	1563.58900856996	-0.105081068021521	0.141156807642215	-0.744427915144316	0.456617636077844	0.915729275574338	ENSMUSG00000015994	ENSMUSG00000015994	ENSG00000168522	FNTA
ENSMUSG00000016018.5	2089.87714801342	-0.0043079410653626	0.128782054478842	-0.0334514081390933	0.973314614811182	0.998368468664565	ENSMUSG00000016018	ENSMUSG00000016018	ENSG00000039123	MTREX
ENSMUSG00000016024.10	221.244105976343	-0.0356704164160082	0.235706368518757	-0.151334122366616	0.879712153486648	0.986556759878095	ENSMUSG00000016024	ENSMUSG00000016024	ENSG00000129988	LBP
ENSMUSG00000016028.12	184.774083134021	0.0064491759298292	0.281579423118704	0.0229035767542945	0.981727187307768	0.998368468664565	ENSMUSG00000016028	ENSMUSG00000016028	ENSG00000075275	CELSR1
ENSMUSG00000016087.14	119.421029797924	-0.12820289799442	0.342950318911407	-0.373823527563296	0.708535614022788	0.962570342045196	ENSMUSG00000016087	ENSMUSG00000016087	ENSG00000151702	FLI1
ENSMUSG00000016128.15	374.963421003157	-0.285163800882795	0.336922871004242	-0.846377095246837	0.397342411918041	0.905677373227215	ENSMUSG00000016128	ENSMUSG00000016128	ENSG00000133121	STARD13
ENSMUSG00000016150.16	1094.66347617597	-0.0581103745393539	0.205616119794351	-0.282615850340301	0.777471328666649	0.97001670520535	ENSMUSG00000016150	ENSMUSG00000016150	ENSG00000009694	TENM1
ENSMUSG00000016179.12	821.840723099581	-0.0196754768410116	0.261538121512535	-0.0752298621983816	0.940031825070724	0.994367900633141	ENSMUSG00000016179	ENSMUSG00000016179	ENSG00000008118	CAMK1G
ENSMUSG00000016181.11	500.339951605741	0.0270963872956967	0.321481285320539	0.084286048777862	0.932829004392261	0.993924737689522	ENSMUSG00000016181	ENSMUSG00000016181	ENSG00000117597	UTP25
ENSMUSG00000016194.15	305.263790055989	-0.218255518985743	0.240405941057924	-0.907862418146964	0.363950915603459	0.898068320282391	ENSMUSG00000016194	ENSMUSG00000016194	ENSG00000117594	HSD11B1
ENSMUSG00000016200.15	468.627039631104	-0.0539919115740495	0.211019040763621	-0.255862747639584	0.798056820398261	0.975691874375468	ENSMUSG00000016200	ENSMUSG00000016200	ENSG00000143469	SYT14
ENSMUSG00000016239.12	212.060024326536	0.664582877142396	0.39727163869825	1.67286766133131	0.0943533512850543	0.795243684739069	ENSMUSG00000016239	ENSMUSG00000016239	ENSG00000175556	LONRF3
ENSMUSG00000016252.8	2826.35264409538	-0.151046130160148	0.153192579615226	-0.985988554664529	0.324138729300941	0.89155760479377	ENSMUSG00000016252	ENSMUSG00000016252	ENSG00000124172	ATP5F1E
ENSMUSG00000016253.13	1283.50831813942	-0.156531286161058	0.209462165597885	-0.747301001659456	0.454881887994697	0.915124273954503	ENSMUSG00000016253	ENSMUSG00000016253	ENSG00000101158	NELFCD
ENSMUSG00000016256.11	2878.94901674864	-0.308910196055989	0.241116985294695	-1.28116314857884	0.20013636699306	0.853662356147874	ENSMUSG00000016256	ENSMUSG00000016256	ENSG00000101160	CTSZ
ENSMUSG00000016257.16	1285.91776221582	-0.0770952214886283	0.176877342850644	-0.435868270328596	0.66293230743421	0.953191692735383	ENSMUSG00000016257	ENSMUSG00000016257	ENSG00000101166	PRELID3B
ENSMUSG00000016262.15	626.10887790351	0.117272329425377	0.207448887686638	0.565307101586017	0.571864899209537	0.937861730720359	ENSMUSG00000016262	ENSMUSG00000016262	ENSG00000082497	SERTAD4
ENSMUSG00000016308.14	1115.32006037946	-0.109379412963133	0.1531210421536	-0.714332997116173	0.475021292844462	0.916879150005006	ENSMUSG00000016308	ENSMUSG00000016308	ENSG00000077721	UBE2A
ENSMUSG00000016319.4	6899.82236777229	-0.0661817394072595	0.139660644210982	-0.473875369694559	0.635588784099798	0.948588854918686	ENSMUSG00000016319	ENSMUSG00000016319	ENSG00000005022	SLC25A5
ENSMUSG00000016344.15	1058.21036561364	-0.153236321997693	0.171413174988165	-0.893958833726016	0.371343917263468	0.900104910718947	ENSMUSG00000016344	ENSMUSG00000016344	ENSG00000125534	PPDPF
ENSMUSG00000016346.18	8943.43225237018	0.0173905531093271	0.150105816242297	0.115855291584809	0.907767229157005	0.990117868829107	ENSMUSG00000016346	ENSMUSG00000016346	ENSG00000075043	KCNQ2
ENSMUSG00000016349.11	26214.3533390726	-0.168112802150813	0.142111299264636	-1.18296576711862	0.236822714831373	0.873524658675911	ENSMUSG00000016349	ENSMUSG00000016349	ENSG00000101210	EEF1A2
ENSMUSG00000016356.19	84.7855951970529	0.309565249021564	0.35420044656378	0.873983226234644	0.38212738855383	0.900972107303881	ENSMUSG00000016356	ENSMUSG00000016356	ENSG00000101203	COL20A1
ENSMUSG00000016382.16	5373.29444783521	0.0341368331613549	0.152393805089028	0.224004073796913	0.822754133347822	0.978960655376649	ENSMUSG00000016382	ENSMUSG00000016382	ENSG00000102024	PLS3
ENSMUSG00000016386.16	1001.41330552194	-0.0198008773472652	0.237804580699361	-0.08326533193361	0.933640565648271	0.994025732361326	ENSMUSG00000016386	ENSMUSG00000016386	ENSG00000066382	MPPED2
ENSMUSG00000016409.5	464.744881287587	-0.0647075014342734	0.159956723654967	-0.404531300440048	0.685822065690577	0.956158615609647	ENSMUSG00000016409	ENSMUSG00000016409	ENSG00000101882	NKAP
ENSMUSG00000016427.8	1490.46120074506	-0.0934142112760799	0.148911758592804	-0.627312524939814	0.53045439490357	0.926229418801739	ENSMUSG00000016427	ENSMUSG00000016427	ENSG00000125356	NDUFA1
ENSMUSG00000016458.16	6.38808712802779	-0.33999391566646	1.03271155741793	-0.329224470496428	0.741986028193391	0.966217792750083	ENSMUSG00000016458	ENSMUSG00000016458	ENSG00000184937	WT1
ENSMUSG00000016477.19	788.157404487853	0.0388153091444528	0.163403685912398	0.237542433193716	0.812236004105113	0.976847808011995	ENSMUSG00000016477	ENSMUSG00000016477	ENSG00000112242	E2F3
ENSMUSG00000016487.16	1006.9049538956	0.296866038979654	0.178874727421326	1.65963097894991	0.0969887122488624	0.796537115037292	ENSMUSG00000016487	ENSMUSG00000016487	ENSG00000110841	PPFIBP1
ENSMUSG00000016494.10	1583.06229954521	-0.521663090500495	0.187274057228587	-2.7855598272416	0.0053435378212559	0.353496171544461	ENSMUSG00000016494	ENSMUSG00000016494	ENSG00000174059	CD34
ENSMUSG00000016495.13	291.868711994694	-0.304411438154535	0.194917862534088	-1.56174213177255	0.118348749166987	0.820530121960902	ENSMUSG00000016495	ENSMUSG00000016495	ENSG00000107020	PLGRKT
ENSMUSG00000016496.8	133.289860471185	0.38761912222701	0.435135073092683	0.890801836478136	0.373035489762928	0.900104910718947	ENSMUSG00000016496	ENSMUSG00000016496	ENSG00000120217	CD274
ENSMUSG00000016503.19	538.626150760326	-0.202316716812802	0.202983775778725	-0.996713732595804	0.318903482043495	0.89155760479377	ENSMUSG00000016503	ENSMUSG00000016503	ENSG00000122034	GTF3A
ENSMUSG00000016510.12	514.528535205919	-0.283366701872046	0.180260147199199	-1.57198752067426	0.115953445390592	0.81986280808398	ENSMUSG00000016510	ENSMUSG00000016510	ENSG00000122033	MTIF3
ENSMUSG00000016520.8	163.076160317628	-0.10391034955572	0.270884249863074	-0.383596866957915	0.701277262500384	0.960287049466899	ENSMUSG00000016520	ENSMUSG00000016520	ENSG00000139517	LNX2
ENSMUSG00000016524.13	4.99518959833443	4.7777582903636	1.82584644430995	2.61673609259582	0.00887749481889	0.45774582659902	ENSMUSG00000016524	ENSMUSG00000016524	ENSG00000142224	IL19
ENSMUSG00000016526.9	361.329120863846	0.546222777702115	0.273030071850755	2.00059566332567	0.0454359813211979	0.697909168917624	ENSMUSG00000016526	ENSMUSG00000016526	ENSG00000143479	DYRK3
ENSMUSG00000016528.11	1361.93615057161	0.113830181461472	0.382349270933105	0.297712563132852	0.76592255400459	0.968830874764009	ENSMUSG00000016528	ENSMUSG00000016528	ENSG00000162889	MAPKAPK2
ENSMUSG00000016534.16	3259.70570216113	0.0239069342145453	0.168414769738555	0.141952717399181	0.887117353425808	0.98719612728248	ENSMUSG00000016534	ENSMUSG00000016534	ENSG00000005893	LAMP2
ENSMUSG00000016541.11	6293.55185793744	0.0175636022763256	0.146585350015935	0.119818264747578	0.904627113002385	0.990039239516816	ENSMUSG00000016541	ENSMUSG00000016541	ENSG00000130638	ATXN10
ENSMUSG00000016552.14	416.725395025458	-0.0136707858181452	0.175862333771323	-0.0777357238754807	0.938038276530693	0.994367900633141	ENSMUSG00000016552	ENSMUSG00000016552	ENSG00000100350	FOXRED2
ENSMUSG00000016554.10	1972.74372611255	0.336903969712849	0.236083386313172	1.42705496974672	0.153564050675692	0.833366891103706	ENSMUSG00000016554	ENSMUSG00000016554	ENSG00000100353	EIF3D
ENSMUSG00000016624.16	218.981882867069	0.220458413828786	0.30156060480375	0.731058401916445	0.464743481314022	0.916392466087814	ENSMUSG00000016624	ENSMUSG00000016624	ENSG00000056487	PHF21B
ENSMUSG00000016637.8	471.217006715125	-0.290989499713496	0.181122853174358	-1.60658632863615	0.108145143512284	0.808538521604118	ENSMUSG00000016637	ENSMUSG00000016637	ENSG00000100360	IFT27
ENSMUSG00000016664.17	1953.72657940169	0.0510290240120728	0.137546248682894	0.370995388828943	0.710640966208514	0.962699643956388	ENSMUSG00000016664	ENSMUSG00000016664	ENSG00000100266	PACSIN2
ENSMUSG00000016757.12	459.912814789084	-0.21977129933045	0.156799027150147	-1.40161137045833	0.161031329714506	0.836184697000938	ENSMUSG00000016757	ENSMUSG00000016757	ENSG00000100304	TTLL12
ENSMUSG00000016763.16	915.460776501463	-0.0993037506273272	0.256341489784518	-0.387388521112218	0.698468600523962	0.959690552648506	ENSMUSG00000016763	ENSMUSG00000016763	ENSG00000159307	SCUBE1
ENSMUSG00000016831.13	2315.36876910473	-0.0037455392928267	0.201967609071734	-0.0185452474782549	0.985203881494505	0.998368468664565	ENSMUSG00000016831	ENSMUSG00000016831	ENSG00000092203	TOX4
ENSMUSG00000016833.15	762.553740468659	-0.0012453819982626	0.178642249287192	-0.0069713743710231	0.994437693076563	0.998531079375185	ENSMUSG00000016833	ENSMUSG00000016833	ENSG00000163319	MRPS18C
ENSMUSG00000016918.16	1012.96821536968	-0.121128610153621	0.264178539456129	-0.458510408918874	0.646585786056149	0.95063309275617	ENSMUSG00000016918	ENSMUSG00000016918	ENSG00000137573	SULF1
ENSMUSG00000016921.15	2245.94057733712	0.325829825676529	0.147860484175328	2.20363018215313	0.0275503628717001	0.620328548646859	ENSMUSG00000016921	ENSMUSG00000016921	ENSG00000124193	SRSF6
ENSMUSG00000016933.18	1981.13089809222	0.150390779968979	0.14185010434041	1.06020916000226	0.289049454778454	0.88884597349583	ENSMUSG00000016933	ENSMUSG00000016933	ENSG00000124181	PLCG1
ENSMUSG00000016940.19	1890.18464577452	-0.25069272259016	0.190715939095514	-1.31448228071073	0.188683957191424	0.848911039428741	ENSMUSG00000016940	ENSMUSG00000016940	ENSG00000180901	KCTD2
ENSMUSG00000016942.7	20.4128056771611	1.56378778056798	0.671214987275072	2.32978674525204	0.0198174250659389	0.590739373050096	ENSMUSG00000016942	ENSMUSG00000016942	ENSG00000187045	TMPRSS6
ENSMUSG00000016946.7	779.465500557305	-0.053485630750951	0.159676888358586	-0.33496162970585	0.737654030889538	0.965481616311461	ENSMUSG00000016946	ENSMUSG00000016946	ENSG00000167977	KCTD5
ENSMUSG00000016995.18	345.97104328149	-0.469070705549118	0.245724828163725	-1.90892678226467	0.0562715375184508	0.73502245808616	ENSMUSG00000016995	ENSMUSG00000016995	ENSG00000124159	MATN4
ENSMUSG00000017002.15	11.5695024836351	-1.40748504815983	0.770392077290531	-1.82697238153065	0.0677039220756893	0.775343360805715	ENSMUSG00000017002	ENSMUSG00000017002	ENSG00000124107	SLPI
ENSMUSG00000017007.10	21.7951136303691	0.198962275729314	0.541569707089325	0.367380732572064	0.713335041507328	0.962699643956388	ENSMUSG00000017007	ENSMUSG00000017007	ENSG00000124232	RBPJL
ENSMUSG00000017009.4	3334.27814303082	0.928952309767375	0.62463146982597	1.48720062091363	0.136961832132386	0.830152188189282	ENSMUSG00000017009	ENSMUSG00000017009	ENSG00000124145	SDC4
ENSMUSG00000017057.10	379.191327992367	0.600069068945244	0.3557017009953	1.68700084162142	0.0916031901265415	0.792433505868108	ENSMUSG00000017057	ENSMUSG00000017057	ENSG00000131724	IL13RA1
ENSMUSG00000017119.21	4979.19144007768	-0.123035508111424	0.119252738968352	-1.03172060596509	0.302203021460123	0.89155760479377	ENSMUSG00000017119	ENSMUSG00000017119	ENSG00000188554	NBR1
ENSMUSG00000017132.18	1898.28568720409	-0.012977249139908	0.190339284960472	-0.0681795623147529	0.945642696018354	0.994367900633141	ENSMUSG00000017132	ENSMUSG00000017132	ENSG00000108669	CYTH1
ENSMUSG00000017144.9	601.339578305407	0.570221699747581	0.397626041436646	1.43406527823816	0.151553635283523	0.832352132302094	ENSMUSG00000017144	ENSMUSG00000017144	ENSG00000115963	RND3
ENSMUSG00000017146.13	89.6166956346231	-0.155573022299351	0.310910065249633	-0.500379497763893	0.61680788680025	0.944875881542715	ENSMUSG00000017146	ENSMUSG00000017146	ENSG00000012048	BRCA1
ENSMUSG00000017167.7	5711.55238764696	-0.149514537889487	0.171894483227081	-0.869804167548363	0.38440743357756	0.90263276171371	ENSMUSG00000017167	ENSMUSG00000017167	ENSG00000108797	CNTNAP1
ENSMUSG00000017176.18	756.327047164436	-0.129284029423362	0.169426319661556	-0.763069337052342	0.445422045665839	0.91393053042757	ENSMUSG00000017176	ENSMUSG00000017176	ENSG00000141698	NT5C3B
ENSMUSG00000017188.4	1455.11126043994	-0.232843721322156	0.180449755748604	-1.290352100263	0.196928435067882	0.851417111880579	ENSMUSG00000017188	ENSMUSG00000017188	ENSG00000183978	COA3
ENSMUSG00000017210.15	2248.37027671585	-0.334681710774511	0.22407403175861	-1.49362114006614	0.135274670806084	0.82839669993334	ENSMUSG00000017210	ENSMUSG00000017210	ENSG00000008838	MED24
ENSMUSG00000017221.15	3203.0230378568	-0.0149470877953512	0.134809505469239	-0.110875622184979	0.911714977068275	0.990477763538632	ENSMUSG00000017221	ENSMUSG00000017221	ENSG00000108344	PSMD3
ENSMUSG00000017264.17	1022.01261932106	0.155894567551003	0.163980457869518	0.950689914983964	0.341761809201252	0.896451455598387	ENSMUSG00000017264	ENSMUSG00000017264	ENSG00000171824	EXOSC10
ENSMUSG00000017286.16	1545.91699170201	-0.135002988306367	0.212437244649369	-0.635495854454296	0.525105069591817	0.925790079479317	ENSMUSG00000017286	ENSMUSG00000017286	ENSG00000167699	GLOD4
ENSMUSG00000017288.16	2021.37503329095	-0.0299259627602051	0.150168771512897	-0.199282197348435	0.842042004336949	0.981837060762931	ENSMUSG00000017288	ENSMUSG00000017288	ENSG00000141252	VPS53
ENSMUSG00000017291.14	2735.17778341657	-0.000745191620783	0.134982279744568	-0.0055206625802525	0.99559517093668	0.998924618826416	ENSMUSG00000017291	ENSMUSG00000017291	ENSG00000160551	TAOK1
ENSMUSG00000017299.14	647.309403723451	0.0301407620773592	0.175076267541884	0.172157897244117	0.863313396748059	0.983973830691292	ENSMUSG00000017299	ENSMUSG00000017299	ENSG00000101457	DNTTIP1
ENSMUSG00000017300.10	11.3995340736011	1.18137860820957	1.29672814585154	0.911045705292204	0.36227129223047	0.897960013879829	ENSMUSG00000017300	ENSMUSG00000017300	ENSG00000101470	TNNC2
ENSMUSG00000017307.17	261.708494510367	0.120637970311427	0.235901829271034	0.511390567356824	0.609077598573026	0.944322630602654	ENSMUSG00000017307	ENSMUSG00000017307	ENSG00000101473	ACOT8
ENSMUSG00000017314.13	3649.71708123107	-0.319195367764186	0.192755496216775	-1.65595987678201	0.0977299444980956	0.796537115037292	ENSMUSG00000017314	ENSMUSG00000017314	ENSG00000108852	MPP2
ENSMUSG00000017344.5	1521.69645478798	-0.0210257108052505	0.156426664681832	-0.134412575042856	0.893076338421374	0.988234319434564	ENSMUSG00000017344	ENSMUSG00000017344	ENSG00000109072	VTN
ENSMUSG00000017376.16	2580.03420381387	-0.0646476431365243	0.226012484040955	-0.286035717942067	0.774850764930583	0.96921584245255	ENSMUSG00000017376	ENSMUSG00000017376	ENSG00000087095	NLK
ENSMUSG00000017386.11	227.4226752282	-0.483282922831473	0.242028072510194	-1.99680523758713	0.0458463443970405	0.698645897112771	ENSMUSG00000017386	ENSMUSG00000017386	ENSG00000076604	TRAF4
ENSMUSG00000017390.16	22116.2012373794	-0.0555507473741893	0.138470657957667	-0.401173419650914	0.688292448937413	0.956470861833062	ENSMUSG00000017390	ENSMUSG00000017390	ENSG00000109107	ALDOC
ENSMUSG00000017400.11	2724.33141304867	-0.0478148853326378	0.245387503760869	-0.194854605877704	0.845506772197709	0.982273949096033	ENSMUSG00000017400	ENSMUSG00000017400	ENSG00000141750	STAC2
ENSMUSG00000017405.15	86.2942131543594	0.114514512033366	0.28331372714968	0.404196835732092	0.686067980423281	0.956158615609647	ENSMUSG00000017405	ENSMUSG00000017405	ENSG00000160602	NEK8
ENSMUSG00000017417.15	864.706669147181	-0.06579304964571	0.174084185250482	-0.377938119715144	0.705476563560143	0.961471057665817	ENSMUSG00000017417	ENSMUSG00000017417	ENSG00000161381	PLXDC1
ENSMUSG00000017418.15	785.729561544759	0.473923063134826	0.380057091691176	1.2469786079401	0.212405341479687	0.863139984161076	ENSMUSG00000017418	ENSMUSG00000017418	ENSG00000165997	ARL5B
ENSMUSG00000017421.19	2274.33682877608	-0.0231552055225101	0.148371848212767	-0.156061987509284	0.875984160749912	0.986219056952489	ENSMUSG00000017421	ENSMUSG00000017421	ENSG00000010244	ZNF207
ENSMUSG00000017428.17	2037.65243602464	0.197057765191487	0.192012778559091	1.02627422336291	0.304762343834542	0.89155760479377	ENSMUSG00000017428	ENSMUSG00000017428	ENSG00000108671	PSMD11
ENSMUSG00000017446.15	131.846135696998	-0.456461607902397	0.344873008692642	-1.32356431613123	0.185647782821996	0.84711453843564	ENSMUSG00000017446	ENSMUSG00000017446	ENSG00000173918	C1QTNF1
ENSMUSG00000017453.5	42.8086938738359	0.0141907186359039	0.500952928242683	0.028327449219	0.977400988069996	0.998368468664565	ENSMUSG00000017453	ENSMUSG00000017453	ENSG00000179761	PIPOX
ENSMUSG00000017466.11	10220.9531604808	-0.122232566675073	0.146586652965227	-0.833858773650209	0.404360571061448	0.905677373227215	ENSMUSG00000017466	ENSMUSG00000017466	ENSG00000035862	TIMP2
ENSMUSG00000017478.16	1418.32911704832	0.186639740345444	0.150750401975558	1.23807126149955	0.215689638780569	0.866644514283316	ENSMUSG00000017478	ENSMUSG00000017478	ENSG00000158545	ZC3H18
ENSMUSG00000017485.12	3604.97901904929	-0.0040934872228138	0.213955002737603	-0.0191324679041702	0.984735430524209	0.998368468664565	ENSMUSG00000017485	ENSMUSG00000017485	ENSG00000077097	TOP2B
ENSMUSG00000017491.10	426.785690743469	-0.137871572893917	0.252827442142244	-0.545318861456299	0.585534233995192	0.940351497828116	ENSMUSG00000017491	ENSMUSG00000017491	ENSG00000077092	RARB
ENSMUSG00000017493.13	2460.91237158142	-0.35097353191364	0.235916770407591	-1.48770064674617	0.136829856971719	0.830152188189282	ENSMUSG00000017493	ENSMUSG00000017493	ENSG00000141753	IGFBP4
ENSMUSG00000017499.16	19.8350520313853	0.196490442523585	0.634994008949666	0.309436687203705	0.756989366480437	0.968170057315229	ENSMUSG00000017499	ENSMUSG00000017499	ENSG00000094804	CDC6
ENSMUSG00000017548.16	1132.89562954047	0.0560643979819244	0.13816044879731	0.405791950373399	0.684895473719764	0.956137074960751	ENSMUSG00000017548	ENSMUSG00000017548	ENSG00000178691	SUZ12
ENSMUSG00000017550.15	87.7229013018505	-0.0614277102523329	0.323860282258548	-0.189673490753315	0.849564995007276	0.982741336064222	ENSMUSG00000017550	ENSMUSG00000017550	ENSG00000176208	ATAD5
ENSMUSG00000017561.17	346.890860775548	0.0115474574156153	0.219706648698017	0.0525585251245039	0.958083663423761	0.996459497279726	ENSMUSG00000017561	ENSMUSG00000017561	ENSG00000176390	CRLF3
ENSMUSG00000017607.10	13.3899027780963	0.538352128771599	0.68865701328059	0.781742025986236	0.434366197983583	0.911594631825803	ENSMUSG00000017607	ENSMUSG00000017607	ENSG00000131746	TNS4
ENSMUSG00000017615.13	1521.65589867486	-0.0404372301215383	0.128199963383446	-0.315423101959792	0.752440428589733	0.967521759472491	ENSMUSG00000017615	ENSMUSG00000017615	ENSG00000109079	TNFAIP1
ENSMUSG00000017631.20	13031.7329330735	-0.0028923343211135	0.161211393385532	-0.0179412525403624	0.985685719534512	0.998368468664565	ENSMUSG00000017631	ENSMUSG00000017631	ENSG00000159842	ABR
ENSMUSG00000017639.14	8139.84400741129	-0.0137678375383245	0.122171445151243	-0.112692761563723	0.910274140127884	0.990405837902576	ENSMUSG00000017639	ENSMUSG00000017639	ENSG00000131242	RAB11FIP4
ENSMUSG00000017652.17	23.3022485226951	0.869329535167119	0.541977250186968	1.60399635753571	0.108714855493219	0.809766664697598	ENSMUSG00000017652	ENSMUSG00000017652	ENSG00000101017	CD40
ENSMUSG00000017664.17	1061.71209628832	-0.197244282319842	0.191373170303383	-1.03067886688166	0.302691438188579	0.89155760479377	ENSMUSG00000017664	ENSMUSG00000017664	ENSG00000080189	SLC35C2
ENSMUSG00000017667.10	582.399547372999	0.301976849661138	0.182385919050391	1.65570265091411	0.0977820502126631	0.796537115037292	ENSMUSG00000017667	ENSMUSG00000017667	ENSG00000198185	ZNF334
ENSMUSG00000017670.17	4179.57937452748	0.0570004367555123	0.147902782717978	0.38539123948872	0.699947572157315	0.960078258961441	ENSMUSG00000017670	ENSMUSG00000017670	ENSG00000062598	ELMO2
ENSMUSG00000017677.12	1317.40806085666	0.634040719336787	0.232659599105881	2.72518615940812	0.0064265240998562	0.383083987166287	ENSMUSG00000017677	ENSMUSG00000017677	ENSG00000109046	WSB1
ENSMUSG00000017679.17	1659.47852904834	-0.197695354149632	0.146911216030292	-1.34567910804624	0.178406026876708	0.843758501787462	ENSMUSG00000017679	ENSMUSG00000017679	ENSG00000124120	TTPAL
ENSMUSG00000017686.18	2165.4881321003	-0.172352792867706	0.137330895374612	-1.25501834381522	0.209472100914	0.859708851508615	ENSMUSG00000017686	ENSMUSG00000017686	ENSG00000126858	RHOT1
ENSMUSG00000017692.9	942.720640035341	0.77512778811948	0.39085308712233	1.98316915909859	0.0473485375853164	0.701741350513633	ENSMUSG00000017692	ENSMUSG00000017692	ENSG00000141314	RHBDL3
ENSMUSG00000017697.4	43.3767604159906	0.63866140587987	0.704442758819842	0.906619307081564	0.364608148266201	0.898068320282391	ENSMUSG00000017697	ENSMUSG00000017697	ENSG00000196839	ADA
ENSMUSG00000017707.10	9437.37251367435	-0.278625529551109	0.122176161012039	-2.28052287159075	0.0225766958761564	0.607050302538893	ENSMUSG00000017707	ENSMUSG00000017707	ENSG00000132824	SERINC3
ENSMUSG00000017715.12	2048.39625037002	-0.0268396299193133	0.141286361625877	-0.189966176568294	0.849335635060586	0.982641357105771	ENSMUSG00000017715	ENSMUSG00000017715	ENSG00000087157	PGS1
ENSMUSG00000017716.16	45.1724028243304	-0.352231735845858	0.406281712218054	-0.866964289194521	0.385961576469511	0.903144232977896	ENSMUSG00000017716	ENSMUSG00000017716	ENSG00000089685	BIRC5
ENSMUSG00000017718.16	53.477642362691	-0.258219904793136	0.394279204857988	-0.654916367922935	0.512521601273941	0.922968482168431	ENSMUSG00000017718	ENSMUSG00000017718	ENSG00000183077	AFMID
ENSMUSG00000017721.16	2094.04162842911	-0.171003452229142	0.156141499989071	-1.09518258913301	0.273436651840712	0.885629531038263	ENSMUSG00000017721	ENSMUSG00000017721	ENSG00000124155	PIGT
ENSMUSG00000017724.15	173.442822904272	-0.198032983301375	0.257637235797775	-0.768650473555052	0.442100833443702	0.913887508029663	ENSMUSG00000017724	ENSMUSG00000017724	ENSG00000175832	ETV4
ENSMUSG00000017734.16	5302.94341155949	0.106817120737926	0.155824288419638	0.685497247067577	0.493030197221839	0.919849686526573	ENSMUSG00000017734	ENSMUSG00000017734	ENSG00000244274	DBNDD2
ENSMUSG00000017737.3	43.6034289983412	-0.176037708299828	0.528965073277486	-0.332796468411596	0.739287924237184	0.965721649215501	ENSMUSG00000017737	ENSMUSG00000017737	ENSG00000100985	MMP9
ENSMUSG00000017740.18	14169.5021756376	-0.0574774126378226	0.129702465915161	-0.44314818713947	0.657658552821034	0.953014468054161	ENSMUSG00000017740	ENSMUSG00000017740	ENSG00000124140	SLC12A5
ENSMUSG00000017747.14	221.535958336005	-0.11804512132289	0.206490901605119	-0.571672264517649	0.567544027896887	0.937572733309836	ENSMUSG00000017747	ENSMUSG00000017747	ENSG00000167925	GHDC
ENSMUSG00000017754.14	1943.02494980634	-0.567376351353541	0.28328776118452	-2.00282690992774	0.0451958704076846	0.697909168917624	ENSMUSG00000017754	ENSMUSG00000017754	ENSG00000100979	PLTP
ENSMUSG00000017756.10	188.397920378257	-0.0271253076648348	0.480909321019994	-0.0564042044502337	0.955019807622693	0.996233112804117	ENSMUSG00000017756	ENSMUSG00000017756	ENSG00000113504	SLC12A7
ENSMUSG00000017760.17	3261.17309599284	-0.401279673841856	0.196813073946724	-2.03888728423844	0.0414612782745309	0.68333964836005	ENSMUSG00000017760	ENSMUSG00000017760	ENSG00000064601	CTSA
ENSMUSG00000017764.3	534.53306129388	-0.197827931746032	0.170956876977284	-1.15718030911572	0.24719870089251	0.8766720493478	ENSMUSG00000017764	ENSMUSG00000017764	ENSG00000168612	ZSWIM1
ENSMUSG00000017765.18	655.941000597306	0.409741423175947	0.194327201629472	2.10851296030707	0.0349866429027071	0.664810015133992	ENSMUSG00000017765	ENSMUSG00000017765	ENSG00000124067	SLC12A4
ENSMUSG00000017774.20	703.305823153893	0.521415989071394	0.318804903215218	1.63553315464348	0.101937330297402	0.804614403897404	ENSMUSG00000017774	ENSMUSG00000017774	ENSG00000197879	MYO1C
ENSMUSG00000017776.16	4847.12311690165	0.120934816742174	0.166369925003543	0.726903115088854	0.467285308774442	0.916879150005006	ENSMUSG00000017776	ENSMUSG00000017776	ENSG00000167193	CRK
ENSMUSG00000017778.15	6024.65677494896	0.0198551753792262	0.145926131821033	0.136063192599233	0.891771324918464	0.987903296618504	ENSMUSG00000017778	ENSMUSG00000017778	ENSG00000127184	COX7C
ENSMUSG00000017781.18	10651.2496250504	0.0772612786814072	0.179108557543445	0.431365646293402	0.666202524860582	0.953427143649625	ENSMUSG00000017781	ENSMUSG00000017781	ENSG00000174238	PITPNA
ENSMUSG00000017801.16	668.632945479244	0.097286903790963	0.235036764745917	0.413922068303371	0.678931181453249	0.955000853541769	ENSMUSG00000017801	ENSMUSG00000017801	ENSG00000108788	MLX
ENSMUSG00000017802.15	1773.6028501223	-0.106433749020451	0.130230334973728	-0.817273095718615	0.41377237828712	0.907850643905686	ENSMUSG00000017802	ENSMUSG00000017802	ENSG00000141699	RETREG3
ENSMUSG00000017817.12	59.8340416281032	-0.0582452867949665	0.325003299238351	-0.179214447765499	0.857769319705242	0.983712918674682	ENSMUSG00000017817	ENSMUSG00000017817	ENSG00000149596	JPH2
ENSMUSG00000017830.16	83.6565200930121	-0.588298036684693	0.454063084603647	-1.29563062189524	0.195102773978833	0.851417111880579	ENSMUSG00000017830	ENSMUSG00000017830	ENSG00000108771	DHX58
ENSMUSG00000017831.9	4724.33789820101	0.018209854359571	0.123770719658996	0.147125704768797	0.883032801178556	0.987121171722913	ENSMUSG00000017831	ENSMUSG00000017831	ENSG00000144566	RAB5A
ENSMUSG00000017837.13	311.058312883004	0.123986154343663	0.188325900066927	0.658359547463206	0.510307122648847	0.921415711854259	ENSMUSG00000017837	ENSMUSG00000017837	ENSG00000168256	NKIRAS2
ENSMUSG00000017843.15	5437.67393281555	-0.0694714605788566	0.136309193495855	-0.509660858502321	0.610289079363975	0.944322630602654	ENSMUSG00000017843	ENSMUSG00000017843	ENSG00000078304	PPP2R5C
ENSMUSG00000017858.13	743.126369817785	0.0253203905696777	0.216643320949421	0.116875934410132	0.906958368990104	0.990039239516816	ENSMUSG00000017858	ENSMUSG00000017858	ENSG00000101052	IFT52
ENSMUSG00000017861.12	29.7514254566459	0.991390803796393	0.617230892325632	1.60619116139988	0.108231914759701	0.808538521604118	ENSMUSG00000017861	ENSMUSG00000017861	ENSG00000101057	MYBL2
ENSMUSG00000017868.17	51.5113120786848	-0.198032140663006	0.351666286853393	-0.563125178802153	0.573349647244918	0.93790973853668	ENSMUSG00000017868	ENSMUSG00000017868	ENSG00000101049	SGK2
ENSMUSG00000017897.19	71.1856308384284	-1.14001265591956	0.445834536132214	-2.55703083437548	0.0105569859257178	0.482788990505386	ENSMUSG00000017897	ENSMUSG00000017897	ENSG00000064655	EYA2
ENSMUSG00000017929.14	1458.65703202497	0.0899277438555195	0.167533462678151	0.536774817507831	0.591423168491201	0.942101517718271	ENSMUSG00000017929	ENSMUSG00000017929	ENSG00000158470	B4GALT5
ENSMUSG00000017943.16	1906.39663309946	0.176107732677996	0.232087851056288	0.758797721968155	0.447973568586543	0.914273058268234	ENSMUSG00000017943	ENSMUSG00000017943	ENSG00000124194	GDAP1L1
ENSMUSG00000017969.14	99.141177759386	0.160095735427346	0.315876593541079	0.506830004821254	0.61227410139048	0.944322630602654	ENSMUSG00000017969	ENSMUSG00000017969	ENSG00000124212	PTGIS
ENSMUSG00000017978.19	2424.40923819437	-0.526496562340007	0.213700921506866	-2.46370749656825	0.0137508277726668	0.537261031127752	ENSMUSG00000017978	ENSMUSG00000017978	ENSG00000081803	CADPS2
ENSMUSG00000017999.17	768.310948782423	0.369971349614645	0.194837803404217	1.89886840823744	0.0575817799857032	0.738519724214441	ENSMUSG00000017999	ENSMUSG00000017999	ENSG00000124228	DDX27
ENSMUSG00000018001.19	1130.05506751897	-0.100380428519058	0.172956166596406	-0.580380743250953	0.561657888175382	0.935544437344125	ENSMUSG00000018001	ENSMUSG00000018001	ENSG00000008256	CYTH3
ENSMUSG00000018008.9	596.259244116399	-0.0986540996641994	0.313490899866409	-0.314695258159774	0.75299304491172	0.967521759472491	ENSMUSG00000018008	ENSMUSG00000018008	ENSG00000100055	CYTH4
ENSMUSG00000018012.12	418.552722880435	-0.254431874957379	0.242210135520718	-1.05045924032199	0.29350702136107	0.889714172821985	ENSMUSG00000018012	ENSMUSG00000018012	ENSG00000169750	RAC3
ENSMUSG00000018040.10	3074.78110765277	-0.0775062455353112	0.144856402353448	-0.535055712250791	0.592611333289108	0.942157461580811	ENSMUSG00000018040	ENSMUSG00000018040	ENSG00000189306	RRP7A
ENSMUSG00000018042.19	2304.23261001367	0.0564310344621638	0.140707344167554	0.401052516455473	0.688381459320604	0.956470861833062	ENSMUSG00000018042	ENSMUSG00000018042	ENSG00000100243	CYB5R3
ENSMUSG00000018068.14	427.92708276207	0.234003425091903	0.167754139289903	1.39491893363962	0.16304028688719	0.836184697000938	ENSMUSG00000018068	ENSMUSG00000018068	ENSG00000108506	INTS2
ENSMUSG00000018076.13	1982.90653961194	0.159670247628725	0.157528765237964	1.01359423079033	0.310776411684754	0.89155760479377	ENSMUSG00000018076	ENSMUSG00000018076	ENSG00000123066	MED13L
ENSMUSG00000018126.16	53.5276087638103	-1.18510438647217	0.59181786639612	-2.00248159740238	0.0452329603749919	0.697909168917624	ENSMUSG00000018126	ENSMUSG00000018126	ENSG00000128298	BAIAP2L2
ENSMUSG00000018143.11	542.872089439481	0.899581717591893	0.371522740543723	2.42133689118291	0.0154635388945625	0.549577498692252	ENSMUSG00000018143	ENSMUSG00000018143	ENSG00000198517	MAFK
ENSMUSG00000018160.16	1122.777484552	-0.107897540522114	0.149740805915208	-0.720562039603369	0.471179016384218	0.916879150005006	ENSMUSG00000018160	ENSMUSG00000018160	ENSG00000125686	MED1
ENSMUSG00000018166.9	349.865094465325	0.108114520967235	0.227045545199102	0.476179882201287	0.633946230648406	0.948548477175139	ENSMUSG00000018166	ENSMUSG00000018166	ENSG00000065361	ERBB3
ENSMUSG00000018167.11	844.733658702755	-0.135895130642449	0.157857661209178	-0.860871303942438	0.389308927936193	0.903900917400819	ENSMUSG00000018167	ENSMUSG00000018167	ENSG00000131748	STARD3
ENSMUSG00000018168.9	14.1274124727666	0.539705077282212	0.697455072172522	0.773820563955566	0.439036910026022	0.913887508029663	ENSMUSG00000018168	ENSMUSG00000018168	ENSG00000161405	IKZF3
ENSMUSG00000018169.13	120.659812584794	0.0218061612763616	0.302621396954895	0.0720575659744633	0.942556095844448	0.994367900633141	ENSMUSG00000018169	ENSMUSG00000018169	ENSG00000100060	MFNG
ENSMUSG00000018171.10	3733.19176095234	0.116636112023125	0.247047576242653	0.47212004180346	0.636841107823955	0.94875790329221	ENSMUSG00000018171	ENSMUSG00000018171	ENSG00000062716	VMP1
ENSMUSG00000018189.13	1319.37028718533	0.387822026308782	0.167399124246075	2.31675062850799	0.020517319898916	0.596202469908603	ENSMUSG00000018189	ENSMUSG00000018189	ENSG00000116750	UCHL5
ENSMUSG00000018199.10	1770.02312717056	0.023527922678307	0.133574557918705	0.17614074899373	0.860183368292359	0.983809497547995	ENSMUSG00000018199	ENSMUSG00000018199	ENSG00000116747	RO60
ENSMUSG00000018209.16	1179.06633965458	-0.0806460062416482	0.148352607067957	-0.543610306792291	0.586709665722352	0.940470521341525	ENSMUSG00000018209	ENSMUSG00000018209	ENSG00000101109	STK4
ENSMUSG00000018217.13	956.036151388108	0.0859876730828374	0.200959981052682	0.427884560062213	0.668735168696325	0.953427143649625	ENSMUSG00000018217	ENSMUSG00000018217	ENSG00000109099	PMP22
ENSMUSG00000018238.7	20.3596306141104	0.13223847821765	0.718107514263375	0.184148578856327	0.853896897643874	0.983436947191073	ENSMUSG00000018238	ENSMUSG00000018238	ENSG00000164404	GDF9
ENSMUSG00000018239.10	239.412844869169	-0.0924595550591788	0.197395200604035	-0.468398191932985	0.639499860784426	0.949282894324752	ENSMUSG00000018239	ENSMUSG00000018239	ENSG00000155329	ZCCHC10
ENSMUSG00000018286.7	2668.39155516823	0.0541313427315328	0.146359888324538	0.36985094311839	0.7114935552426	0.962699643956388	ENSMUSG00000018286	ENSMUSG00000018286	ENSG00000142507	PSMB6
ENSMUSG00000018287.13	1347.09961645979	-0.0278617959669752	0.195250320071357	-0.142697824806601	0.886528834690251	0.98719612728248	ENSMUSG00000018287	ENSMUSG00000018287	ENSG00000091640	SPAG7
ENSMUSG00000018293.5	3355.86656628601	0.167468590918449	0.220456623783974	0.759644178723118	0.4474673039537	0.914111255773231	ENSMUSG00000018293	ENSMUSG00000018293	ENSG00000108518	PFN1
ENSMUSG00000018322.11	1665.616377404	-0.243057679742578	0.172756390638397	-1.40693886254738	0.159445518481279	0.836184697000938	ENSMUSG00000018322	ENSMUSG00000018322	ENSG00000025772	TOMM34
ENSMUSG00000018326.10	17825.4317322424	-0.195546606859284	0.138428367432574	-1.41261946872653	0.157767641528181	0.836184697000938	ENSMUSG00000018326	ENSMUSG00000018326	ENSG00000166913	YWHAB
ENSMUSG00000018334.19	1367.45681360907	0.0631615288732879	0.13199326741214	0.478520837552042	0.63227954684857	0.948435871697067	ENSMUSG00000018334	ENSMUSG00000018334	ENSG00000141068	KSR1
ENSMUSG00000018339.13	591.983488929546	0.0572322576676046	0.456674523495253	0.125323955515551	0.900267087933048	0.989286472328232	ENSMUSG00000018339	ENSMUSG00000018339	ENSG00000211445	GPX3
ENSMUSG00000018340.14	3108.62475813568	-0.16023989924465	0.189663281260048	-0.844865164095436	0.398186126355971	0.905677373227215	ENSMUSG00000018340	ENSMUSG00000018340	ENSG00000197043	ANXA6
ENSMUSG00000018341.13	7.99431662424269	0.148608864121115	1.03820224418016	0.143140572999307	0.886179162231098	0.98719612728248	ENSMUSG00000018341	ENSMUSG00000018341	ENSG00000081985	IL12RB2
ENSMUSG00000018347.17	279.453381769133	0.0685826357365784	0.187585190786278	0.365607942978381	0.71465764724146	0.962699643956388	ENSMUSG00000018347	ENSMUSG00000018347	ENSG00000154957	ZNF18
ENSMUSG00000018363.17	1132.91639492464	0.181171621291034	0.185440649463606	0.976979005493564	0.328579546226795	0.892367068195785	ENSMUSG00000018363	ENSMUSG00000018363	ENSG00000108854	SMURF2
ENSMUSG00000018372.14	159.898418555898	0.441574232606871	0.287437840581125	1.53624252017105	0.124478911101923	0.82117114510434	ENSMUSG00000018372	ENSMUSG00000018372	ENSG00000258890	CEP95
ENSMUSG00000018377.11	1115.07363274881	0.259795148997372	0.150642217317915	1.72458394215681	0.0846024793541955	0.79143546105349	ENSMUSG00000018377	ENSMUSG00000018377	ENSG00000136451	VEZF1
ENSMUSG00000018378.14	829.425193874081	0.0199266083073825	0.17109513209595	0.116465080351951	0.90728395956884	0.990039239516816	ENSMUSG00000018378	ENSMUSG00000018378	ENSG00000180891	CUEDC1
ENSMUSG00000018379.18	4016.41871338157	0.431531626100013	0.161163595527166	2.67759989275788	0.0074151737591926	0.4088688796546	ENSMUSG00000018379	ENSMUSG00000018379	ENSG00000136450	SRSF1
ENSMUSG00000018381.16	371.264895870706	-0.121365840299122	0.251096329480457	-0.483343745208223	0.628851684097768	0.948054764782626	ENSMUSG00000018381	ENSMUSG00000018381	ENSG00000108798	ABI3
ENSMUSG00000018387.13	172.403334310804	-0.439556699567079	0.30915222085335	-1.42181317136838	0.155080494881677	0.83510590114009	ENSMUSG00000018387	ENSMUSG00000018387	ENSG00000164403	SHROOM1
ENSMUSG00000018395.20	3646.21471303708	-0.170341311041374	0.194187526604735	-0.877200065419755	0.380377980563351	0.900309369878256	ENSMUSG00000018395	ENSMUSG00000018395	ENSG00000131437	KIF3A
ENSMUSG00000018398.19	9065.27317029161	-0.361078215080769	0.195945261923508	-1.84275042701326	0.0653654577165104	0.77069308372065	ENSMUSG00000018398	ENSMUSG00000018398	ENSG00000164402	SEPTIN8
ENSMUSG00000018401.18	2674.29179359557	0.0667399836844375	0.170391122980805	0.391686975922776	0.695289514386646	0.958932137695448	ENSMUSG00000018401	ENSMUSG00000018401	ENSG00000108389	MTMR4
ENSMUSG00000018405.8	388.870280459497	0.175186787013085	0.294050620941198	0.595770845347466	0.551328322851177	0.932019507150542	ENSMUSG00000018405	ENSMUSG00000018405	ENSG00000278619	MRM1
ENSMUSG00000018411.18	13012.2657655997	-0.133229736762178	0.182205581316837	-0.731205574490637	0.464653595734113	0.916392466087814	ENSMUSG00000018411	ENSMUSG00000018411	ENSG00000186868	MAPT
ENSMUSG00000018412.17	2133.41977066552	-0.0764752716522299	0.170253550098008	-0.449184593262262	0.653298500622065	0.951852133766972	ENSMUSG00000018412	ENSMUSG00000018412	ENSG00000120071	KANSL1
ENSMUSG00000018415.15	2229.71942980305	-0.0976802342450527	0.163811477567378	-0.596296643529604	0.550977072934778	0.932019507150542	ENSMUSG00000018415	ENSMUSG00000018415	ENSG00000141034	GID4
ENSMUSG00000018417.15	1353.82153200426	0.440926039954568	0.331953670139288	1.32827583972654	0.184086998198397	0.84711453843564	ENSMUSG00000018417	ENSMUSG00000018417	ENSG00000128641	MYO1B
ENSMUSG00000018425.19	896.224722575893	0.0348613959766074	0.161996252958806	0.215198779847533	0.829612342183897	0.979362335377604	ENSMUSG00000018425	ENSMUSG00000018425	ENSG00000108406	DHX40
ENSMUSG00000018427.9	1745.52311922189	0.167288429229665	0.195880763306418	0.854031944770267	0.393087289723939	0.905355421137438	ENSMUSG00000018427	ENSMUSG00000018427	ENSG00000175155	YPEL2
ENSMUSG00000018428.16	1179.17763709811	-0.140224633024252	0.205880267646355	-0.681097973241026	0.495809499433849	0.92076993749533	ENSMUSG00000018428	ENSMUSG00000018428	ENSG00000121057	AKAP1
ENSMUSG00000018433.15	779.573333876585	0.344363169687114	0.274161595570675	1.25605910984838	0.209094539886665	0.859708851508615	ENSMUSG00000018433	ENSMUSG00000018433	ENSG00000130935	NOL11
ENSMUSG00000018442.14	741.397511080311	-0.0952799895938126	0.17992474130623	-0.529554684375769	0.596420720323402	0.942568922044394	ENSMUSG00000018442	ENSMUSG00000018442	ENSG00000072849	DERL2
ENSMUSG00000018446.9	1669.74671838714	0.0469689823635546	0.15910309771293	0.295210986075838	0.767832710117871	0.968992171064525	ENSMUSG00000018446	ENSMUSG00000018446	ENSG00000108561	C1QBP
ENSMUSG00000018449.13	263.175346258939	0.143057684473943	0.226731223274363	0.630957141270445	0.52806854814904	0.925790079479317	ENSMUSG00000018449	ENSMUSG00000018449	ENSG00000129197	RPAIN
ENSMUSG00000018459.16	552.757273395544	-0.371654351550146	0.201336035834223	-1.84594054417641	0.0649008388377407	0.769073040032553	ENSMUSG00000018459	ENSMUSG00000018459	ENSG00000158296	SLC13A3
ENSMUSG00000018470.9	1841.88782885483	-0.134817119979508	0.144060233399172	-0.935838550295468	0.34935631972676	0.897829591562355	ENSMUSG00000018470	ENSMUSG00000018470	ENSG00000170049	KCNAB3
ENSMUSG00000018474.19	16822.3933940363	-0.059779791331701	0.139150277749917	-0.42960597922153	0.66748228689777	0.953427143649625	ENSMUSG00000018474	ENSMUSG00000018474	ENSG00000170004	CHD3
ENSMUSG00000018476.8	1079.94052499439	1.48305251065069	0.745861307622753	1.98837571475259	0.0467701526069824	0.699199938010989	ENSMUSG00000018476	ENSMUSG00000018476	ENSG00000132510	KDM6B
ENSMUSG00000018481.10	2554.14718928619	0.0945513234650908	0.126269430639675	0.748806128182395	0.453974065581008	0.915124273954503	ENSMUSG00000018481	ENSMUSG00000018481	ENSG00000062725	APPBP2
ENSMUSG00000018486.3	82.6126667460238	4.23895021964376	1.30279081505595	3.25374585900938	0.0011389412189157	0.170222193044468	ENSMUSG00000018486	ENSMUSG00000018486	ENSG00000158955	WNT9B
ENSMUSG00000018500.3	108.192045937569	-0.328587228992968	0.252964276334145	-1.29894716263782	0.193962062673263	0.851417111880579	ENSMUSG00000018500	ENSMUSG00000018500	ENSG00000170425	ADORA2B
ENSMUSG00000018501.18	4887.5272206766	-0.148379388745383	0.153942675926029	-0.963861306507894	0.335115465300126	0.893982080350294	ENSMUSG00000018501	ENSMUSG00000018501	ENSG00000141027	NCOR1
ENSMUSG00000018507.17	537.942773215691	0.0213216478069239	0.193680184358376	0.11008688306219	0.91234047072672	0.990477763538632	ENSMUSG00000018507	ENSMUSG00000018507	ENSG00000187688	TRPV2
ENSMUSG00000018509.9	399.560765407088	-0.181372750897411	0.184451952056234	-0.983306215388359	0.325456752028415	0.89155760479377	ENSMUSG00000018509	ENSMUSG00000018509	ENSG00000166582	CENPV
ENSMUSG00000018537.17	370.816118452199	0.330177166468919	0.185649054797541	1.77850173721053	0.0753214868813851	0.789043596397541	ENSMUSG00000018537	ENSMUSG00000018537	ENSG00000277258	PCGF2
ENSMUSG00000018541.11	685.19547051021	0.824631862240966	0.378011838707153	2.18149745008333	0.029146642856319	0.625545794913194	ENSMUSG00000018541	ENSMUSG00000018541	ENSG00000273559	CWC25
ENSMUSG00000018547.9	4134.63206915514	-0.148953028085911	0.176099523806646	-0.845845717615108	0.397638817678302	0.905677373227215	ENSMUSG00000018547	ENSMUSG00000018547	ENSG00000276293	PIP4K2B
ENSMUSG00000018548.16	10067.5983800277	-0.232661879581153	0.153931541225285	-1.51146332797801	0.130670445132551	0.824822301517677	ENSMUSG00000018548	ENSMUSG00000018548	ENSG00000108395	TRIM37
ENSMUSG00000018554.14	32.6077028565562	0.61642046366777	0.615354990742431	1.00173147685705	0.316473299874537	0.89155760479377	ENSMUSG00000018554	ENSMUSG00000018554	ENSG00000006047	YBX2
ENSMUSG00000018559.17	1523.63704273927	0.006189378963168	0.152871324236951	0.0404875080010068	0.967704466047621	0.997211235771738	ENSMUSG00000018559	ENSMUSG00000018559	ENSG00000175826	CTDNEP1
ENSMUSG00000018565.18	1561.88239599438	-0.0104003827837666	0.189719012983498	-0.0548199288000264	0.956281923388549	0.996417227483292	ENSMUSG00000018565	ENSMUSG00000018565	ENSG00000170291	ELP5
ENSMUSG00000018566.15	43.1854585748455	-0.316829409648358	0.381835961310884	-0.829752673270082	0.406678633812148	0.90595318640192	ENSMUSG00000018566	ENSMUSG00000018566	ENSG00000181856	SLC2A4
ENSMUSG00000018567.15	4123.89857966009	-0.0980861173073851	0.147929236033604	-0.663061068503753	0.507291443218359	0.920919302372845	ENSMUSG00000018567	ENSMUSG00000018567	ENSG00000170296	GABARAP
ENSMUSG00000018572.11	1218.5135923202	0.139194396076916	0.148149589334904	0.939553033537309	0.34744687697419	0.896882582927743	ENSMUSG00000018572	ENSMUSG00000018572	ENSG00000040633	PHF23
ENSMUSG00000018574.15	1321.55031932525	0.0795307317850221	0.14644297963673	0.543083266827183	0.587072473136744	0.940470521341525	ENSMUSG00000018574	ENSMUSG00000018574	ENSG00000072778	ACADVL
ENSMUSG00000018581.16	33.3279345581552	0.0795519834653744	0.58177156306502	0.136740928082254	0.89123557743543	0.987903296618504	ENSMUSG00000018581	ENSMUSG00000018581	ENSG00000105877	DNAH11
ENSMUSG00000018583.6	2169.67559391759	0.124108471515838	0.185924140272159	0.667522094409936	0.504438701596736	0.920919302372845	ENSMUSG00000018583	ENSMUSG00000018583	ENSG00000145907	G3BP1
ENSMUSG00000018585.10	740.10355116249	-0.293221476326763	0.145401705245248	-2.01663024400015	0.0437341143984371	0.694927665229404	ENSMUSG00000018585	ENSMUSG00000018585	ENSG00000177556	ATOX1
ENSMUSG00000018589.9	571.833712284987	-0.150542105211382	0.220902120881844	-0.681487821893315	0.495562869928898	0.920761214690552	ENSMUSG00000018589	ENSMUSG00000018589	ENSG00000101958	GLRA2
ENSMUSG00000018593.14	12125.3362292426	0.249305228651211	0.293793856563543	0.84857195983365	0.39611951519647	0.905677373227215	ENSMUSG00000018593	ENSMUSG00000018593	ENSG00000113140	SPARC
ENSMUSG00000018599.6	405.553326305568	0.0749999395689304	0.21763005726614	0.344621237117137	0.730379137882279	0.964429842364843	ENSMUSG00000018599	ENSMUSG00000018599	ENSG00000177427	MIEF2
ENSMUSG00000018604.19	95.9890622107614	0.0183747467542176	0.297694375370886	0.0617235267926215	0.950783004016918	0.994925560222547	ENSMUSG00000018604	ENSMUSG00000018604	ENSG00000135111	TBX3
ENSMUSG00000018634.11	364.274994307078	-0.154457165838494	0.171883576145277	-0.898615035260532	0.368857747373045	0.899382362043947	ENSMUSG00000018634	ENSMUSG00000018634	ENSG00000120088	CRHR1
ENSMUSG00000018648.16	1507.78730428096	0.493631769083479	0.4036621856308	1.22288335805368	0.2213737550656	0.869700339485397	ENSMUSG00000018648	ENSMUSG00000018648	ENSG00000276023	DUSP14
ENSMUSG00000018651.15	549.108930277911	-0.131441249497162	0.210033336518131	-0.625811367262721	0.531438675020598	0.926339448974111	ENSMUSG00000018651	ENSMUSG00000018651	ENSG00000276234	TADA2A
ENSMUSG00000018654.19	201.603448004611	-0.316222376721236	0.312815412855464	-1.01089129155968	0.312068462500854	0.89155760479377	ENSMUSG00000018654	ENSMUSG00000018654	ENSG00000185811	IKZF1
ENSMUSG00000018659.13	1306.66755418589	-0.128173712105888	0.138800707749237	-0.92343702121067	0.355779506323655	0.897931202349277	ENSMUSG00000018659	ENSMUSG00000018659	ENSG00000108439	PNPO
ENSMUSG00000018661.18	1106.8465327865	0.0110848916758574	0.157230404084259	0.0705009424889419	0.943794950420838	0.994367900633141	ENSMUSG00000018661	ENSMUSG00000018661	ENSG00000166685	COG1
ENSMUSG00000018669.15	724.616910693859	-0.261039484952278	0.203372046298544	-1.28355636727518	0.199297224943313	0.853643601275258	ENSMUSG00000018669	ENSMUSG00000018669	ENSG00000108465	CDK5RAP3
ENSMUSG00000018672.16	116.075015276187	-0.107562077857033	0.250821812273706	-0.428838612088718	0.668040677144822	0.953427143649625	ENSMUSG00000018672	ENSMUSG00000018672	ENSG00000005243	COPZ2
ENSMUSG00000018677.10	1401.59418245668	-0.0205787194646091	0.152766832849725	-0.134706723185471	0.892843757312141	0.988189025734527	ENSMUSG00000018677	ENSMUSG00000018677	ENSG00000013306	SLC25A39
ENSMUSG00000018678.14	411.126991610207	0.254675228723259	0.229407419568502	1.11014381837468	0.26693705774686	0.881260782662897	ENSMUSG00000018678	ENSMUSG00000018678	ENSG00000167182	SP2
ENSMUSG00000018697.15	363.678954238166	0.296007216837908	0.196299741802497	1.50793482518041	0.131571208494116	0.824822301517677	ENSMUSG00000018697	ENSMUSG00000018697	ENSG00000275700	AATF
ENSMUSG00000018698.16	29.4290902798207	1.62096738096153	1.04590149196712	1.54982796507234	0.121182812989182	0.820530121960902	ENSMUSG00000018698	ENSMUSG00000018698	ENSG00000273706	LHX1
ENSMUSG00000018707.14	11280.0600512852	-0.041420431232586	0.178832693312212	-0.231615542244688	0.81683663477897	0.977536697138801	ENSMUSG00000018707	ENSMUSG00000018707	ENSG00000197102	DYNC1H1
ENSMUSG00000018733.11	227.219516161763	0.038060611644458	0.202458243945407	0.187992402298625	0.850882607084975	0.983272846880749	ENSMUSG00000018733	ENSMUSG00000018733	ENSG00000108733	PEX12
ENSMUSG00000018736.15	2806.7464119689	0.1632862102007	0.213538900977042	0.764667278203589	0.4444696957685	0.913887508029663	ENSMUSG00000018736	ENSMUSG00000018736	ENSG00000166579	NDEL1
ENSMUSG00000018740.15	128.582382408971	0.129835025785118	0.308201182056225	0.421267124671289	0.673560033528829	0.953427143649625	ENSMUSG00000018740	ENSMUSG00000018740	ENSG00000125434	SLC25A35
ENSMUSG00000018750.15	4036.58303882497	-0.0922863753338311	0.192443813663095	-0.479549711560974	0.631547612000762	0.948386798114858	ENSMUSG00000018750	ENSMUSG00000018750	ENSG00000174282	ZBTB4
ENSMUSG00000018752.20	92.598509575083	-0.570199915109183	0.422040637513873	-1.35105452988621	0.176677965574006	0.842926158199182	ENSMUSG00000018752	ENSMUSG00000018752	ENSG00000248871	TNFSF12-TNFSF13
ENSMUSG00000018761.15	1058.74158082924	-0.0720932807197098	0.149355814046029	-0.48269483970334	0.629312427796552	0.948175091190291	ENSMUSG00000018761	ENSMUSG00000018761	ENSG00000129255	MPDU1
ENSMUSG00000018765.7	3558.48793414673	0.132794105035789	0.152177017804363	0.872629171945713	0.382865234692317	0.900980204377939	ENSMUSG00000018765	ENSMUSG00000018765	ENSG00000129245	FXR2
ENSMUSG00000018770.10	7679.80777391299	-0.0757186060024838	0.13551764011616	-0.558736161119551	0.576341796455001	0.93790973853668	ENSMUSG00000018770	ENSMUSG00000018770	ENSG00000154518	ATP5MC3
ENSMUSG00000018796.14	1396.9257049716	-0.075022899553745	0.170829423750715	-0.439168486941822	0.660539457201753	0.953014468054161	ENSMUSG00000018796	ENSMUSG00000018796	ENSG00000151726	ACSL1
ENSMUSG00000018800.15	1249.86839798197	0.028861222020085	0.128326309276888	0.224904948819276	0.82205321931848	0.978865275162815	ENSMUSG00000018800	ENSMUSG00000018800	ENSG00000154265	ABCA5
ENSMUSG00000018809.3	359.533854879396	0.0780439182277147	0.174837344716831	0.446380138946377	0.655322676900898	0.951980757353676	ENSMUSG00000018809	ENSMUSG00000018809	ENSG00000186532	SMYD4
ENSMUSG00000018820.14	1673.61826796268	0.171699297900938	0.125250680734114	1.37084522730401	0.170423208737333	0.838082049944714	ENSMUSG00000018820	ENSMUSG00000018820	ENSG00000155256	ZFYVE27
ENSMUSG00000018821.4	628.621143284267	0.339085206469682	0.354199746645359	0.957327636965221	0.338401910115341	0.894903194802627	ENSMUSG00000018821	ENSMUSG00000018821	ENSG00000119986	AVPI1
ENSMUSG00000018822.8	73.3210270986975	0.264792979512967	0.51168397137195	0.517493207385395	0.604811909435353	0.944161942793578	ENSMUSG00000018822	ENSMUSG00000018822	ENSG00000120057	SFRP5
ENSMUSG00000018830.11	489.851980565181	-0.318823044060033	0.174128453166318	-1.83096466006914	0.0671058180535621	0.775343360805715	ENSMUSG00000018830	ENSMUSG00000018830	ENSG00000133392	MYH11
ENSMUSG00000018841.18	387.45297859471	-0.108427522193963	0.249211619476904	-0.435082129884444	0.663502814046815	0.953191692735383	ENSMUSG00000018841	ENSMUSG00000018841	ENSG00000185379	RAD51D
ENSMUSG00000018844.7	18.6447761617547	0.98935335844695	0.628658675001729	1.57375281339151	0.115544606830856	0.819348718472728	ENSMUSG00000018844	ENSMUSG00000018844	ENSG00000073598	FNDC8
ENSMUSG00000018845.15	40.5250764819843	0.508037412333832	0.512816788709639	0.990680148386263	0.321841787541456	0.89155760479377	ENSMUSG00000018845	ENSMUSG00000018845	ENSG00000141161	UNC45B
ENSMUSG00000018846.9	2078.68298028927	0.112404650736336	0.127289508481207	0.88306296471348	0.37720225279669	0.900104910718947	ENSMUSG00000018846	ENSMUSG00000018846	ENSG00000120137	PANK3
ENSMUSG00000018848.5	1331.01032086769	0.146333780779052	0.199423872447759	0.733782665951318	0.463081206727278	0.916063304977207	ENSMUSG00000018848	ENSMUSG00000018848	ENSG00000113643	RARS1
ENSMUSG00000018849.7	2911.35234268351	0.0616567450037698	0.175046362642405	0.352230940837804	0.724665074501496	0.963993902168992	ENSMUSG00000018849	ENSMUSG00000018849	ENSG00000113645	WWC1
ENSMUSG00000018858.16	1012.62131644789	-0.200982443427094	0.166379210786624	-1.20797810301461	0.227055685117723	0.87313317238705	ENSMUSG00000018858	ENSMUSG00000018858	ENSG00000167862	MRPL58
ENSMUSG00000018865.10	12315.1426116944	-0.0237088054655643	0.156797850987661	-0.151206188836288	0.879813068443565	0.986556759878095	ENSMUSG00000018865	ENSMUSG00000018865	ENSG00000130540	SULT4A1
ENSMUSG00000018882.13	794.459432280921	-0.181779562198519	0.158765527125815	-1.1449561217056	0.252227334084464	0.878451328181706	ENSMUSG00000018882	ENSMUSG00000018882	ENSG00000278845	MRPL45
ENSMUSG00000018893.16	4.33262197090339	3.2281298176472	1.54779372894931	2.0856330900362	0.0370118715676193	0.669414955365982	ENSMUSG00000018893	ENSMUSG00000018893	ENSG00000198125	MB
ENSMUSG00000018899.18	294.85440069557	-0.129282267785604	0.35034622284017	-0.369012877426062	0.712118126323216	0.962699643956388	ENSMUSG00000018899	ENSMUSG00000018899	ENSG00000125347	IRF1
ENSMUSG00000018906.15	295.199902371895	0.463145390184532	0.227246564264453	2.0380743342969	0.0415424994719053	0.68333964836005	ENSMUSG00000018906	ENSMUSG00000018906	ENSG00000072682	P4HA2
ENSMUSG00000018909.16	7934.99812189708	-0.110996711134914	0.13014019335236	-0.85290107748946	0.393714164130803	0.905355421137438	ENSMUSG00000018909	ENSMUSG00000018909	ENSG00000137486	ARRB1
ENSMUSG00000018919.11	5.19793503648429	0.252895649076213	1.15344792717892	0.219251899558864	0.826453828844302	0.979184982558948	ENSMUSG00000018919	ENSMUSG00000018919	ENSG00000142484	TM4SF5
ENSMUSG00000018921.12	983.636975813556	-0.0693134797365382	0.161382084554959	-0.429499221847846	0.667559960048927	0.953427143649625	ENSMUSG00000018921	ENSMUSG00000018921	ENSG00000141456	PELP1
ENSMUSG00000018923.14	197.634606353628	0.0043003952031658	0.236511175656577	0.0181826300225669	0.98549315958094	0.998368468664565	ENSMUSG00000018923	ENSMUSG00000018923	ENSG00000161920	MED11
ENSMUSG00000018931.4	360.73499870242	-0.234129114602728	0.192851886709597	-1.21403590391256	0.224734014023589	0.871266736698596	ENSMUSG00000018931	ENSMUSG00000018931	ENSG00000274180	NATD1
ENSMUSG00000018932.10	379.692893617155	0.885075157376665	0.37390765818229	2.3670955595811	0.017928303070626	0.577767579424472	ENSMUSG00000018932	ENSMUSG00000018932	ENSG00000034152	MAP2K3
ENSMUSG00000018965.12	30048.0541824848	-0.100482521882231	0.178283667293091	-0.563610359871281	0.57301933474409	0.937861730720359	ENSMUSG00000018965	ENSMUSG00000018965	ENSG00000128245	YWHAH
ENSMUSG00000018974.8	1211.57324711657	0.500269994473571	0.148581900205201	3.36696457497628	0.0007600045049409	0.139394774903708	ENSMUSG00000018974	ENSMUSG00000018974	ENSG00000075856	SART3
ENSMUSG00000018983.10	34.597560446274	-0.128708961626023	0.638241617804987	-0.201661812760931	0.840181118200482	0.981426911939802	ENSMUSG00000018983	ENSMUSG00000018983	ENSG00000007968	E2F2
ENSMUSG00000018995.13	334.262776232888	0.202082762979248	0.226809276586342	0.890981030497307	0.372939347019408	0.900104910718947	ENSMUSG00000018995	ENSMUSG00000018995	ENSG00000137513	NARS2
ENSMUSG00000018999.15	1603.84257510478	-0.178621653357768	0.167549294133324	-1.0660841890246	0.286385586226917	0.887158713717358	ENSMUSG00000018999	ENSMUSG00000018999	ENSG00000205060	SLC35B4
ENSMUSG00000019027.9	228.949366247003	-0.0522366932840938	0.284908478289677	-0.183345520630603	0.854526919400935	0.983537403232988	ENSMUSG00000019027	ENSMUSG00000019027	ENSG00000114841	DNAH1
ENSMUSG00000019039.15	1062.50400260274	-0.207470104875105	0.207446785701381	-1.00011241038826	0.317256110874298	0.89155760479377	ENSMUSG00000019039	ENSMUSG00000019039	ENSG00000178149	DALRD3
ENSMUSG00000019054.14	3277.63734449645	-0.103235035678257	0.124340106077052	-0.830263371452198	0.406389892619581	0.90595318640192	ENSMUSG00000019054	ENSMUSG00000019054	ENSG00000214253	FIS1
ENSMUSG00000019055.16	810.163753566823	-0.0248939722700506	0.206956426938613	-0.120286055563931	0.904256549954429	0.990039239516816	ENSMUSG00000019055	ENSMUSG00000019055	ENSG00000083444	PLOD1
ENSMUSG00000019066.14	267.269387489102	-0.241005045145735	0.260263832406013	-0.926002829197432	0.354444509955748	0.897931202349277	ENSMUSG00000019066	ENSMUSG00000019066	ENSG00000105514	RAB3D
ENSMUSG00000019080.9	123.100200270223	0.171071570433765	0.383845299574973	0.44567842988618	0.655829547855407	0.952234031997026	ENSMUSG00000019080	ENSMUSG00000019080	ENSG00000167700	MFSD3
ENSMUSG00000019082.19	5423.25342781107	-0.0597002904387543	0.174336075469218	-0.342443698345701	0.732017007575628	0.964429842364843	ENSMUSG00000019082	ENSMUSG00000019082	ENSG00000177542	SLC25A22
ENSMUSG00000019087.14	8134.03151448811	-0.179707000815697	0.124755783545212	-1.44047029892262	0.149734387180015	0.830667603688106	ENSMUSG00000019087	ENSMUSG00000019087	ENSG00000071553	ATP6AP1
ENSMUSG00000019088.15	71.4476562730917	0.362420865424497	0.485622937512813	0.74630096197821	0.455485630466088	0.915238108857444	ENSMUSG00000019088	ENSMUSG00000019088	ENSG00000013563	DNASE1L1
ENSMUSG00000019102.11	31.0895912528814	-0.673034948595335	0.524822759709045	-1.2824042710504	0.199700866722576	0.853643601275258	ENSMUSG00000019102	ENSMUSG00000019102	ENSG00000108602	ALDH3A1
ENSMUSG00000019124.11	7087.92217956648	-0.162763480180535	0.158474300142554	-1.0270654613027	0.304389640818989	0.89155760479377	ENSMUSG00000019124	ENSMUSG00000019124	ENSG00000136193	SCRN1
ENSMUSG00000019132.12	4827.16685852617	0.172061981922683	0.165752469065487	1.03806587553579	0.299239387091559	0.89155760479377	ENSMUSG00000019132	ENSMUSG00000019132	ENSG00000112308	C6orf62
ENSMUSG00000019139.11	869.152148599602	0.0130734518911148	0.146015182480372	0.0895348803393938	0.92865683438538	0.993853632689833	ENSMUSG00000019139	ENSMUSG00000019139	ENSG00000105655	ISYNA1
ENSMUSG00000019143.16	580.079114835517	0.169064559393534	0.267543081633993	0.631915272714169	0.527442242970754	0.925790079479317	ENSMUSG00000019143	ENSMUSG00000019143	ENSG00000112855	HARS2
ENSMUSG00000019146.3	3192.20662048656	0.0452700945549329	0.173361565066274	0.261131090606078	0.793991416390119	0.974418241285624	ENSMUSG00000019146	ENSMUSG00000019146	ENSG00000166862	CACNG2
ENSMUSG00000019158.10	791.993770908171	-0.0661857727125045	0.170482247895203	-0.388226771582632	0.697848223011548	0.959605280326234	ENSMUSG00000019158	ENSMUSG00000019158	ENSG00000130748	TMEM160
ENSMUSG00000019173.12	4920.70554041246	-0.145636947949344	0.124493002965415	-1.16984042862073	0.24206519068172	0.87527955080829	ENSMUSG00000019173	ENSMUSG00000019173	ENSG00000108774	RAB5C
ENSMUSG00000019178.18	5.46485929928057	-0.489109726897291	1.00315079601115	-0.487573482314075	0.625851982291065	0.947536111945573	ENSMUSG00000019178	ENSMUSG00000019178	ENSG00000127952	STYXL1
ENSMUSG00000019179.11	7127.81782027817	-0.146305781046447	0.136403273997983	-1.07259728273539	0.283451844453689	0.887115288714196	ENSMUSG00000019179	ENSMUSG00000019179	ENSG00000146701	MDH2
ENSMUSG00000019188.17	1520.67640535631	0.0376612928300715	0.148424099573236	0.25374109014883	0.799695587319117	0.975791745669197	ENSMUSG00000019188	ENSMUSG00000019188	ENSG00000101294	HM13
ENSMUSG00000019189.14	3117.31867740388	0.0448668826758771	0.154244309099084	0.29088193229259	0.771141620059089	0.968992171064525	ENSMUSG00000019189	ENSMUSG00000019189	ENSG00000145860	RNF145
ENSMUSG00000019194.16	13327.2635022651	-0.0880261679572643	0.156842710535092	-0.561238502299216	0.574634958810052	0.93790973853668	ENSMUSG00000019194	ENSMUSG00000019194	ENSG00000105711	SCN1B
ENSMUSG00000019210.11	10648.5460742576	-0.157699893896315	0.156175238258629	-1.00976246717909	0.312609106189594	0.89155760479377	ENSMUSG00000019210	ENSMUSG00000019210	ENSG00000131100	ATP6V1E1
ENSMUSG00000019214.15	56.9421856600986	-0.355562630369087	0.461500382884488	-0.770449264086706	0.4410334400409	0.913887508029663	ENSMUSG00000019214	ENSMUSG00000019214	ENSG00000127586	CHTF18
ENSMUSG00000019230.15	96.5809093172206	0.330336593842494	0.6471321369382	0.510462353802158	0.609727582429666	0.944322630602654	ENSMUSG00000019230	ENSMUSG00000019230	ENSG00000143355	LHX9
ENSMUSG00000019232.15	782.548870461149	0.399194590197833	0.384562029474836	1.03804993629501	0.299246807325473	0.89155760479377	ENSMUSG00000019232	ENSMUSG00000019232	ENSG00000164089	ETNPPL
ENSMUSG00000019235.10	1175.01411043114	0.372051706613213	0.262854364112901	1.4154290641848	0.156942733045614	0.836184697000938	ENSMUSG00000019235	ENSMUSG00000019235	ENSG00000198208	RPS6KL1
ENSMUSG00000019254.17	2493.23637366753	0.244463410050846	0.143522585473051	1.70330968638207	0.0885101288344653	0.792433505868108	ENSMUSG00000019254	ENSMUSG00000019254	ENSG00000125503	PPP1R12C
ENSMUSG00000019261.4	1376.05652299211	0.0722210869854479	0.227254842710599	0.317797790903047	0.750638326508928	0.966894546855273	ENSMUSG00000019261	ENSMUSG00000019261	ENSG00000130479	MAP1S
ENSMUSG00000019278.6	8.29612000039199	-0.364467009700776	1.00962537545527	-0.360992323054902	0.71810518599062	0.96300075547288	ENSMUSG00000019278	ENSMUSG00000019278	ENSG00000015413	DPEP1
ENSMUSG00000019295.9	600.511572017072	0.0387241520207054	0.156186286067686	0.247935673455502	0.804184178026741	0.976004448262539	ENSMUSG00000019295	ENSMUSG00000019295	ENSG00000168936	TMEM129
ENSMUSG00000019297.10	438.266823665163	-0.0162684726457543	0.267837131057331	-0.0607401691525435	0.9515661403653	0.994925560222547	ENSMUSG00000019297	ENSMUSG00000019297	ENSG00000196943	NOP9
ENSMUSG00000019302.17	10479.4045205675	-0.0765641884989434	0.133299713229905	-0.574376243157338	0.565713225564762	0.937044777137728	ENSMUSG00000019302	ENSMUSG00000019302	ENSG00000033627	ATP6V0A1
ENSMUSG00000019303.15	70.3696730714914	-0.0494479022862835	0.294902862521995	-0.167675219777141	0.866838791909856	0.984332687317471	ENSMUSG00000019303	ENSMUSG00000019303	ENSG00000131470	PSMC3IP
ENSMUSG00000019312.11	46.9002110434534	-0.307189953456878	0.424343738969872	-0.723917723406515	0.469116248393902	0.916879150005006	ENSMUSG00000019312	ENSMUSG00000019312	ENSG00000141738	GRB7
ENSMUSG00000019320.15	25.8193715475205	0.873425903507969	0.633501951478766	1.37872646085644	0.167979107835249	0.838082049944714	ENSMUSG00000019320	ENSMUSG00000019320	ENSG00000196408	NOXO1
ENSMUSG00000019326.15	39.5803383472793	-0.462931495264002	0.489117732937553	-0.94646230158886	0.343912841532056	0.896451455598387	ENSMUSG00000019326	ENSMUSG00000019326	ENSG00000131471	AOC3
ENSMUSG00000019338.14	829.190633078449	-0.0038564786398245	0.167190156581124	-0.0230664216045114	0.981597290233623	0.998368468664565	ENSMUSG00000019338	ENSMUSG00000019338	ENSG00000143373	ZNF687
ENSMUSG00000019359.15	135.79634424185	0.0221502054081958	0.406765295680439	0.0544545113445404	0.956573049469904	0.996417227483292	ENSMUSG00000019359	ENSMUSG00000019359	ENSG00000130055	GDPD2
ENSMUSG00000019362.9	1402.94913481319	0.0366281656936032	0.174223539693058	0.210236606133326	0.833483010381142	0.979464821896818	ENSMUSG00000019362	ENSMUSG00000019362	ENSG00000104979	C19orf53
ENSMUSG00000019368.14	11.3264563534516	-0.240650841618534	1.03484921703681	-0.232546768801366	0.816113366384118	0.977536697138801	ENSMUSG00000019368	ENSMUSG00000019368	ENSG00000133488	SEC14L4
ENSMUSG00000019370.11	43469.7543106192	-0.244151096349084	0.193134752389747	-1.26414895987433	0.206176566429702	0.857682872652804	ENSMUSG00000019370	ENSMUSG00000019370	ENSG00000160014	CALM3
ENSMUSG00000019373.12	1508.3239646941	-0.0126700004132458	0.131038714465312	-0.0966889858843947	0.922973386837481	0.992962693680843	ENSMUSG00000019373	ENSMUSG00000019373	ENSG00000141030	COPS3
ENSMUSG00000019428.17	8507.92752921691	-0.0979974727362189	0.153698002344615	-0.637597569527892	0.523735678212129	0.9255400270618	ENSMUSG00000019428	ENSMUSG00000019428	ENSG00000105701	FKBP8
ENSMUSG00000019432.16	3299.7596738233	0.0805647432517627	0.134507530945031	0.598960836510239	0.549199001004459	0.932019507150542	ENSMUSG00000019432	ENSMUSG00000019432	ENSG00000198563	DDX39B
ENSMUSG00000019433.10	1342.74800802005	-0.298387984133539	0.186470404100361	-1.6001895076762	0.109556549073107	0.812025462812051	ENSMUSG00000019433	ENSMUSG00000019433	ENSG00000123159	GIPC1
ENSMUSG00000019437.18	417.628009564274	0.125175947112774	0.283678062840927	0.441260582010415	0.659024359280757	0.953014468054161	ENSMUSG00000019437	ENSMUSG00000019437	ENSG00000160606	TLCD1
ENSMUSG00000019461.13	248.371113992861	0.211831015010227	0.22057767726731	0.960346566500094	0.336880820952423	0.894903194802627	ENSMUSG00000019461	ENSMUSG00000019461	ENSG00000187838	PLSCR3
ENSMUSG00000019464.7	114.15559882584	0.463141836152042	0.268922538460363	1.72221279333307	0.0850309781785239	0.79143546105349	ENSMUSG00000019464	ENSMUSG00000019464	ENSG00000160951	PTGER1
ENSMUSG00000019467.16	3781.40252157757	-0.128995466315495	0.257155840866091	-0.501623707558199	0.61593223966151	0.944516103915495	ENSMUSG00000019467	ENSMUSG00000019467	ENSG00000240771	ARHGEF25
ENSMUSG00000019470.13	981.069650521612	0.045801121583062	0.155845149826748	0.293888655719981	0.768842986948977	0.968992171064525	ENSMUSG00000019470	ENSMUSG00000019470	ENSG00000076924	XAB2
ENSMUSG00000019471.11	3667.60651909828	-0.144834173399854	0.135587431984722	-1.06819762923288	0.285431373965979	0.887115288714196	ENSMUSG00000019471	ENSMUSG00000019471	ENSG00000105401	CDC37
ENSMUSG00000019478.18	1098.40602984112	-0.0849817275579802	0.13366947043911	-0.635760187264986	0.524932740476277	0.925790079479317	ENSMUSG00000019478	ENSMUSG00000019478	ENSG00000168118	RAB4A
ENSMUSG00000019487.12	245.673452541158	0.328170463839482	0.322220136014693	1.01846665418985	0.308456240010222	0.89155760479377	ENSMUSG00000019487	ENSMUSG00000019487	ENSG00000125733	TRIP10
ENSMUSG00000019494.15	3117.90587987517	-0.0684635800914578	0.153056741145179	-0.447308492126575	0.654652336301889	0.951980757353676	ENSMUSG00000019494	ENSMUSG00000019494	ENSG00000168090	COPS6
ENSMUSG00000019505.8	36950.1064941504	-0.0720433316372728	0.13590524903115	-0.530099699245319	0.596042807595752	0.942568922044394	ENSMUSG00000019505	ENSMUSG00000019505	ENSG00000170315	UBB
ENSMUSG00000019518.12	474.84762713783	-0.0275486533520278	0.177969444035519	-0.154794287869606	0.876983494551669	0.986386011907184	ENSMUSG00000019518	ENSMUSG00000019518	ENSG00000221838	AP4M1
ENSMUSG00000019528.19	807.092576050337	-0.297379924264654	0.159800965453661	-1.86093947192633	0.0627527248169613	0.758863854800254	ENSMUSG00000019528	ENSMUSG00000019528	ENSG00000163754	GYG1
ENSMUSG00000019539.12	179.858046220642	-0.0143997810173744	0.302810910642617	-0.047553705996972	0.962071927520265	0.996459497279726	ENSMUSG00000019539	ENSMUSG00000019539	ENSG00000142552	RCN3
ENSMUSG00000019564.13	198.961793170516	0.103387528083306	0.229431388085602	0.450625038474386	0.652259817535736	0.951662737137287	ENSMUSG00000019564	ENSMUSG00000019564	ENSG00000116017	ARID3A
ENSMUSG00000019577.7	451.721694549073	0.244287052276941	0.378591982692262	0.645251519960236	0.518764204099313	0.9255400270618	ENSMUSG00000019577	ENSMUSG00000019577	ENSG00000004799	PDK4
ENSMUSG00000019578.12	1975.93568657543	-0.102130427783071	0.190259107420252	-0.536796525369379	0.591408172038342	0.942101517718271	ENSMUSG00000019578	ENSMUSG00000019578	ENSG00000167671	UBXN6
ENSMUSG00000019579.14	934.529716976739	0.117184126372154	0.168975783586043	0.693496570249566	0.487997977461545	0.918128859420158	ENSMUSG00000019579	ENSMUSG00000019579	ENSG00000074842	MYDGF
ENSMUSG00000019590.17	1931.77885759152	-0.0779792300567071	0.174291344158601	-0.447407359402471	0.654580963105846	0.951980757353676	ENSMUSG00000019590	ENSMUSG00000019590	ENSG00000008283	CYB561
ENSMUSG00000019647.17	698.159927142252	0.0807705645533814	0.158922037888733	0.508240176292805	0.611284918500398	0.944322630602654	ENSMUSG00000019647	ENSMUSG00000019647	ENSG00000092421	SEMA6A
ENSMUSG00000019659.9	739.112743850786	-0.125131022460891	0.204535153712756	-0.611782474501286	0.540681686442001	0.929519748744376	ENSMUSG00000019659	ENSMUSG00000019659	ENSG00000160799	CCDC12
ENSMUSG00000019689.5	407.631850018251	-0.0588663161220339	0.199389862189725	-0.29523224237961	0.767816473253328	0.968992171064525	ENSMUSG00000019689	ENSMUSG00000019689	ENSG00000164898	FMC1
ENSMUSG00000019699.17	3621.87753428863	-0.209935994603548	0.189001243362516	-1.11076515089839	0.266669450482716	0.880834762677705	ENSMUSG00000019699	ENSMUSG00000019699	ENSG00000117020	AKT3
ENSMUSG00000019710.14	961.387183617085	-0.132354150047868	0.167039912242211	-0.79235045248319	0.428156361221023	0.909391242304488	ENSMUSG00000019710	ENSMUSG00000019710	ENSG00000143314	MRPL24
ENSMUSG00000019715.15	1288.13429336002	-0.179355246001101	0.157544908587614	-1.13843885917365	0.254937275550217	0.87875277176515	ENSMUSG00000019715	ENSMUSG00000019715	ENSG00000119392	GLE1
ENSMUSG00000019718.9	50.4162232833933	0.0098894680008781	0.404978255860277	0.0244197505860417	0.980517794333161	0.998368468664565	ENSMUSG00000019718	ENSMUSG00000019718	ENSG00000126790	L3HYPDH
ENSMUSG00000019726.13	1527.17570862815	0.209863053529764	0.392105919386168	0.535220314598411	0.592497520505365	0.942114877849715	ENSMUSG00000019726	ENSMUSG00000019726	ENSG00000143669	LYST
ENSMUSG00000019731.14	1681.1214697385	0.0232039267323211	0.186944523450986	0.124121992471231	0.901218685334242	0.989286472328232	ENSMUSG00000019731	ENSMUSG00000019731	ENSG00000127526	SLC35E1
ENSMUSG00000019732.15	27.6161480058813	0.40827515198436	0.537099867597633	0.760147556562456	0.447166388651287	0.914111255773231	ENSMUSG00000019732	ENSMUSG00000019732	ENSG00000269058	CALR3
ENSMUSG00000019734.17	66.7038945848633	1.53126931496422	0.469823062800427	3.25924680205552	0.0011170844338744	0.169410782710743	ENSMUSG00000019734	ENSMUSG00000019734	ENSG00000167608	TMC4
ENSMUSG00000019737.15	27.1569386677341	0.176464976514609	0.638614094363999	0.276324901175806	0.782298531814686	0.971104858181035	ENSMUSG00000019737	ENSMUSG00000019737	ENSG00000181392	SYNE4
ENSMUSG00000019738.16	388.282926814253	-0.144521808333534	0.193505708284766	-0.746860697881088	0.455147651979519	0.915124273954503	ENSMUSG00000019738	ENSMUSG00000019738	ENSG00000105258	POLR2I
ENSMUSG00000019761.11	288.975902087922	-0.393097437031539	0.215270243999664	-1.82606490208723	0.0678404862256202	0.7756153150795	ENSMUSG00000019761	ENSMUSG00000019761	ENSG00000186395	KRT10
ENSMUSG00000019762.5	17.1790741906817	-0.811313722806181	0.660473198971277	-1.22838250525509	0.219303412126832	0.869232332956163	ENSMUSG00000019762	ENSMUSG00000019762	ENSG00000009765	IYD
ENSMUSG00000019763.12	545.20047390786	0.010511729965289	0.246722897561016	0.0426054090204147	0.966016083632572	0.997144120422269	ENSMUSG00000019763	ENSMUSG00000019763	ENSG00000155906	RMND1
ENSMUSG00000019767.13	31.2731394618623	0.247668958837907	0.497994530483783	0.497332688769305	0.61895446377275	0.945479448668165	ENSMUSG00000019767	ENSMUSG00000019767	ENSG00000120262	CCDC170
ENSMUSG00000019768.17	137.633935267205	-0.110924238318339	0.299621501557057	-0.370214546492471	0.711222638874516	0.962699643956388	ENSMUSG00000019768	ENSMUSG00000019768	ENSG00000091831	ESR1
ENSMUSG00000019772.6	818.492912210969	-0.212080087550862	0.22806107006529	-0.929926740632003	0.352409016633129	0.897931202349277	ENSMUSG00000019772	ENSMUSG00000019772	ENSG00000146469	VIP
ENSMUSG00000019773.8	32.0448472805639	0.182215110325035	0.428753413847752	0.424988127067692	0.670845329936767	0.953427143649625	ENSMUSG00000019773	ENSMUSG00000019773	ENSG00000112029	FBXO5
ENSMUSG00000019774.9	226.883506970451	0.274981637421765	0.301256185128037	0.91278337506961	0.361356483644116	0.897960013879829	ENSMUSG00000019774	ENSMUSG00000019774	ENSG00000112031	MTRF1L
ENSMUSG00000019775.18	2338.2784699099	0.220740921856668	0.146700105628495	1.50470867700446	0.132398991275126	0.825518668309756	ENSMUSG00000019775	ENSMUSG00000019775	ENSG00000091844	RGS17
ENSMUSG00000019777.17	2446.09137496638	0.0679834963749823	0.15639717923604	0.434684926589241	0.663791140982221	0.953191692735383	ENSMUSG00000019777	ENSMUSG00000019777	ENSG00000196591	HDAC2
ENSMUSG00000019779.16	19.6153239469093	-0.283434963097334	0.607508194421221	-0.466553316811414	0.640819493347426	0.949282894324752	ENSMUSG00000019779	ENSMUSG00000019779	ENSG00000111816	FRK
ENSMUSG00000019782.11	1243.78677499058	0.3061283647337	0.211973160819484	1.4441845540738	0.148687068535468	0.830667603688106	ENSMUSG00000019782	ENSMUSG00000019782	ENSG00000111832	RWDD1
ENSMUSG00000019785.15	890.868736782981	-0.344010902767797	0.18253466878234	-1.88463323193692	0.0594793724203869	0.746659802903517	ENSMUSG00000019785	ENSMUSG00000019785	ENSG00000146352	CLVS2
ENSMUSG00000019787.10	12.5320190988061	0.303484434772816	0.88342947633592	0.343529894464849	0.73119985510055	0.964429842364843	ENSMUSG00000019787	ENSMUSG00000019787	ENSG00000186439	TRDN
ENSMUSG00000019789.10	174.000829462736	-0.0934076358433345	0.239955367300359	-0.389270875222447	0.697075778775117	0.959310598334342	ENSMUSG00000019789	ENSMUSG00000019789	ENSG00000135547	HEY2
ENSMUSG00000019790.18	3039.0975100843	0.0782158292629591	0.188963881409618	0.413919467992987	0.678933085867083	0.955000853541769	ENSMUSG00000019790	ENSMUSG00000019790	ENSG00000164506	STXBP5
ENSMUSG00000019791.13	183.290888202555	-0.295955750099506	0.214442108722579	-1.38011956635989	0.167549833794619	0.838082049944714	ENSMUSG00000019791	ENSMUSG00000019791	ENSG00000111911	HINT3
ENSMUSG00000019792.9	155.166012517111	-0.133388254327705	0.236311050059947	-0.564460503619563	0.572440772524882	0.937861730720359	ENSMUSG00000019792	ENSMUSG00000019792	ENSG00000066651	TRMT11
ENSMUSG00000019794.14	282.157177406358	0.166707330996532	0.193180684518314	0.862960659924194	0.388159097026603	0.90328121134759	ENSMUSG00000019794	ENSMUSG00000019794	ENSG00000186625	KATNA1
ENSMUSG00000019795.18	4934.48005088992	-0.161304818689787	0.150933106858398	-1.06871727513778	0.285197084915173	0.887115288714196	ENSMUSG00000019795	ENSMUSG00000019795	ENSG00000120265	PCMT1
ENSMUSG00000019796.13	5446.46738095527	-0.220763489781372	0.185858748268058	-1.18780252120805	0.234911220878278	0.873524658675911	ENSMUSG00000019796	ENSMUSG00000019796	ENSG00000120256	LRP11
ENSMUSG00000019797.12	490.098342956983	0.0769219521666281	0.165194330730126	0.465645230236705	0.641469461960876	0.949485683784309	ENSMUSG00000019797	ENSMUSG00000019797	ENSG00000130349	MTRES1
ENSMUSG00000019802.14	3006.26566512317	0.246614275091316	0.173298869654832	1.42305760898793	0.15471945569983	0.83510590114009	ENSMUSG00000019802	ENSMUSG00000019802	ENSG00000025796	SEC63
ENSMUSG00000019803.12	414.560185280584	-0.629073474407064	0.217709140129265	-2.88951338484709	0.0038583858081784	0.309340204250306	ENSMUSG00000019803	ENSMUSG00000019803	ENSG00000112333	NR2E1
ENSMUSG00000019804.13	3553.94629952775	-0.099557546380871	0.137159194882954	-0.725853971845122	0.467928296016789	0.916879150005006	ENSMUSG00000019804	ENSMUSG00000019804	ENSG00000112335	SNX3
ENSMUSG00000019806.14	1093.68476827438	-0.143070459609652	0.144259972552616	-0.99175437980532	0.321317356712048	0.89155760479377	ENSMUSG00000019806	ENSMUSG00000019806	ENSG00000146416	AIG1
ENSMUSG00000019808.9	117.482638939558	-0.12227373889321	0.2341780187039	-0.522140120451766	0.601572774006842	0.943594942374623	ENSMUSG00000019808	ENSMUSG00000019808	ENSG00000189007	ADAT2
ENSMUSG00000019809.17	640.995535790513	0.0153315496341191	0.153453005165525	0.0999103902695251	0.920415467386178	0.991951391457977	ENSMUSG00000019809	ENSMUSG00000019809	ENSG00000034693	PEX3
ENSMUSG00000019810.16	1340.10354850116	-0.175947270012632	0.196832814449138	-0.893891958538739	0.371379700708101	0.900104910718947	ENSMUSG00000019810	ENSMUSG00000019810	ENSG00000001036	FUCA2
ENSMUSG00000019813.17	125.814696290609	-0.293136506026329	0.248262174098274	-1.1807538022699	0.237700541294804	0.873524658675911	ENSMUSG00000019813	ENSMUSG00000019813	ENSG00000183137	CEP57L1
ENSMUSG00000019818.16	2293.05054263238	0.009158526569882	0.142876251336291	0.0641011118658582	0.948889716527891	0.994607749269378	ENSMUSG00000019818	ENSMUSG00000019818	ENSG00000135535	CD164
ENSMUSG00000019820.12	1808.56570464151	-0.157893511614733	0.171985861518104	-0.918060997694927	0.358586932388076	0.897960013879829	ENSMUSG00000019820	ENSMUSG00000019820	ENSG00000152818	UTRN
ENSMUSG00000019822.13	293.60644947927	0.0166003835201356	0.19169706033291	0.0865969644568706	0.930991878850084	0.993924737689522	ENSMUSG00000019822	ENSMUSG00000019822	ENSG00000135587	SMPD2
ENSMUSG00000019823.18	285.546844158168	0.316215784219096	0.215325114575405	1.46855040501261	0.141954775128893	0.830152188189282	ENSMUSG00000019823	ENSMUSG00000019823	ENSG00000135596	MICAL1
ENSMUSG00000019826.12	361.71027257806	0.0709317189975276	0.170009236335533	0.417222737578419	0.676515495418067	0.95472239878969	ENSMUSG00000019826	ENSMUSG00000019826	ENSG00000112365	ZBTB24
ENSMUSG00000019828.14	1621.37977941302	0.0215768402539236	0.247844675327273	0.0870579132895707	0.930625478649091	0.993924737689522	ENSMUSG00000019828	ENSMUSG00000019828	ENSG00000152822	GRM1
ENSMUSG00000019831.15	5271.91065960714	-0.251762654129576	0.204081115173091	-1.23364013331682	0.217337031135451	0.867539436262565	ENSMUSG00000019831	ENSMUSG00000019831	ENSG00000112290	WASF1
ENSMUSG00000019837.9	678.711550148864	-0.0813066912875358	0.184581016420779	-0.440493247161373	0.659579902093408	0.953014468054161	ENSMUSG00000019837	ENSMUSG00000019837	ENSG00000155115	GTF3C6
ENSMUSG00000019838.12	106.133612132721	0.361486648693929	0.365194530472177	0.989846831020568	0.32224899073916	0.89155760479377	ENSMUSG00000019838	ENSMUSG00000019838	ENSG00000112394	SLC16A10
ENSMUSG00000019841.16	949.878942062882	0.520444582310468	0.15882728344552	3.27679584401498	0.0010499225548468	0.166574251490118	ENSMUSG00000019841	ENSMUSG00000019841	ENSG00000009413	REV3L
ENSMUSG00000019842.7	48.3947215882078	0.236213513048574	0.483710575404749	0.488336466183152	0.625311535877382	0.947409684789968	ENSMUSG00000019842	ENSMUSG00000019842	ENSG00000056972	TRAF3IP2
ENSMUSG00000019843.15	4071.95343519545	-0.220846008422003	0.155458370580111	-1.42061188212568	0.155429622251997	0.83510590114009	ENSMUSG00000019843	ENSMUSG00000019843	ENSG00000010810	FYN
ENSMUSG00000019845.9	65.4658677943874	0.2568746510835	0.46078165770097	0.557475860400246	0.577202347625379	0.938126807022476	ENSMUSG00000019845	ENSMUSG00000019845	ENSG00000074935	TUBE1
ENSMUSG00000019846.12	260.335702337829	0.695141151870348	0.383207790193638	1.81400579439966	0.0696768336882674	0.780092763465944	ENSMUSG00000019846	ENSMUSG00000019846	ENSG00000112769	LAMA4
ENSMUSG00000019848.15	21.9991905175401	0.743373980855925	0.626568623249133	1.18642069403521	0.23545620335215	0.873524658675911	ENSMUSG00000019848	ENSMUSG00000019848	ENSG00000132429	POPDC3
ENSMUSG00000019849.12	930.874852480806	-0.0494909573802236	0.144612503786255	-0.342231522755279	0.732176664184525	0.964429842364843	ENSMUSG00000019849	ENSMUSG00000019849	ENSG00000085377	PREP
ENSMUSG00000019850.12	191.683476530861	0.0296110268209967	0.244007741114136	0.121352817274539	0.903411586960384	0.989904168105317	ENSMUSG00000019850	ENSMUSG00000019850	ENSG00000118503	TNFAIP3
ENSMUSG00000019851.9	260.698002444636	0.882583545583146	0.45738744018236	1.92961911072867	0.0536540491315167	0.724944654827154	ENSMUSG00000019851	ENSMUSG00000019851	ENSG00000112378	PERP
ENSMUSG00000019852.8	3183.63413240435	0.134616032693693	0.152244105594724	0.884211787167921	0.376581896569316	0.900104910718947	ENSMUSG00000019852	ENSMUSG00000019852	ENSG00000112379	ARFGEF3
ENSMUSG00000019853.7	103.143459196299	-0.122705443965306	0.359855230385219	-0.340985578656039	0.733114438411111	0.964429842364843	ENSMUSG00000019853	ENSMUSG00000019853	ENSG00000051620	HEBP2
ENSMUSG00000019854.18	816.305647367247	0.178361232438431	0.159905523436104	1.11541633213003	0.264672053989826	0.879842507738206	ENSMUSG00000019854	ENSMUSG00000019854	ENSG00000135597	REPS1
ENSMUSG00000019856.15	614.73579055331	-0.0797568203242397	0.172259635809984	-0.463003535037179	0.643361833235334	0.950112705640477	ENSMUSG00000019856	ENSMUSG00000019856	ENSG00000111879	FAM184A
ENSMUSG00000019857.8	370.092147954465	-0.118344847249412	0.201958476122556	-0.585986037929875	0.557884897463051	0.934427631891982	ENSMUSG00000019857	ENSMUSG00000019857	ENSG00000111875	ASF1A
ENSMUSG00000019863.8	305.012100910396	-0.194690529797061	0.203778263158585	-0.955403813828504	0.339373526087529	0.895022307525059	ENSMUSG00000019863	ENSMUSG00000019863	ENSG00000130348	QRSL1
ENSMUSG00000019864.15	300.274907976123	0.118408884021215	0.186722290113952	0.634144343179132	0.52598662603566	0.925790079479317	ENSMUSG00000019864	ENSMUSG00000019864	ENSG00000130347	RTN4IP1
ENSMUSG00000019865.10	87.4634864360415	-0.30506643659357	0.447416433886607	-0.68184003422388	0.495340106579447	0.920761214690552	ENSMUSG00000019865	ENSMUSG00000019865	ENSG00000135577	NMBR
ENSMUSG00000019866.16	47.7950670327643	0.39831399360145	0.540595707491986	0.73680569061373	0.461240522100548	0.915881314364508	ENSMUSG00000019866	ENSMUSG00000019866	ENSG00000112297	CRYBG1
ENSMUSG00000019868.17	1057.72545785802	-0.0636242821638527	0.149771554805075	-0.424808851364722	0.670976024646595	0.953427143649625	ENSMUSG00000019868	ENSMUSG00000019868	ENSG00000009844	VTA1
ENSMUSG00000019872.14	809.747433048822	-0.449052872645222	0.180376255284867	-2.48953429006516	0.0127910579085769	0.515674429269351	ENSMUSG00000019872	ENSMUSG00000019872	ENSG00000172594	SMPDL3A
ENSMUSG00000019873.9	1111.24622520697	-0.0175341507333821	0.219438160514532	-0.07990474716097	0.936313014216439	0.994308305952737	ENSMUSG00000019873	ENSMUSG00000019873	ENSG00000165476	REEP3
ENSMUSG00000019874.12	1120.66916929567	-0.228221557931502	0.327323022757829	-0.697236497477761	0.485654801654592	0.917940809938261	ENSMUSG00000019874	ENSMUSG00000019874	ENSG00000164434	FABP7
ENSMUSG00000019876.16	298.33646654881	-0.157370805399313	0.199658059394739	-0.788201617687661	0.430578783048527	0.909741086658167	ENSMUSG00000019876	ENSMUSG00000019876	ENSG00000135549	PKIB
ENSMUSG00000019877.11	27163.0689986198	-0.130405051977928	0.126443799841963	-1.03132816429841	0.302386955143358	0.89155760479377	ENSMUSG00000019877	ENSMUSG00000019877	ENSG00000111897	SERINC1
ENSMUSG00000019878.9	771.881495935029	0.31697903703998	0.191880942989311	1.6519568441856	0.0985433487160207	0.796537115037292	ENSMUSG00000019878	ENSMUSG00000019878	ENSG00000025156	HSF2
ENSMUSG00000019880.11	350.282168077916	-0.0500606346128284	0.172989949852884	-0.289384641451144	0.77228704680241	0.968992171064525	ENSMUSG00000019880	ENSMUSG00000019880	ENSG00000146374	RSPO3
ENSMUSG00000019883.12	1193.46501759154	-0.0907887303544544	0.161948283879691	-0.560603225792132	0.575068051979291	0.93790973853668	ENSMUSG00000019883	ENSMUSG00000019883	ENSG00000093144	ECHDC1
ENSMUSG00000019888.17	231.998626807452	-0.121006821744565	0.284034594926197	-0.426028462399123	0.670087106335808	0.953427143649625	ENSMUSG00000019888	ENSMUSG00000019888	ENSG00000182050	MGAT4C
ENSMUSG00000019889.11	1786.50426748377	0.111221787242425	0.203209630201117	0.547325375930013	0.584155213135888	0.939643575730889	ENSMUSG00000019889	ENSMUSG00000019889	ENSG00000152894	PTPRK
ENSMUSG00000019892.14	58.1686226037187	-0.372914109578673	0.576707983302687	-0.646625537317988	0.517874326062691	0.9255400270618	ENSMUSG00000019892	ENSMUSG00000019892	ENSG00000133640	LRRIQ1
ENSMUSG00000019894.15	1517.73127924932	-0.112890625316373	0.216085966295015	-0.522433859319893	0.601368286278855	0.943594942374623	ENSMUSG00000019894	ENSMUSG00000019894	ENSG00000072041	SLC6A15
ENSMUSG00000019897.9	716.928653092287	0.167645954159104	0.174480703519686	0.960828050192892	0.336638632289498	0.894903194802627	ENSMUSG00000019897	ENSMUSG00000019897	ENSG00000133773	CCDC59
ENSMUSG00000019899.18	323.568593679116	-0.0845623891447978	0.21342844083548	-0.396209562389026	0.691950437574531	0.9578346657763	ENSMUSG00000019899	ENSMUSG00000019899	ENSG00000196569	LAMA2
ENSMUSG00000019906.16	547.339637447282	-0.114395052778842	0.164910859141886	-0.693678108125181	0.487884097917212	0.918128859420158	ENSMUSG00000019906	ENSMUSG00000019906	ENSG00000111052	LIN7A
ENSMUSG00000019907.11	3126.3678271572	0.104553957346055	0.155834923219974	0.67092764051655	0.502266627036499	0.920919302372845	ENSMUSG00000019907	ENSMUSG00000019907	ENSG00000058272	PPP1R12A
ENSMUSG00000019913.5	24.1959463614674	1.7151939104098	1.19979624242323	1.4295709969433	0.152840184626958	0.832774907299189	ENSMUSG00000019913	ENSMUSG00000019913	ENSG00000112246	SIM1
ENSMUSG00000019916.15	1646.23185888946	0.225636091801761	0.179355508958919	1.25803825659708	0.208377921013333	0.859362009060978	ENSMUSG00000019916	ENSMUSG00000019916	ENSG00000122884	P4HA1
ENSMUSG00000019917.11	188.533695808967	0.132007321606778	0.260648645603047	0.506456963554752	0.612535894329073	0.944322630602654	ENSMUSG00000019917	ENSMUSG00000019917	ENSG00000186522	SEPTIN10
ENSMUSG00000019923.15	25389.3194443764	-0.0024630597952284	0.163823094457104	-0.0150348752927105	0.988004357062852	0.998368468664565	ENSMUSG00000019923	ENSMUSG00000019923	ENSG00000122952	ZWINT
ENSMUSG00000019927.7	1107.63744572964	-0.0789785053952315	0.130265957011287	-0.606286609389346	0.544324448972219	0.931626599352155	ENSMUSG00000019927	ENSMUSG00000019927	ENSG00000072401	UBE2D1
ENSMUSG00000019929.17	536.640305663241	-0.148951640590558	0.264228882865962	-0.563722023780867	0.572943326454213	0.937861730720359	ENSMUSG00000019929	ENSMUSG00000019929	ENSG00000011465	DCN
ENSMUSG00000019935.17	186.974190035386	-0.174149118637108	0.220548894286669	-0.789616829412659	0.429751576713437	0.909741086658167	ENSMUSG00000019935	ENSMUSG00000019935	ENSG00000179520	SLC17A8
ENSMUSG00000019936.11	25.4779299086979	-0.267385281045346	0.540109749456479	-0.495057312545126	0.620559665053688	0.946129774024126	ENSMUSG00000019936	ENSMUSG00000019936	ENSG00000083782	EPYC
ENSMUSG00000019942.14	42.8662416483155	0.106944375183915	0.528262612223656	0.202445474484265	0.839568480804484	0.981137736789194	ENSMUSG00000019942	ENSMUSG00000019942	ENSG00000170312	CDK1
ENSMUSG00000019943.11	20045.4296595513	0.0329081174390678	0.150915650759713	0.21805635978381	0.827385199042657	0.97918630747491	ENSMUSG00000019943	ENSMUSG00000019943	ENSG00000070961	ATP2B1
ENSMUSG00000019944.15	133.705377322416	-0.397266295820189	0.279083228484341	-1.42346889842748	0.154600271915364	0.834938624837491	ENSMUSG00000019944	ENSMUSG00000019944	ENSG00000072422	RHOBTB1
ENSMUSG00000019945.11	53.0114230845979	-0.530132832931291	0.507927831821111	-1.04371684266752	0.296616415023599	0.89155760479377	ENSMUSG00000019945	ENSMUSG00000019945	ENSG00000183346	CABCOCO1
ENSMUSG00000019947.11	985.987060784329	0.404393614028076	0.215315152409013	1.87814749451488	0.0603609905929708	0.749547557026287	ENSMUSG00000019947	ENSMUSG00000019947	ENSG00000150347	ARID5B
ENSMUSG00000019948.5	575.485797189722	-0.11298754426051	0.188817953390901	-0.598394073399348	0.549577019344782	0.932019507150542	ENSMUSG00000019948	ENSMUSG00000019948	ENSG00000075089	ACTR6
ENSMUSG00000019951.11	2765.29771758226	0.0514757701743081	0.214704123751778	0.239752126204244	0.810522422321703	0.976283325840433	ENSMUSG00000019951	ENSMUSG00000019951	ENSG00000111647	BLTP3B
ENSMUSG00000019952.16	182.07664800511	-0.198011911413235	0.243321171014039	-0.813788256024011	0.415766264052501	0.907850643905686	ENSMUSG00000019952	ENSMUSG00000019952	ENSG00000139323	POC1B
ENSMUSG00000019960.9	1934.76903553819	0.412007053376965	0.325313998855423	1.26649039028926	0.205337567731719	0.856679442322327	ENSMUSG00000019960	ENSMUSG00000019960	ENSG00000139318	DUSP6
ENSMUSG00000019961.18	1144.68553209627	0.387180759566821	0.217016558131185	1.78410699580248	0.074406280732301	0.787518024078798	ENSMUSG00000019961	ENSMUSG00000019961	ENSG00000120802	TMPO
ENSMUSG00000019966.19	1708.87105496131	0.070359587820725	0.160510252106647	0.438349494174218	0.66113295241691	0.953186760826864	ENSMUSG00000019966	ENSMUSG00000019966	ENSG00000049130	KITLG
ENSMUSG00000019969.15	1574.02997800422	-0.0060389156812182	0.149472470310614	-0.0404015245661555	0.967773014815191	0.997211235771738	ENSMUSG00000019969	ENSMUSG00000019969	ENSG00000080815	PSEN1
ENSMUSG00000019970.16	3355.55498771812	0.719263618778449	0.323702212978743	2.22199166375696	0.0262838689744677	0.620328548646859	ENSMUSG00000019970	ENSMUSG00000019970	ENSG00000118515	SGK1
ENSMUSG00000019971.11	522.261539315227	0.0863063621290608	0.170213726815196	0.507047015207915	0.612121830587137	0.944322630602654	ENSMUSG00000019971	ENSMUSG00000019971	ENSG00000198707	CEP290
ENSMUSG00000019975.13	351.471903978113	0.287212937191173	0.179113801164671	1.60352209223185	0.108819435638119	0.810253018063614	ENSMUSG00000019975	ENSMUSG00000019975	ENSG00000166130	IKBIP
ENSMUSG00000019977.17	1330.40026908286	0.190605894878487	0.193763738286074	0.983702608983913	0.325261756655714	0.89155760479377	ENSMUSG00000019977	ENSMUSG00000019977	ENSG00000112339	HBS1L
ENSMUSG00000019978.17	2965.94094922708	-0.26982961711414	0.142777413911531	-1.88986205676295	0.0587764113153078	0.744101800824017	ENSMUSG00000019978	ENSMUSG00000019978	ENSG00000079819	EPB41L2
ENSMUSG00000019979.13	389.647799401487	0.213437183791174	0.296529854197812	0.71978312055147	0.471658539207018	0.916879150005006	ENSMUSG00000019979	ENSMUSG00000019979	ENSG00000120868	APAF1
ENSMUSG00000019982.16	22.9917161679988	0.630116448480176	0.540300984303804	1.16623227938795	0.243520544937598	0.875934991164625	ENSMUSG00000019982	ENSMUSG00000019982	ENSG00000118513	MYB
ENSMUSG00000019984.17	734.018462911723	-0.0625885738849867	0.209214099860327	-0.29916040040691	0.764817662318176	0.968822275231076	ENSMUSG00000019984	ENSMUSG00000019984	ENSG00000112282	MED23
ENSMUSG00000019986.18	5035.24061190292	0.178445852505964	0.197481946841955	0.903605900992934	0.366204411144003	0.898113571346328	ENSMUSG00000019986	ENSMUSG00000019986	ENSG00000135541	AHI1
ENSMUSG00000019987.10	60.054384119661	1.22499107052395	0.805472762665211	1.52083487773144	0.128301279530276	0.823339729406327	ENSMUSG00000019987	ENSMUSG00000019987	ENSG00000118520	ARG1
ENSMUSG00000019988.8	122.384018720541	-0.0391507962628594	0.307955262755372	-0.127131440822167	0.898836367175709	0.989286472328232	ENSMUSG00000019988	ENSMUSG00000019988	ENSG00000139350	NEDD1
ENSMUSG00000019989.9	21.0481150316925	-0.077353111481555	0.741041718854218	-0.104384287029287	0.916864391692571	0.991211242198306	ENSMUSG00000019989	ENSMUSG00000019989	ENSG00000154269	ENPP3
ENSMUSG00000019990.16	1692.69826698472	0.0886009755677939	0.202705572663337	0.437091957580006	0.662044659611056	0.953191692735383	ENSMUSG00000019990	ENSMUSG00000019990	ENSG00000171408	PDE7B
ENSMUSG00000019992.9	9.03633813481829	1.12903116029141	0.776122551569406	1.45470732426004	0.145750304051895	0.830152188189282	ENSMUSG00000019992	ENSMUSG00000019992	ENSG00000146410	MTFR2
ENSMUSG00000019996.18	2304.47495702257	-0.0302199660581732	0.147779398407679	-0.204493768304602	0.837967661281128	0.980656094752795	ENSMUSG00000019996	ENSMUSG00000019996	ENSG00000135525	MAP7
ENSMUSG00000019997.12	1200.03010596611	0.813407265863972	0.39410684112775	2.06392577083001	0.0390247548843042	0.679198805125712	ENSMUSG00000019997	ENSMUSG00000019997	ENSG00000118523	CCN2
ENSMUSG00000019998.7	3484.22848708045	-0.165095839471841	0.145032580093717	-1.13833622324832	0.254980113893448	0.87875277176515	ENSMUSG00000019998	ENSMUSG00000019998	ENSG00000079950	STX7
ENSMUSG00000020000.8	157.608451215074	-0.333851554118133	0.31212124385783	-1.06962137530825	0.284789769732023	0.887115288714196	ENSMUSG00000020000	ENSMUSG00000020000	ENSG00000079931	MOXD1
ENSMUSG00000020003.17	735.88055679382	-0.245034323165663	0.227406543403447	-1.0775165898852	0.281249543297883	0.887115288714196	ENSMUSG00000020003	ENSMUSG00000020003	ENSG00000112357	PEX7
ENSMUSG00000020007.5	14.5617602837986	0.0815139299783742	0.865599030989593	0.0941705420871182	0.924973684769679	0.993493171287095	ENSMUSG00000020007	ENSMUSG00000020007	ENSG00000016402	IL20RA
ENSMUSG00000020014.19	160.516731553385	0.448175138768209	0.305621509947404	1.46643846778107	0.142528872963736	0.830152188189282	ENSMUSG00000020014	ENSMUSG00000020014	ENSG00000188596	CFAP54
ENSMUSG00000020015.11	5465.44201691598	-0.107526628515812	0.155516706795245	-0.691415287345189	0.489304599788726	0.918161139962209	ENSMUSG00000020015	ENSMUSG00000020015	ENSG00000059758	CDK17
ENSMUSG00000020017.15	9.56536185055256	1.87326103185942	1.05689695638179	1.77241595838481	0.0763255346695515	0.789043596397541	ENSMUSG00000020017	ENSMUSG00000020017	ENSG00000084110	HAL
ENSMUSG00000020019.5	348.04854585433	-0.153739561316615	0.202571394319738	-0.758940134824533	0.447888368887608	0.914273058268234	ENSMUSG00000020019	ENSMUSG00000020019	ENSG00000074527	NTN4
ENSMUSG00000020021.5	404.661347184025	0.11502399438404	0.219663144326325	0.523638112969755	0.600530267458923	0.943407576150773	ENSMUSG00000020021	ENSMUSG00000020021	ENSG00000180263	FGD6
ENSMUSG00000020022.18	2406.19837382313	0.0808873621996644	0.155428687622707	0.520414625104558	0.602774618764473	0.943974038574942	ENSMUSG00000020022	ENSMUSG00000020022	ENSG00000184752	NDUFA12
ENSMUSG00000020023.19	1642.35443894035	-0.0759197014592734	0.196925961241621	-0.385524087228512	0.699849164019655	0.960078258961441	ENSMUSG00000020023	ENSMUSG00000020023	ENSG00000057704	TMCC3
ENSMUSG00000020024.8	1149.86434752246	0.301419851606347	0.252522885739054	1.19363379966211	0.232621246484599	0.873524658675911	ENSMUSG00000020024	ENSMUSG00000020024	ENSG00000173588	CEP83
ENSMUSG00000020027.19	446.172511094209	0.153031570534643	0.195748568086741	0.781776193973641	0.434346113969904	0.911594631825803	ENSMUSG00000020027	ENSMUSG00000020027	ENSG00000120833	SOCS2
ENSMUSG00000020032.15	2776.74184553076	-0.246073459021742	0.165935474814692	-1.48294666524167	0.138088581690021	0.830152188189282	ENSMUSG00000020032	ENSMUSG00000020032	ENSG00000074590	NUAK1
ENSMUSG00000020034.8	692.709123289926	-0.365894697340909	0.181239300558098	-2.01884854010247	0.043502964176946	0.693201981080892	ENSMUSG00000020034	ENSMUSG00000020034	ENSG00000166046	TCP11L2
ENSMUSG00000020037.16	376.216987231285	-0.375057455394683	0.217483026705249	-1.72453667339747	0.0846110043635288	0.79143546105349	ENSMUSG00000020037	ENSMUSG00000020037	ENSG00000111783	RFX4
ENSMUSG00000020038.11	769.093392915058	0.493348062772913	0.353770959744038	1.39454087223514	0.163154336041093	0.836184697000938	ENSMUSG00000020038	ENSMUSG00000020038	ENSG00000008405	CRY1
ENSMUSG00000020042.16	694.552787995406	0.0720922147876147	0.233078352521002	0.309304635148898	0.75708980539658	0.968170057315229	ENSMUSG00000020042	ENSMUSG00000020042	ENSG00000151136	ABTB3
ENSMUSG00000020044.14	3549.5113958534	-0.0703190898716019	0.164077286586819	-0.42857296908304	0.668234020498128	0.953427143649625	ENSMUSG00000020044	ENSMUSG00000020044	ENSG00000100234	TIMP3
ENSMUSG00000020048.14	11875.1546762628	0.106770174959236	0.153328702694871	0.69634825758431	0.486210758501931	0.918128859420158	ENSMUSG00000020048	ENSMUSG00000020048	ENSG00000166598	HSP90B1
ENSMUSG00000020051.18	4.74090827915671	1.40881933765791	1.16495994692561	1.20932856221869	0.226536641870376	0.87313317238705	ENSMUSG00000020051	ENSMUSG00000020051	ENSG00000171759	PAH
ENSMUSG00000020052.10	139.894390784486	-0.40675424300192	0.270435564857096	-1.50407082447479	0.132563131570153	0.826016492034564	ENSMUSG00000020052	ENSMUSG00000020052	ENSG00000139352	ASCL1
ENSMUSG00000020053.19	442.223946522855	-0.96158337730359	0.399154816184666	-2.4090486656153	0.0159941650789715	0.556923509013004	ENSMUSG00000020053	ENSMUSG00000020053	ENSG00000017427	IGF1
ENSMUSG00000020056.17	303.986586677985	-0.18559377500712	0.236952298873293	-0.78325374300911	0.433478120917055	0.911540830805402	ENSMUSG00000020056	ENSMUSG00000020056	ENSG00000120860	WASHC3
ENSMUSG00000020057.3	46.3972059899978	0.632233886786234	0.43033816244823	1.46915598465496	0.141790485664802	0.830152188189282	ENSMUSG00000020057	ENSMUSG00000020057	ENSG00000136048	DRAM1
ENSMUSG00000020061.19	88.5551438744692	0.0192490822372081	0.357990159229671	0.0537698641734415	0.957118519678264	0.996417227483292	ENSMUSG00000020061	ENSMUSG00000020061	ENSG00000196091	MYBPC1
ENSMUSG00000020063.17	424.236688624531	0.301517008947973	0.174578162202677	1.72711755665021	0.0841465531390025	0.79143546105349	ENSMUSG00000020063	ENSMUSG00000020063	ENSG00000096717	SIRT1
ENSMUSG00000020064.10	913.750712623067	-0.0569850805245308	0.166003185236273	-0.343277030759522	0.731390058934122	0.964429842364843	ENSMUSG00000020064	ENSMUSG00000020064	ENSG00000148634	HERC4
ENSMUSG00000020067.9	68.5097484776166	0.156982266907053	0.382543708421123	0.410364262831476	0.681538757649371	0.955472076240414	ENSMUSG00000020067	ENSMUSG00000020067	ENSG00000138347	MYPN
ENSMUSG00000020069.17	1427.4651433714	0.46206364778733	0.156153976348469	2.95902581920937	0.0030861324341026	0.285093892533294	ENSMUSG00000020069	ENSMUSG00000020069	ENSG00000096746	HNRNPH3
ENSMUSG00000020070.19	1478.21604671139	0.0605726018969686	0.204116974808227	0.296754358396102	0.766654053269242	0.968859544283886	ENSMUSG00000020070	ENSMUSG00000020070	ENSG00000204130	RUFY2
ENSMUSG00000020074.8	1642.27680788612	0.174804987008134	0.146264129186793	1.19513231289192	0.232035338965361	0.873325013359391	ENSMUSG00000020074	ENSMUSG00000020074	ENSG00000060339	CCAR1
ENSMUSG00000020075.9	1032.43453321251	0.552231154039188	0.288502011743065	1.91413276705674	0.0556031936802465	0.73178150339651	ENSMUSG00000020075	ENSMUSG00000020075	ENSG00000165732	DDX21
ENSMUSG00000020077.15	520.888168204499	1.17220529825279	0.691420320837179	1.69535847143381	0.0900074388944476	0.792433505868108	ENSMUSG00000020077	ENSMUSG00000020077	ENSG00000122862	SRGN
ENSMUSG00000020078.17	1936.38142644556	-0.0314507565269277	0.135810198483806	-0.231578753864187	0.816865210918169	0.977536697138801	ENSMUSG00000020078	ENSMUSG00000020078	ENSG00000122958	VPS26A
ENSMUSG00000020079.16	479.502411555416	0.198351455471195	0.173264761309917	1.14478820720161	0.252296901581126	0.878545263398738	ENSMUSG00000020079	ENSMUSG00000020079	ENSG00000156502	SUPV3L1
ENSMUSG00000020080.9	306.077066899956	-0.238544695114513	0.298988013906831	-0.797840328103742	0.424963155165258	0.908868133766554	ENSMUSG00000020080	ENSMUSG00000020080	ENSG00000156510	HKDC1
ENSMUSG00000020081.6	5.47924275732006	-1.0664663332814	1.07688086394809	-0.990328985298796	0.322013343542672	0.89155760479377	ENSMUSG00000020081	ENSMUSG00000020081	ENSG00000075073	TACR2
ENSMUSG00000020083.14	774.294544411797	-0.328116342790757	0.26744329193784	-1.22686323673812	0.219873998181433	0.869232332956163	ENSMUSG00000020083	ENSMUSG00000020083	ENSG00000171224	FAM241B
ENSMUSG00000020085.16	206.918172191468	-0.130566904791491	0.298215936620819	-0.437826718018448	0.661511901335218	0.953191692735383	ENSMUSG00000020085	ENSMUSG00000020085	ENSG00000042286	AIFM2
ENSMUSG00000020086.7	625.663687909746	-0.0859804910514091	0.180595826883392	-0.476093454290753	0.634007800125494	0.948548477175139	ENSMUSG00000020086	ENSMUSG00000020086	ENSG00000099284	MACROH2A2
ENSMUSG00000020087.6	462.463857641725	0.0956020217695584	0.187342717584522	0.510305513884874	0.609837440407025	0.944322630602654	ENSMUSG00000020087	ENSMUSG00000020087	ENSG00000156521	TYSND1
ENSMUSG00000020088.11	3884.56533683711	0.154390313837113	0.205972726881698	0.749566780876715	0.453515664126693	0.915124273954503	ENSMUSG00000020088	ENSMUSG00000020088	ENSG00000079332	SAR1A
ENSMUSG00000020089.9	2272.41769619886	-0.0154025552815745	0.153147496087156	-0.100573340571033	0.919889160518743	0.991951391457977	ENSMUSG00000020089	ENSMUSG00000020089	ENSG00000180817	PPA1
ENSMUSG00000020090.8	94.7647001762214	0.173034297367299	0.301359217727484	0.574179541187196	0.565846312270529	0.937044777137728	ENSMUSG00000020090	ENSMUSG00000020090	ENSG00000148734	NPFFR1
ENSMUSG00000020091.16	1876.35302582427	-0.0488967393920751	0.136452247888386	-0.358343231047912	0.720086469516866	0.963051989259639	ENSMUSG00000020091	ENSMUSG00000020091	ENSG00000148730	EIF4EBP2
ENSMUSG00000020092.10	391.389822567086	-0.192688763432918	0.25557205625806	-0.753950828013658	0.450878748395073	0.914838619511149	ENSMUSG00000020092	ENSMUSG00000020092	ENSG00000107719	PALD1
ENSMUSG00000020096.22	58.6383751058892	-0.899033929353701	0.401168426773046	-2.24103859963614	0.0250235748155979	0.612569107964864	ENSMUSG00000020096	ENSMUSG00000020096	ENSG00000166220	TBATA
ENSMUSG00000020097.15	1193.42416390962	0.196394255473278	0.216373011495592	0.907665212568709	0.364055128699573	0.898068320282391	ENSMUSG00000020097	ENSMUSG00000020097	ENSG00000166224	SGPL1
ENSMUSG00000020098.8	171.133481814955	-0.259107277615381	0.353404894108754	-0.733173993724167	0.463452314798771	0.916063304977207	ENSMUSG00000020098	ENSMUSG00000020098	ENSG00000166228	PCBD1
ENSMUSG00000020099.9	993.733261388919	0.116472381976932	0.175035690289925	0.665420759526296	0.505781410664255	0.920919302372845	ENSMUSG00000020099	ENSMUSG00000020099	ENSG00000107731	UNC5B
ENSMUSG00000020100.16	553.844500394482	-0.374613407869556	0.205030083716212	-1.82711434868294	0.0676825782899927	0.775343360805715	ENSMUSG00000020100	ENSMUSG00000020100	ENSG00000198246	SLC29A3
ENSMUSG00000020101.15	1001.14610559036	-0.831059103122732	0.190831241079527	-4.3549426101379	1.33101784711946e-05	0.0089353290204711	ENSMUSG00000020101	ENSMUSG00000020101	ENSG00000107738	VSIR
ENSMUSG00000020102.16	815.12178414589	0.28068038317745	0.17589445713844	1.5957318254579	0.110548679934739	0.813784831012099	ENSMUSG00000020102	ENSMUSG00000020102	ENSG00000118596	SLC16A7
ENSMUSG00000020105.10	80.8235423842712	0.317680352311941	0.413652703353919	0.767988096623498	0.442494256752911	0.913887508029663	ENSMUSG00000020105	ENSMUSG00000020105	ENSG00000139263	LRIG3
ENSMUSG00000020107.11	1251.67097476134	-0.0535729688130531	0.167287713634416	-0.320244491655432	0.748782998203658	0.96681481157252	ENSMUSG00000020107	ENSMUSG00000020107	ENSG00000166295	ANAPC16
ENSMUSG00000020108.5	1985.6595195517	0.40419775156303	0.171438713437494	2.35768073300666	0.018389501189507	0.580131820571225	ENSMUSG00000020108	ENSMUSG00000020108	ENSG00000168209	DDIT4
ENSMUSG00000020109.14	1307.26275769858	-0.0605790777899249	0.155826836228531	-0.388758953567417	0.697454467261744	0.959329222907929	ENSMUSG00000020109	ENSMUSG00000020109	ENSG00000148719	DNAJB12
ENSMUSG00000020111.16	2413.41560655667	-0.0717987555456398	0.149109843431894	-0.481515867048939	0.630149905401851	0.948253383460784	ENSMUSG00000020111	ENSMUSG00000020111	ENSG00000107745	MICU1
ENSMUSG00000020114.13	4146.25173557159	-0.0589404864458633	0.148290260120142	-0.397467010969639	0.691023108686717	0.9578346657763	ENSMUSG00000020114	ENSMUSG00000020114	ENSG00000111530	CAND1
ENSMUSG00000020115.4	1315.48490949625	0.0404823746188853	0.153475428684378	0.26377104769088	0.791956345291079	0.973929991510377	ENSMUSG00000020115	ENSMUSG00000020115	ENSG00000183735	TBK1
ENSMUSG00000020116.8	881.396219766063	-0.0193248594093371	0.195034604110124	-0.0990842599317681	0.921071369338806	0.992123063713478	ENSMUSG00000020116	ENSMUSG00000020116	ENSG00000115946	PNO1
ENSMUSG00000020120.16	1197.26123624292	0.438771554734957	0.409009250440634	1.07276682437441	0.28337574935869	0.887115288714196	ENSMUSG00000020120	ENSMUSG00000020120	ENSG00000115956	PLEK
ENSMUSG00000020121.16	696.794126687511	0.91529848749595	0.382859816015107	2.39068831255938	0.0168168226221722	0.567175313170683	ENSMUSG00000020121	ENSMUSG00000020121	ENSG00000196935	SRGAP1
ENSMUSG00000020122.17	342.931109658551	0.278912601901666	0.197360759819435	1.41321203949986	0.15759338761401	0.836184697000938	ENSMUSG00000020122	ENSMUSG00000020122	ENSG00000146648	EGFR
ENSMUSG00000020123.7	34.3181849541245	0.949203037041634	0.541734540096851	1.75215528415806	0.0797471102213317	0.790295873161419	ENSMUSG00000020123	ENSMUSG00000020123	ENSG00000166148	AVPR1A
ENSMUSG00000020124.11	2264.65240099639	0.0752100465971816	0.187432237375264	0.401265266052398	0.688224833400054	0.956455458875788	ENSMUSG00000020124	ENSMUSG00000020124	ENSG00000135655	USP15
ENSMUSG00000020128.16	812.557055423605	-0.0439065437748691	0.148364305518114	-0.295937379422496	0.767277904260258	0.968859544283886	ENSMUSG00000020128	ENSMUSG00000020128	ENSG00000143952	VPS54
ENSMUSG00000020130.10	1101.0361292656	0.0359878391687506	0.205297865203402	0.175295730099751	0.860847266712138	0.983809497547995	ENSMUSG00000020130	ENSMUSG00000020130	ENSG00000121749	TBC1D15
ENSMUSG00000020131.15	67.9542033577557	0.0544704579838586	0.399413936543335	0.136375957372106	0.891524079326847	0.987903296618504	ENSMUSG00000020131	ENSMUSG00000020131	ENSG00000115257	PCSK4
ENSMUSG00000020132.11	2551.1672662283	0.280809602548578	0.21472211492486	1.30778146744151	0.190947441825988	0.851417111880579	ENSMUSG00000020132	ENSMUSG00000020132	ENSG00000080371	RAB21
ENSMUSG00000020133.9	819.381576068438	-0.148478024382097	0.141346648679991	-1.05045309364392	0.29350984603053	0.889714172821985	ENSMUSG00000020133	ENSMUSG00000020133	ENSG00000119559	C19orf25
ENSMUSG00000020134.14	1594.13740165465	0.403097592093292	0.288378204878682	1.39780879856323	0.162170491501284	0.836184697000938	ENSMUSG00000020134	ENSMUSG00000020134	ENSG00000197329	PELI1
ENSMUSG00000020135.14	3182.95053767266	-0.140291468421129	0.278771660703507	-0.503248673366187	0.614789447792147	0.944452353882134	ENSMUSG00000020135	ENSMUSG00000020135	ENSG00000115266	APC2
ENSMUSG00000020137.6	642.518695787603	1.21804739542083	0.73609222181627	1.6547483580459	0.097975553324097	0.796537115037292	ENSMUSG00000020137	ENSMUSG00000020137	ENSG00000173451	THAP2
ENSMUSG00000020140.16	91.4065006789525	0.65052786184092	0.384694996775647	1.69102241332321	0.0908325220020096	0.792433505868108	ENSMUSG00000020140	ENSMUSG00000020140	ENSG00000139292	LGR5
ENSMUSG00000020142.13	1791.14201148766	0.200401807450086	0.140252032089161	1.42886918973613	0.153041834393542	0.832774907299189	ENSMUSG00000020142	ENSMUSG00000020142	ENSG00000115902	SLC1A4
ENSMUSG00000020143.16	245.863135956047	-0.535955824822688	0.365330572834558	-1.46704345235678	0.142364235296033	0.830152188189282	ENSMUSG00000020143	ENSMUSG00000020143	ENSG00000134516	DOCK2
ENSMUSG00000020149.18	6338.83541523749	0.124215892848519	0.184722789623996	0.672444873214404	0.501300523758142	0.920919302372845	ENSMUSG00000020149	ENSMUSG00000020149	ENSG00000138069	RAB1A
ENSMUSG00000020150.14	409.911894559196	-0.391743992236178	0.222776552152716	-1.75846150975365	0.0786690151652256	0.790295873161419	ENSMUSG00000020150	ENSMUSG00000020150	ENSG00000130005	GAMT
ENSMUSG00000020151.17	477.190691919323	-0.317816723152216	0.21070602248091	-1.50834190409062	0.131467043612701	0.824822301517677	ENSMUSG00000020151	ENSMUSG00000020151	ENSG00000153233	PTPRR
ENSMUSG00000020152.8	11389.3569296181	-0.0750167878804602	0.127521883190381	-0.588265997989267	0.556353764515542	0.934038249628552	ENSMUSG00000020152	ENSMUSG00000020152	ENSG00000138071	ACTR2
ENSMUSG00000020153.15	1611.82328826716	-0.0520961313071638	0.137572279560458	-0.378681893428023	0.704924100685298	0.961260137298134	ENSMUSG00000020153	ENSMUSG00000020153	ENSG00000115286	NDUFS7
ENSMUSG00000020154.11	992.329714692574	-0.118812402887497	0.165583201693331	-0.717538987484634	0.473041588889112	0.916879150005006	ENSMUSG00000020154	ENSMUSG00000020154	ENSG00000127329	PTPRB
ENSMUSG00000020155.3	41.093294033845	0.0578285027150126	0.423216209376435	0.136640566768974	0.891314909569953	0.987903296618504	ENSMUSG00000020155	ENSMUSG00000020155	ENSG00000145936	KCNMB1
ENSMUSG00000020156.17	789.982152248367	-0.0528965300953853	0.205991910848825	-0.256789355841286	0.7973413874254	0.975187806628776	ENSMUSG00000020156	ENSMUSG00000020156	ENSG00000160953	PWWP3A
ENSMUSG00000020160.19	167.807117231989	0.420267730383824	0.252214563937147	1.66631031857683	0.0956516225784141	0.796453256229225	ENSMUSG00000020160	ENSMUSG00000020160	ENSG00000143995	MEIS1
ENSMUSG00000020166.16	1389.90322573737	0.0246570306450715	0.15137569650354	0.162886323330608	0.870607939411889	0.984668335530574	ENSMUSG00000020166	ENSMUSG00000020166	ENSG00000111596	CNOT2
ENSMUSG00000020167.15	610.824316378855	0.0402608949681837	0.145700840795651	0.276325755900411	0.782297875388586	0.971104858181035	ENSMUSG00000020167	ENSMUSG00000020167	ENSG00000071564	TCF3
ENSMUSG00000020169.5	6.02801196369161	0.742635576516794	1.08925669638248	0.681781970203309	0.495376826585503	0.920761214690552	ENSMUSG00000020169	ENSMUSG00000020169	ENSG00000127325	BEST3
ENSMUSG00000020170.5	1330.21525214574	0.0043667262102932	0.13907863836311	0.0313975335226715	0.974952508146817	0.998368468664565	ENSMUSG00000020170	ENSMUSG00000020170	ENSG00000166225	FRS2
ENSMUSG00000020171.9	965.651652083298	-0.0758876727860755	0.151878598322497	-0.499660081303467	0.617314444962097	0.945123260385719	ENSMUSG00000020171	ENSMUSG00000020171	ENSG00000127337	YEATS4
ENSMUSG00000020173.18	2716.85891061613	-0.404883722917485	0.297719878521238	-1.35994856953632	0.173846199612031	0.841221319880381	ENSMUSG00000020173	ENSMUSG00000020173	ENSG00000106078	COBL
ENSMUSG00000020175.16	589.228501550054	-0.0020184807257264	0.186852461699698	-0.0108025375066799	0.991380989738556	0.998368468664565	ENSMUSG00000020175	ENSMUSG00000020175	ENSG00000100228	RAB36
ENSMUSG00000020176.18	1225.46924330229	0.114002222856807	0.208650277673737	0.546379444723624	0.584805136651561	0.940107925881987	ENSMUSG00000020176	ENSMUSG00000020176	ENSG00000106070	GRB10
ENSMUSG00000020178.7	1561.2395082342	-0.453143007101423	0.343497685730091	-1.31920250390708	0.187101421431983	0.848789495193833	ENSMUSG00000020178	ENSMUSG00000020178	ENSG00000128271	ADORA2A
ENSMUSG00000020180.11	1713.02877065279	0.16750486415494	0.183533967785401	0.912664103414345	0.361419228716298	0.897960013879829	ENSMUSG00000020180	ENSMUSG00000020180	ENSG00000100028	SNRPD3
ENSMUSG00000020181.19	1792.50253858992	-0.319162567432824	0.213148368574981	-1.49737279044925	0.134296284184732	0.827172817820505	ENSMUSG00000020181	ENSMUSG00000020181	ENSG00000067798	NAV3
ENSMUSG00000020182.17	463.263569646153	1.16259557383132	0.402262547284336	2.8901412315911	0.0038506878591694	0.309340204250306	ENSMUSG00000020182	ENSMUSG00000020182	ENSG00000132437	DDC
ENSMUSG00000020183.12	422.240280479134	0.147768902326738	0.247066152186495	0.598094482060807	0.549776891887739	0.932019507150542	ENSMUSG00000020183	ENSMUSG00000020183	ENSG00000135678	CPM
ENSMUSG00000020184.16	1388.12820409589	0.182692812923789	0.193139117339712	0.945913057076112	0.344192933163433	0.896451455598387	ENSMUSG00000020184	ENSMUSG00000020184	ENSG00000135679	MDM2
ENSMUSG00000020185.17	16.0201016879672	1.80229864473969	1.05713268373427	1.70489350340883	0.0882142882403744	0.792433505868108	ENSMUSG00000020185	ENSMUSG00000020185	ENSG00000165891	E2F7
ENSMUSG00000020186.8	184.479449899958	0.370925211945574	0.332579472322085	1.11529797481413	0.264722752980744	0.879842507738206	ENSMUSG00000020186	ENSMUSG00000020186	ENSG00000175183	CSRP2
ENSMUSG00000020189.16	2977.14888957867	0.0419093985796044	0.20429745971776	0.205139107639923	0.837463442620808	0.980563526068874	ENSMUSG00000020189	ENSMUSG00000020189	ENSG00000091039	OSBPL8
ENSMUSG00000020190.14	1214.41456194108	0.114247810257286	0.229469368934061	0.497878260562591	0.618569850847153	0.945479448668165	ENSMUSG00000020190	ENSMUSG00000020190	ENSG00000099875	MKNK2
ENSMUSG00000020193.4	54.8788157390933	-0.223375936685579	0.353660496077835	-0.631611217998229	0.527640954449636	0.925790079479317	ENSMUSG00000020193	ENSMUSG00000020193	ENSG00000042813	ZPBP
ENSMUSG00000020196.11	1645.22969741492	0.0578396190112745	0.168383846819875	0.343498619990236	0.731223378834861	0.964429842364843	ENSMUSG00000020196	ENSMUSG00000020196	ENSG00000099991	CABIN1
ENSMUSG00000020198.9	4477.40030835058	0.0736209697462173	0.120174295667957	0.612618275289357	0.540128771447587	0.929098565816643	ENSMUSG00000020198	ENSMUSG00000020198	ENSG00000065000	AP3D1
ENSMUSG00000020205.9	941.88114537577	0.442313101130795	0.316994181405852	1.3953350789253	0.162914818552178	0.836184697000938	ENSMUSG00000020205	ENSMUSG00000020205	ENSG00000139289	PHLDA1
ENSMUSG00000020211.16	1054.56204575796	0.0024023698176922	0.171797320147032	0.0139837444241633	0.988842949840695	0.998368468664565	ENSMUSG00000020211	ENSMUSG00000020211	ENSG00000104897	SF3A2
ENSMUSG00000020212.15	151.46519448224	-0.324596411422182	0.285813854157125	-1.13569166330102	0.256085630849403	0.87875277176515	ENSMUSG00000020212	ENSMUSG00000020212	ENSG00000111554	MDM1
ENSMUSG00000020216.14	107.05986206312	0.691786345753344	0.560420887128775	1.23440500102985	0.217052026425384	0.866905121034768	ENSMUSG00000020216	ENSMUSG00000020216	ENSG00000167476	JSRP1
ENSMUSG00000020218.12	22.5398914509931	-0.283668945129471	0.581041545105571	-0.488207680705397	0.625402744724016	0.947409684789968	ENSMUSG00000020218	ENSMUSG00000020218	ENSG00000156076	WIF1
ENSMUSG00000020219.8	1363.24734974396	-0.093625009598977	0.146468184469608	-0.63921738320177	0.522681525153857	0.9255400270618	ENSMUSG00000020219	ENSMUSG00000020219	ENSG00000099800	TIMM13
ENSMUSG00000020220.17	2225.64662913607	0.0991143895003384	0.191469245010239	0.517651748692267	0.604701269269971	0.944130482868521	ENSMUSG00000020220	ENSMUSG00000020220	ENSG00000048707	VPS13D
ENSMUSG00000020224.16	905.73865607027	0.159821128851442	0.191808472283137	0.83323289607105	0.404713393211055	0.905677373227215	ENSMUSG00000020224	ENSMUSG00000020224	ENSG00000139233	LLPH
ENSMUSG00000020227.11	47.9895675154763	0.757052704248215	0.630119518085811	1.20144303186799	0.229579392260278	0.87313317238705	ENSMUSG00000020227	ENSMUSG00000020227	ENSG00000090376	IRAK3
ENSMUSG00000020228.12	162.767463242853	0.47778831970743	0.284127218516246	1.68159996146272	0.0926464380929427	0.792433505868108	ENSMUSG00000020228	ENSMUSG00000020228	ENSG00000127311	HELB
ENSMUSG00000020230.16	1621.97987801608	0.0893249503874252	0.171027423931403	0.522284370156054	0.601472349960142	0.943594942374623	ENSMUSG00000020230	ENSMUSG00000020230	ENSG00000160310	PRMT2
ENSMUSG00000020231.16	2302.2689649708	0.157087248796275	0.13414210791866	1.17105099385741	0.241578280460346	0.874803620101313	ENSMUSG00000020231	ENSMUSG00000020231	ENSG00000160305	DIP2A
ENSMUSG00000020232.18	420.304414127988	-0.211592524167106	0.163194463547223	-1.29656680482839	0.194780280268377	0.851417111880579	ENSMUSG00000020232	ENSMUSG00000020232	ENSG00000064961	HMG20B
ENSMUSG00000020234.11	30.493653721936	-0.919483947357333	0.538258052751268	-1.70825859949044	0.0875883695751588	0.792433505868108	ENSMUSG00000020234	ENSMUSG00000020234	ENSG00000183397	TEKTIP1
ENSMUSG00000020235.17	1533.26330681482	-0.113240415129331	0.14950739757017	-0.757423491878942	0.448796186379649	0.914627358433743	ENSMUSG00000020235	ENSMUSG00000020235	ENSG00000105325	FZR1
ENSMUSG00000020238.15	1217.41509680181	0.178686611318102	0.166924202279731	1.07046556986781	0.284409798659879	0.887115288714196	ENSMUSG00000020238	ENSMUSG00000020238	ENSG00000125912	NCLN
ENSMUSG00000020241.14	429.196947303974	0.179601250100082	0.237122771084788	0.75741882265648	0.44879898284936	0.914627358433743	ENSMUSG00000020241	ENSMUSG00000020241	ENSG00000142173	COL6A2
ENSMUSG00000020246.14	985.855545497906	-0.0130698768261281	0.186078829479733	-0.0702383869388628	0.944003921398327	0.994367900633141	ENSMUSG00000020246	ENSMUSG00000020246	ENSG00000111727	HCFC2
ENSMUSG00000020248.19	1120.91420741186	-0.0295487389788856	0.144233833048459	-0.204866905041329	0.837676112726371	0.980637626634522	ENSMUSG00000020248	ENSMUSG00000020248	ENSG00000120837	NFYB
ENSMUSG00000020250.12	2197.92091014792	0.255832436743637	0.223854365249445	1.14285212378395	0.253099993168992	0.87875277176515	ENSMUSG00000020250	ENSMUSG00000020250	ENSG00000198431	TXNRD1
ENSMUSG00000020251.15	392.234622283514	-0.571269723806775	0.43931148300055	-1.3003751231471	0.193472431866914	0.851417111880579	ENSMUSG00000020251	ENSMUSG00000020251	ENSG00000120820	GLT8D2
ENSMUSG00000020255.9	3032.73512688708	0.25963403213001	0.12159584572613	2.13522123703785	0.0327429429842012	0.650859157716653	ENSMUSG00000020255	ENSMUSG00000020255	ENSG00000151131	NOPCHAP1
ENSMUSG00000020256.15	191.784353738742	-0.0471148957903501	0.322886137248567	-0.145917988897987	0.883986130499783	0.98719612728248	ENSMUSG00000020256	ENSMUSG00000020256	ENSG00000136010	ALDH1L2
ENSMUSG00000020257.14	3879.10137729309	-0.139534761922686	0.140783028813478	-0.991133399378376	0.321620446083348	0.89155760479377	ENSMUSG00000020257	ENSMUSG00000020257	ENSG00000164091	WDR82
ENSMUSG00000020258.17	129.448955271184	-0.363963293213879	0.298419326951703	-1.21963713587754	0.222602462168406	0.870217101311931	ENSMUSG00000020258	ENSMUSG00000020258	ENSG00000168237	GLYCTK
ENSMUSG00000020260.10	735.721724617557	0.113592308708737	0.195018926529194	0.582468126198674	0.560251404919935	0.935143721026577	ENSMUSG00000020260	ENSMUSG00000020260	ENSG00000186866	POFUT2
ENSMUSG00000020261.16	1988.41500730598	-0.133676861100165	0.157614699689263	-0.848124327005721	0.39636873485607	0.905677373227215	ENSMUSG00000020261	ENSMUSG00000020261	ENSG00000123643	SLC36A1
ENSMUSG00000020262.16	6209.35175245907	0.340221821470274	0.166199475375354	2.04706916614447	0.0406512939050298	0.680748918075355	ENSMUSG00000020262	ENSMUSG00000020262	ENSG00000197381	ADARB1
ENSMUSG00000020263.15	1663.70787784856	-0.0010229287188071	0.207334961368967	-0.0049337010606078	0.996063492066154	0.998924618826416	ENSMUSG00000020263	ENSMUSG00000020263	ENSG00000136044	APPL2
ENSMUSG00000020264.6	13.7262799846146	-2.34111111112697	0.774398946735375	-3.02313312924348	0.0025017216042457	0.269248895296953	ENSMUSG00000020264	ENSMUSG00000020264	ENSG00000186335	SLC36A2
ENSMUSG00000020265.17	3538.9722441522	0.113493918123719	0.141846638204303	0.800117081098907	0.423642965533036	0.908815878509218	ENSMUSG00000020265	ENSMUSG00000020265	ENSG00000184900	SUMO3
ENSMUSG00000020267.7	3080.3267745181	0.0786731172819475	0.130199339457437	0.604251278153881	0.545676593492699	0.931646511083134	ENSMUSG00000020267	ENSMUSG00000020267	ENSG00000169567	HINT1
ENSMUSG00000020268.15	295.349280183863	-0.0871353461894195	0.292307921988927	-0.298094371156729	0.765631137558332	0.968830874764009	ENSMUSG00000020268	ENSMUSG00000020268	ENSG00000186687	LYRM7
ENSMUSG00000020271.18	3885.16703163089	0.165665062541192	0.18470992688332	0.896893119587673	0.369775951884289	0.899947182749863	ENSMUSG00000020271	ENSMUSG00000020271	ENSG00000072803	FBXW11
ENSMUSG00000020272.9	201.367740841826	-0.082286329052363	0.213847462111614	-0.384789832153421	0.700393132969871	0.960088322826271	ENSMUSG00000020272	ENSMUSG00000020272	ENSG00000072786	STK10
ENSMUSG00000020273.14	548.161801630764	0.0055225457100007	0.149157484270111	0.037024931983969	0.970465126517836	0.99773064355462	ENSMUSG00000020273	ENSMUSG00000020273	ENSG00000115421	PAPOLG
ENSMUSG00000020275.10	116.455671384387	0.415308248043861	0.411932386707884	1.00819518310506	0.31336076989646	0.89155760479377	ENSMUSG00000020275	ENSMUSG00000020275	ENSG00000162924	REL
ENSMUSG00000020277.11	4902.58212746299	-0.0753074077226404	0.21224474098432	-0.354814010341975	0.722728931683459	0.963658105945181	ENSMUSG00000020277	ENSMUSG00000020277	ENSG00000141959	PFKL
ENSMUSG00000020280.13	231.622316984991	-0.191549131180056	0.27251173088343	-0.702902332164164	0.482116617668977	0.917940809938261	ENSMUSG00000020280	ENSMUSG00000020280	ENSG00000162927	PUS10
ENSMUSG00000020282.19	317.265973765123	0.978676255607807	0.34035013874581	2.87549833008509	0.00403390279428	0.31395941559255	ENSMUSG00000020282	ENSMUSG00000020282	ENSG00000007384	RHBDF1
ENSMUSG00000020283.6	1024.8408660435	-0.192698461721397	0.212432926905515	-0.907102606589351	0.364352539809276	0.898068320282391	ENSMUSG00000020283	ENSMUSG00000020283	ENSG00000162928	PEX13
ENSMUSG00000020284.17	717.038468448757	-0.168159895981716	0.23557617626249	-0.713823862198799	0.475336102341712	0.916879150005006	ENSMUSG00000020284	ENSMUSG00000020284	ENSG00000160226	CFAP410
ENSMUSG00000020287.16	275.394876218235	-0.131007109939018	0.182151562633082	-0.719220346206488	0.472005165075135	0.916879150005006	ENSMUSG00000020287	ENSMUSG00000020287	ENSG00000103152	MPG
ENSMUSG00000020289.16	575.000370077872	-0.110758156529366	0.255836380549113	-0.432925748447662	0.665068713417407	0.953427143649625	ENSMUSG00000020289	ENSMUSG00000020289	ENSG00000103148	NPRL3
ENSMUSG00000020290.15	2380.54106203289	0.47519961335589	0.260648943773014	1.82314037600596	0.0682821327330838	0.777932535742254	ENSMUSG00000020290	ENSMUSG00000020290	ENSG00000082898	XPO1
ENSMUSG00000020297.11	19747.7674485457	-0.283281914478875	0.214767795117696	-1.31901486590963	0.187164142621929	0.848789495193833	ENSMUSG00000020297	ENSMUSG00000020297	ENSG00000170091	NSG2
ENSMUSG00000020300.15	2644.49870209273	0.169867520495888	0.153041224856452	1.10994616421306	0.26702222589803	0.881260782662897	ENSMUSG00000020300	ENSMUSG00000020300	ENSG00000113742	CPEB4
ENSMUSG00000020303.3	86.9060297719491	1.07566256926692	0.471181940112552	2.28290279761143	0.0224360946651216	0.607050302538893	ENSMUSG00000020303	ENSMUSG00000020303	ENSG00000113739	STC2
ENSMUSG00000020308.8	1088.71494501353	-0.279596952995414	0.16054676232726	-1.74152968856189	0.0815907739176354	0.79143546105349	ENSMUSG00000020308	ENSMUSG00000020308	ENSG00000141933	TPGS1
ENSMUSG00000020309.7	309.062205170437	-0.221826615728025	0.192167120807272	-1.15434219337916	0.24835990452809	0.8766720493478	ENSMUSG00000020309	ENSMUSG00000020309	ENSG00000143942	CHAC2
ENSMUSG00000020311.18	1158.48037264201	-0.0956691073721634	0.143458306570243	-0.666877434004282	0.50485042614367	0.920919302372845	ENSMUSG00000020311	ENSMUSG00000020311	ENSG00000068912	ERLEC1
ENSMUSG00000020315.19	21066.2404637515	-0.185662541611115	0.167463339462446	-1.10867573886374	0.267570091668951	0.881570789244746	ENSMUSG00000020315	ENSMUSG00000020315	ENSG00000115306	SPTBN1
ENSMUSG00000020317.15	11.1580728096463	-0.882384811436777	0.999884442431071	-0.882486789464779	0.377513620571175	0.900104910718947	ENSMUSG00000020317	ENSMUSG00000020317	ENSG00000105549	THEG
ENSMUSG00000020319.10	230.892687972441	-0.293053926935307	0.219280284616731	-1.33643536375156	0.181407013968892	0.844790946792563	ENSMUSG00000020319	ENSMUSG00000020319	ENSG00000143951	WDPCP
ENSMUSG00000020321.17	18211.3327873442	-0.215938901840416	0.138621660241582	-1.55775729034042	0.119290793950206	0.820530121960902	ENSMUSG00000020321	ENSMUSG00000020321	ENSG00000014641	MDH1
ENSMUSG00000020323.15	26.7753630402175	-0.375806981402262	0.775534552347529	-0.484577998832806	0.627975723377786	0.948054764782626	ENSMUSG00000020323	ENSMUSG00000020323	ENSG00000185198	PRSS57
ENSMUSG00000020325.11	36.7738211099336	1.36961365202338	0.577366543386902	2.37217356584097	0.0176837814774669	0.576189562358222	ENSMUSG00000020325	ENSMUSG00000020325	ENSG00000070404	FSTL3
ENSMUSG00000020326.8	2399.71955771979	-0.286762363953555	0.126858075679346	-2.2604975080845	0.0237903909162676	0.608769539258265	ENSMUSG00000020326	ENSMUSG00000020326	ENSG00000113328	CCNG1
ENSMUSG00000020327.5	63.3237368463748	-0.467801602483751	0.376145052526236	-1.24367341625774	0.213619783743401	0.864541185498722	ENSMUSG00000020327	ENSMUSG00000020327	ENSG00000070388	FGF22
ENSMUSG00000020328.11	439.085394744091	0.248480422882161	0.204596457175479	1.21449034999195	0.224560532612997	0.870935598877643	ENSMUSG00000020328	ENSMUSG00000020328	ENSG00000170584	NUDCD2
ENSMUSG00000020329.13	676.127766085635	0.091943127596849	0.208164165459975	0.441685663782163	0.658716685232811	0.953014468054161	ENSMUSG00000020329	ENSMUSG00000020329	ENSG00000099821	POLRMT
ENSMUSG00000020330.17	66.3830575794646	-0.307760005642751	0.377592397241483	-0.81505879856455	0.415038654140584	0.907850643905686	ENSMUSG00000020330	ENSMUSG00000020330	ENSG00000072571	HMMR
ENSMUSG00000020331.10	4217.35002851077	-0.155720359107105	0.161983241242894	-0.961336233997214	0.336383134845345	0.894903194802627	ENSMUSG00000020331	ENSMUSG00000020331	ENSG00000099822	HCN2
ENSMUSG00000020333.18	6266.06402798764	-0.0966386759950278	0.133060357250272	-0.726276991826057	0.467668981282034	0.916879150005006	ENSMUSG00000020333	ENSMUSG00000020333	ENSG00000164398	ACSL6
ENSMUSG00000020334.7	216.576396247064	0.445451717014606	0.270527811889164	1.64660229905349	0.0996398175959832	0.799219638362198	ENSMUSG00000020334	ENSMUSG00000020334	ENSG00000197208	SLC22A4
ENSMUSG00000020335.14	90.2614136412427	-0.176114605354442	0.300042907583623	-0.586964733720154	0.557227392185202	0.93405364785009	ENSMUSG00000020335	ENSMUSG00000020335	ENSG00000178338	ZNF354B
ENSMUSG00000020340.17	20968.5318555913	-0.245812451348294	0.179169757008802	-1.3719528086217	0.17007812918293	0.838082049944714	ENSMUSG00000020340	ENSMUSG00000020340	ENSG00000055163	CYFIP2
ENSMUSG00000020346.17	1535.05981217319	-0.164476675920953	0.172073961950106	-0.955848717940515	0.339148670885853	0.894903194802627	ENSMUSG00000020346	ENSMUSG00000020346	ENSG00000131446	MGAT1
ENSMUSG00000020349.5	14693.5285445333	0.225556558263054	0.229613177394499	0.982332812177956	0.325935914602632	0.89155760479377	ENSMUSG00000020349	ENSMUSG00000020349	ENSG00000113575	PPP2CA
ENSMUSG00000020354.16	28.7394884511047	0.361262852936279	0.469230291119243	0.769905225160482	0.441356114177231	0.913887508029663	ENSMUSG00000020354	ENSMUSG00000020354	ENSG00000170624	SGCD
ENSMUSG00000020357.4	114.843209297178	0.582858473788982	0.385307027733037	1.51271176448103	0.130352889949862	0.824822301517677	ENSMUSG00000020357	ENSMUSG00000020357	ENSG00000037280	FLT4
ENSMUSG00000020358.18	5123.97527284013	0.17056979706307	0.169728484541999	1.00495681395696	0.314917645331464	0.89155760479377	ENSMUSG00000020358	ENSMUSG00000020358	ENSG00000197451	HNRNPAB
ENSMUSG00000020359.14	134.612891731791	-0.109081005327843	0.27644545092204	-0.394584193604995	0.693149780617846	0.958419114053266	ENSMUSG00000020359	ENSMUSG00000020359	ENSG00000175309	PHYKPL
ENSMUSG00000020361.14	8482.47354703895	0.340253988288572	0.189122662506128	1.79911801039469	0.0720000152526121	0.784535826353218	ENSMUSG00000020361	ENSMUSG00000020361	ENSG00000170606	HSPA4
ENSMUSG00000020362.14	1540.28219285787	0.055131202435672	0.1563786474346	0.352549426281032	0.724426257877758	0.963993902168992	ENSMUSG00000020362	ENSMUSG00000020362	ENSG00000113300	CNOT6
ENSMUSG00000020363.7	233.126194975797	1.12755356278509	0.48386804598949	2.33029143406089	0.0197907531910857	0.590739373050096	ENSMUSG00000020363	ENSMUSG00000020363	ENSG00000131459	GFPT2
ENSMUSG00000020366.19	5784.68814553016	-0.101015712268431	0.158323441077973	-0.638033834918242	0.523451655286405	0.9255400270618	ENSMUSG00000020366	ENSMUSG00000020366	ENSG00000050748	MAPK9
ENSMUSG00000020368.16	10930.1727642983	0.0561605454373989	0.133600024487035	0.420363287005601	0.67422008358282	0.953561628190061	ENSMUSG00000020368	ENSMUSG00000020368	ENSG00000127022	CANX
[truncated: 11,571 more rows]
