# Supplementary material for: Active Cryptococcus neoformans glucuronoxylomannan production prevents elimination of cryptococcal CNS infection in vivo
Source: J Neuroinflammation. 2025 Mar 4;22:61. doi: 10.1186/s12974-025-03384-9 (PMC11877788; doi:10.1186/s12974-025-03384-9)
Supplement: Supplementary file 12 — Supplementary STable 3: Comparison of DEGs in the brains of saline-injected and cap59-infected C57BL/6 mice at 7-dpi [file 12974_2025_3384_MOESM12_ESM.tsv]

ensgid_x	baseMean	log2FoldChange	lfcSE	stat	pvalue	padj	ensgid1	ensgid.mouse	ensgid_y	gene_name
ENSMUSG00000000001.5	1317.44310334235	-0.0262676834454071	0.0847726974148518	-0.309860181950576	0.756667283674424	0.976941686568632	ENSMUSG00000000001	ENSMUSG00000000001	ENSG00000065135	GNAI3
ENSMUSG00000000028.16	59.7771577199946	-0.465871992136055	0.31835875155666	-1.46335538086548	0.143370161107028	0.669586723757345	ENSMUSG00000000028	ENSMUSG00000000028	ENSG00000093009	CDC45
ENSMUSG00000000056.8	1949.97321137673	-0.0106230046292849	0.0918249362735586	-0.115687579653064	0.907900150154666	0.991520355229225	ENSMUSG00000000056	ENSMUSG00000000056	ENSG00000141562	NARF
ENSMUSG00000000058.7	1479.33570142533	-0.122362134047961	0.0965522362643975	-1.26731538058721	0.205042543105916	0.764333255169284	ENSMUSG00000000058	ENSMUSG00000000058	ENSG00000105971	CAV2
ENSMUSG00000000078.8	1512.99928707769	-0.130506660993493	0.0843171045233452	-1.54780766881481	0.121668609586374	0.629828254588279	ENSMUSG00000000078	ENSMUSG00000000078	ENSG00000067082	KLF6
ENSMUSG00000000085.17	978.178564839115	0.0503683214265591	0.101238394589885	0.497521929605863	0.618821042424353	0.952101338454756	ENSMUSG00000000085	ENSMUSG00000000085	ENSG00000010803	SCMH1
ENSMUSG00000000088.8	4428.17511982942	0.0856983676756284	0.0670162962063968	1.27876908344344	0.200978384043731	0.759108377902291	ENSMUSG00000000088	ENSMUSG00000000088	ENSG00000178741	COX5A
ENSMUSG00000000093.7	77.2469021011623	0.074580842983471	0.272769633867494	0.273420622105248	0.784529902371016	0.981049727158395	ENSMUSG00000000093	ENSMUSG00000000093	ENSG00000121068	TBX2
ENSMUSG00000000120.7	198.082757271959	0.23652564126405	0.219364365904157	1.07823182807818	0.280930311374917	0.835181566627667	ENSMUSG00000000120	ENSMUSG00000000120	ENSG00000064300	NGFR
ENSMUSG00000000125.6	127.185149044943	0.555507561150009	0.245779247375173	2.26018903989094	0.0238095207968928	0.27156977569635	ENSMUSG00000000125	ENSMUSG00000000125	ENSG00000108379	WNT3
ENSMUSG00000000126.12	487.451238564485	0.123058460775776	0.14876014718554	0.827227339472122	0.408108218494115	0.902417676061818	ENSMUSG00000000126	ENSMUSG00000000126	ENSG00000143816	WNT9A
ENSMUSG00000000127.16	484.612494983325	-0.0667815692205168	0.120978757537459	-0.552010704853196	0.580941019051505	0.946228420928253	ENSMUSG00000000127	ENSMUSG00000000127	ENSG00000151422	FER
ENSMUSG00000000131.16	2189.80331974752	0.155236279232648	0.0782047116084523	1.98499906258679	0.0471445757930726	0.403492999294651	ENSMUSG00000000131	ENSMUSG00000000131	ENSG00000169180	XPO6
ENSMUSG00000000134.18	1091.7538422465	0.0782001285896829	0.115352728547111	0.67792179322178	0.497821281246415	0.928619166770601	ENSMUSG00000000134	ENSMUSG00000000134	ENSG00000068323	TFE3
ENSMUSG00000000142.16	673.781770740041	-0.0396260571211808	0.167185479353026	-0.237018533394919	0.812642412301791	0.983892537521542	ENSMUSG00000000142	ENSMUSG00000000142	ENSG00000168646	AXIN2
ENSMUSG00000000148.18	521.6655859855	0.121211411054757	0.132470657342627	0.915005733996261	0.360188619927804	0.87810689009209	ENSMUSG00000000148	ENSMUSG00000000148	ENSG00000106009	BRAT1
ENSMUSG00000000149.11	3527.19678378339	-0.0759015664790612	0.0832878995348973	-0.91131565212854	0.362129081699887	0.879055442506662	ENSMUSG00000000149	ENSMUSG00000000149	ENSG00000146535	GNA12
ENSMUSG00000000154.17	17.8556774993887	-0.190279114416404	0.563572214407021	-0.337630403969812	0.735641727223066	0.97305619070615	ENSMUSG00000000154	ENSMUSG00000000154	ENSG00000110628	SLC22A18
ENSMUSG00000000167.15	44.2344929212576	0.21698857438476	0.357424154096117	0.607089845210652	0.543791288915041	0.938021303195752	ENSMUSG00000000167	ENSMUSG00000000167	ENSG00000150773	PIH1D2
ENSMUSG00000000168.11	3836.88116475075	0.0099181914744228	0.0848975122182867	0.116825466556917	0.906998362539169	0.991302138624136	ENSMUSG00000000168	ENSMUSG00000000168	ENSG00000150768	DLAT
ENSMUSG00000000194.14	1766.28683614706	-0.0496010513912368	0.0957630797070945	-0.517955892218054	0.604489044073035	0.949508625129688	ENSMUSG00000000194	ENSMUSG00000000194	ENSG00000148358	GPR107
ENSMUSG00000000197.9	3634.95050796185	0.0716053145609406	0.0771010671897283	0.92872014838311	0.353034136206537	0.876556522433077	ENSMUSG00000000197	ENSMUSG00000000197	ENSG00000102452	NALCN
ENSMUSG00000000202.10	622.295829121406	0.0309095339503253	0.142802640701084	0.2164493163332	0.828637528360777	0.985726041100392	ENSMUSG00000000202	ENSMUSG00000000202	ENSG00000204347	BTBD17
ENSMUSG00000000214.12	135.84940117384	0.284611395642556	0.295307223378577	0.963780676904372	0.335155896391067	0.869381865419018	ENSMUSG00000000214	ENSMUSG00000000214	ENSG00000180176	TH
ENSMUSG00000000223.14	1937.71621695739	-0.0192006250342617	0.104299658198292	-0.18409096794697	0.853942091924773	0.987303855477598	ENSMUSG00000000223	ENSMUSG00000000223	ENSG00000102385	DRP2
ENSMUSG00000000247.12	1510.61096985682	-0.201801033416871	0.0873299022305299	-2.31078964092007	0.0208444769793457	0.250272984897113	ENSMUSG00000000247	ENSMUSG00000000247	ENSG00000106689	LHX2
ENSMUSG00000000253.14	1306.35019641662	0.158044454954212	0.097295787587924	1.62437099151277	0.104296654291749	0.588284714331235	ENSMUSG00000000253	ENSMUSG00000000253	ENSG00000137198	GMPR
ENSMUSG00000000263.16	13.5043212804558	0.220331680226561	0.650962270572927	0.338470738146838	0.735008474765651	0.97305619070615	ENSMUSG00000000263	ENSMUSG00000000263	ENSG00000145888	GLRA1
ENSMUSG00000000266.12	1015.20306215243	-0.0303236603666803	0.146034529889272	-0.207647194055219	0.835504451888557	0.986818027070579	ENSMUSG00000000266	ENSMUSG00000000266	ENSG00000080561	MID2
ENSMUSG00000000275.17	267.053021210543	-0.659114326439686	0.171602222870937	-3.84094282354028	0.000122562662226	0.0068182954196292	ENSMUSG00000000275	ENSMUSG00000000275	ENSG00000121060	TRIM25
ENSMUSG00000000276.12	2889.80526077517	-0.0050751293530332	0.085606849140048	-0.0592841507895073	0.952725784747837	0.995981607023589	ENSMUSG00000000276	ENSMUSG00000000276	ENSG00000153933	DGKE
ENSMUSG00000000278.11	575.302955779291	-0.239897905252738	0.173785212182142	-1.38042761084472	0.16745502375896	0.71373602293644	ENSMUSG00000000278	ENSMUSG00000000278	ENSG00000121064	SCPEP1
ENSMUSG00000000282.13	1200.57495824346	-0.0201233800065841	0.093055494145513	-0.216251390542472	0.828791797243897	0.985726041100392	ENSMUSG00000000282	ENSMUSG00000000282	ENSG00000070444	MNT
ENSMUSG00000000295.14	313.32719830633	0.140049560122474	0.165856875852333	0.844400085331184	0.398445874708163	0.896945533587114	ENSMUSG00000000295	ENSMUSG00000000295	ENSG00000111906	HDDC2
ENSMUSG00000000296.9	855.7117728232	0.190361037235288	0.120602412075653	1.57841815896581	0.114469576180641	0.614512020173038	ENSMUSG00000000296	ENSMUSG00000000296	ENSG00000111907	TPD52L1
ENSMUSG00000000301.17	51.5634780111876	0.11798610927451	0.416379959869603	0.283361642360165	0.776899628838119	0.98065340010745	ENSMUSG00000000301	ENSMUSG00000000301	ENSG00000133027	PEMT
ENSMUSG00000000303.13	52.2419834918372	0.463759217090908	0.40024939263532	1.15867562980528	0.24658842809956	0.803106374145346	ENSMUSG00000000303	ENSMUSG00000000303	ENSG00000039068	CDH1
ENSMUSG00000000305.13	722.270152863003	0.459361645239411	0.112293671817658	4.09071711525578	4.30041412034603e-05	0.0030180637097674	ENSMUSG00000000305	ENSMUSG00000000305	ENSG00000179242	CDH4
ENSMUSG00000000317.12	59.7870594612153	0.0194990420781226	0.332061667049415	0.0587211473440591	0.953174215255598	0.995981607023589	ENSMUSG00000000317	ENSMUSG00000000317	ENSG00000161940	BCL6B
ENSMUSG00000000320.11	29.3284024638489	-0.370483261884335	0.451413838770687	-0.82071755463513	0.41180716920658	0.903846511732513	ENSMUSG00000000320	ENSMUSG00000000320	ENSG00000108839	ALOX12
ENSMUSG00000000326.14	2794.68607462775	-0.0714941650429813	0.0822055857567829	-0.869699599909271	0.384464590962586	0.890055924757067	ENSMUSG00000000326	ENSMUSG00000000326	ENSG00000093010	COMT
ENSMUSG00000000339.15	1515.64489951837	0.0724924592222593	0.0852242754551202	0.85060810238785	0.394987087081351	0.895364282723883	ENSMUSG00000000339	ENSMUSG00000000339	ENSG00000137996	RTCA
ENSMUSG00000000340.11	733.290750143445	0.0544277230011806	0.107730345910389	0.505221834583673	0.613403036136857	0.951528187995532	ENSMUSG00000000340	ENSMUSG00000000340	ENSG00000137992	DBT
ENSMUSG00000000346.10	4307.93157664735	-0.0706057920779632	0.0731167534733184	-0.965658193559272	0.334215245477183	0.86902084864655	ENSMUSG00000000346	ENSMUSG00000000346	ENSG00000183283	DAZAP2
ENSMUSG00000000359.4	12.2766438108241	0.127646462341848	0.679788141141501	0.187773888093287	0.851053905924831	0.986878923164809	ENSMUSG00000000359	ENSMUSG00000000359	ENSG00000088320	REM1
ENSMUSG00000000365.10	26.2752496470761	0.294894951190661	0.597621482787436	0.493447708431108	0.62169627948937	0.953601666474248	ENSMUSG00000000365	ENSMUSG00000000365	ENSG00000132972	RNF17
ENSMUSG00000000378.16	1905.84637010442	0.171084242363105	0.0829930101605123	2.061429535237	0.0392620795391616	0.361460729238689	ENSMUSG00000000378	ENSMUSG00000000378	ENSG00000136280	CCM2
ENSMUSG00000000384.16	673.862825571399	0.0979203243164876	0.121101282313705	0.808582059955663	0.418755587376444	0.906947561170086	ENSMUSG00000000384	ENSMUSG00000000384	ENSG00000136270	TBRG4
ENSMUSG00000000392.18	79.9881375390155	-0.0948103805646425	0.338904970163086	-0.279755060892198	0.779665431696635	0.980830679265331	ENSMUSG00000000392	ENSMUSG00000000392	ENSG00000078098	FAP
ENSMUSG00000000399.11	4218.14299211044	0.0293534159436963	0.0857940793502051	0.342138014254781	0.732247030578136	0.972694890112042	ENSMUSG00000000399	ENSMUSG00000000399	ENSG00000139180	NDUFA9
ENSMUSG00000000402.3	82.6458469217145	0.289305975356083	0.285822519699043	1.01218747795208	0.311448422264431	0.85670615707053	ENSMUSG00000000402	ENSMUSG00000000402	ENSG00000198759	EGFL6
ENSMUSG00000000409.15	40.4274070707324	-0.102703683617194	0.482716516382785	-0.21276190089123	0.831512682003282	0.986131022261399	ENSMUSG00000000409	ENSMUSG00000000409	ENSG00000182866	LCK
ENSMUSG00000000416.17	2559.35062696373	-0.0048101988556154	0.115143271229667	-0.0417757703445902	0.966677450610306	0.997047164384426	ENSMUSG00000000416	ENSMUSG00000000416	ENSG00000077063	CTTNBP2
ENSMUSG00000000420.16	2104.13650608527	-0.170817183710627	0.0753403439216474	-2.26727374497088	0.0233735083068182	0.268068137067575	ENSMUSG00000000420	ENSMUSG00000000420	ENSG00000141429	GALNT1
ENSMUSG00000000439.10	1349.81756759627	-0.247006790520605	0.140672752776202	-1.7558964735237	0.0791060872335572	0.523110495446133	ENSMUSG00000000439	ENSMUSG00000000439	ENSG00000075975	MKRN2
ENSMUSG00000000440.13	73.0458068147291	-0.113565425561465	0.296833899904344	-0.382589136881137	0.702024426061879	0.96861620258415	ENSMUSG00000000440	ENSMUSG00000000440	ENSG00000132170	PPARG
ENSMUSG00000000441.18	1626.50397485628	0.102435074700703	0.0869888715314835	1.17756527814743	0.238969959074679	0.797601032236266	ENSMUSG00000000441	ENSMUSG00000000441	ENSG00000132155	RAF1
ENSMUSG00000000486.14	46.3292764256934	0.45390842564836	0.389381688485938	1.16571590054306	0.243729329215074	0.801273479709649	ENSMUSG00000000486	ENSMUSG00000000486	ENSG00000180096	SEPTIN1
ENSMUSG00000000489.8	923.874517559268	-0.546795185141233	0.121231877410827	-4.51032514565678	6.47283363146617e-06	0.0006384313258019	ENSMUSG00000000489	ENSMUSG00000000489	ENSG00000100311	PDGFB
ENSMUSG00000000530.17	588.4912255372	-0.198853197188294	0.117519752922126	-1.69208317958313	0.0906301150842088	0.551978541369011	ENSMUSG00000000530	ENSMUSG00000000530	ENSG00000139567	ACVRL1
ENSMUSG00000000531.6	1510.30351111029	-0.0849095212975005	0.094781905826989	-0.895841042197346	0.37033766633277	0.884959585853071	ENSMUSG00000000531	ENSMUSG00000000531	ENSG00000161835	TAMALIN
ENSMUSG00000000532.12	5110.4467620582	-0.0310186840093795	0.0720422126600115	-0.430562622441455	0.666786423847332	0.961560414334032	ENSMUSG00000000532	ENSMUSG00000000532	ENSG00000135503	ACVR1B
ENSMUSG00000000538.19	8692.37194167166	0.0027246337009484	0.0596328931479389	0.0456901142493481	0.96355724326812	0.996652091796791	ENSMUSG00000000538	ENSMUSG00000000538	ENSG00000175662	TOM1L2
ENSMUSG00000000552.11	2188.41678692707	-0.0134197661027852	0.077127893989486	-0.173993679959867	0.861870429134817	0.988185174952981	ENSMUSG00000000552	ENSMUSG00000000552	ENSG00000161642	ZNF385A
ENSMUSG00000000555.9	211.278830840181	0.0863899365609895	0.168317635727223	0.513255406587304	0.607772673054942	0.9503474096689	ENSMUSG00000000555	ENSMUSG00000000555	ENSG00000161638	ITGA5
ENSMUSG00000000560.10	5735.13957589362	0.0242844310038598	0.0787262035891963	0.30846693853776	0.757727053713419	0.976941686568632	ENSMUSG00000000560	ENSMUSG00000000560	ENSG00000151834	GABRA2
ENSMUSG00000000561.15	1491.99447558001	-0.0246954464272373	0.114415826547049	-0.215839426874063	0.829112914388588	0.985726041100392	ENSMUSG00000000561	ENSMUSG00000000561	ENSG00000116455	WDR77
ENSMUSG00000000562.6	48.1282287641698	-0.568505226893625	0.391788856119552	-1.45105001843174	0.146765932735542	0.674229097337722	ENSMUSG00000000562	ENSMUSG00000000562	ENSG00000282608	ADORA3
ENSMUSG00000000563.18	8583.65771998421	0.0774660670648188	0.065048133471565	1.19090376511237	0.233691366298937	0.792872604595723	ENSMUSG00000000563	ENSMUSG00000000563	ENSG00000116459	ATP5PB
ENSMUSG00000000567.6	674.125665301536	-0.0800518510490852	0.133472149801191	-0.599764453995264	0.548663226039764	0.938965387529495	ENSMUSG00000000567	ENSMUSG00000000567	ENSG00000125398	SOX9
ENSMUSG00000000568.16	4922.0945789934	0.138271997788251	0.076325673928211	1.81160533110136	0.0700472006233916	0.494449233955523	ENSMUSG00000000568	ENSMUSG00000000568	ENSG00000138668	HNRNPD
ENSMUSG00000000581.9	1656.18150177241	0.11951060667377	0.140301001768742	0.851815775847129	0.39431634896328	0.895364282723883	ENSMUSG00000000581	ENSMUSG00000000581	ENSG00000197223	C1D
ENSMUSG00000000594.8	2303.29561006553	-0.204530909613561	0.0871851149058259	-2.34593840742755	0.0189792435207359	0.236553453909063	ENSMUSG00000000594	ENSMUSG00000000594	ENSG00000196743	GM2A
ENSMUSG00000000605.10	7249.23296507031	-0.0150282322488807	0.0659295045675651	-0.227943958436387	0.819689808248432	0.985388769569232	ENSMUSG00000000605	ENSMUSG00000000605	ENSG00000073464	CLCN4
ENSMUSG00000000627.16	1414.98450685492	0.0194537420538644	0.0894037591493477	0.217594229134898	0.827745281246857	0.985726041100392	ENSMUSG00000000627	ENSMUSG00000000627	ENSG00000135622	SEMA4F
ENSMUSG00000000628.11	215.727154772188	-1.14765500321585	0.243058187325147	-4.72172945847156	2.33847609050101e-06	0.0002902732872338	ENSMUSG00000000628	ENSMUSG00000000628	ENSG00000159399	HK2
ENSMUSG00000000631.21	6010.75933907195	-0.115472717774974	0.0993717552858599	-1.16202755443734	0.245224272541036	0.802071534385188	ENSMUSG00000000631	ENSMUSG00000000631	ENSG00000196535	MYO18A
ENSMUSG00000000632.14	6436.80511212264	0.150903256188597	0.0863021199871622	1.7485463417474	0.0803694684333138	0.527708416877538	ENSMUSG00000000632	ENSMUSG00000000632	ENSG00000063015	SEZ6
ENSMUSG00000000686.12	38.9711641810082	-0.616185257999252	0.455629772208436	-1.35238146316164	0.176253316258732	0.726190848596736	ENSMUSG00000000686	ENSMUSG00000000686	ENSG00000168792	ABHD15
ENSMUSG00000000693.11	144.979204227324	-0.209546495847025	0.237600356338893	-0.88192837366012	0.37781554217404	0.887462110395981	ENSMUSG00000000693	ENSMUSG00000000693	ENSG00000115318	LOXL3
ENSMUSG00000000708.15	862.0098335903	-0.0919582809987801	0.16476472149253	-0.558118753612854	0.576763295408406	0.945203955496503	ENSMUSG00000000708	ENSMUSG00000000708	ENSG00000114166	KAT2B
ENSMUSG00000000711.4	5305.01018458791	-0.0393704824743527	0.06289355039448	-0.625986006950057	0.5313241195706	0.936461087495844	ENSMUSG00000000711	ENSMUSG00000000711	ENSG00000111540	RAB5B
ENSMUSG00000000738.19	1555.04969745648	-0.0829240300226505	0.0828211351287967	-1.00124237483215	0.316709644666958	0.859786491344289	ENSMUSG00000000738	ENSMUSG00000000738	ENSG00000197912	SPG7
ENSMUSG00000000740.13	9459.30082161971	0.0357770875354354	0.0686631002204226	0.521052609343062	0.60233012302788	0.949194037040308	ENSMUSG00000000740	ENSMUSG00000000740	ENSG00000167526	RPL13
ENSMUSG00000000743.10	3101.7905013051	-0.0073890974208863	0.0737225097242984	-0.100228511597334	0.920162910998915	0.991529079765919	ENSMUSG00000000743	ENSMUSG00000000743	ENSG00000131165	CHMP1A
ENSMUSG00000000751.14	1810.54916725003	0.0617272346707401	0.0791115472272241	0.780255687497138	0.435240389946785	0.913963085613643	ENSMUSG00000000751	ENSMUSG00000000751	ENSG00000132383	RPA1
ENSMUSG00000000753.16	323.507070172725	-0.190257655002045	0.21489291738686	-0.885360286954152	0.375962344154511	0.886780293278627	ENSMUSG00000000753	ENSMUSG00000000753	ENSG00000132386	SERPINF1
ENSMUSG00000000759.15	1145.82068768969	0.148765637833714	0.0975047475219658	1.5257271221609	0.127077836985065	0.640549528029415	ENSMUSG00000000759	ENSMUSG00000000759	ENSG00000126216	TUBGCP3
ENSMUSG00000000766.19	23.025924356987	-0.501925315709608	0.506866453883218	-0.990251597564298	0.322051158303168	0.863297706119863	ENSMUSG00000000766	ENSMUSG00000000766	ENSG00000112038	OPRM1
ENSMUSG00000000776.14	673.094440036107	0.0078053689431941	0.109907230604546	0.07101779291736	0.943383594544858	0.994825704111244	ENSMUSG00000000776	ENSMUSG00000000776	ENSG00000168495	POLR3D
ENSMUSG00000000782.17	135.50444575841	0.214557955159259	0.230375281305053	0.931341044680704	0.351677176739253	0.875632342251123	ENSMUSG00000000782	ENSMUSG00000000782	ENSG00000081059	TCF7
ENSMUSG00000000787.13	10388.625675266	0.0597835461630109	0.0623800651801632	0.958375820710459	0.337873283233694	0.870644122543856	ENSMUSG00000000787	ENSMUSG00000000787	ENSG00000215301	DDX3X
ENSMUSG00000000792.3	559.843395361566	-0.017082922338342	0.164898795767756	-0.10359640444192	0.917489641151081	0.991529079765919	ENSMUSG00000000792	ENSMUSG00000000792	ENSG00000105641	SLC5A5
ENSMUSG00000000794.10	829.831174978367	-0.0321153484524985	0.104006060695699	-0.308783432789188	0.757486272433445	0.976941686568632	ENSMUSG00000000794	ENSMUSG00000000794	ENSG00000143603	KCNN3
ENSMUSG00000000805.19	627.633720515247	-0.197935612327267	0.122223431959077	-1.61945716262935	0.105348936252984	0.591295613598336	ENSMUSG00000000805	ENSMUSG00000000805	ENSG00000167434	CA4
ENSMUSG00000000811.15	158.550525924748	0.291693890604679	0.205399007707735	1.42013291037771	0.155568990737377	0.69151458562361	ENSMUSG00000000811	ENSMUSG00000000811	ENSG00000197763	TXNRD3
ENSMUSG00000000823.17	1336.00473880525	0.144668403301956	0.108879452875251	1.32870251899328	0.183946133548076	0.734407107334695	ENSMUSG00000000823	ENSMUSG00000000823	ENSG00000196700	ZNF512B
ENSMUSG00000000826.17	11944.6290124083	-0.0109283647072906	0.0578380102811109	-0.188947798414492	0.850133730530009	0.986818027070579	ENSMUSG00000000826	ENSMUSG00000000826	ENSG00000101152	DNAJC5
ENSMUSG00000000827.19	1554.52239533709	0.0414498831397202	0.0989526554344061	0.418886011272295	0.675299440935467	0.963873210554878	ENSMUSG00000000827	ENSMUSG00000000827	ENSG00000101150	TPD52L2
ENSMUSG00000000838.18	2202.46946795093	0.0049066939388547	0.0973986343778544	0.0503774408152313	0.959821613177006	0.996652091796791	ENSMUSG00000000838	ENSMUSG00000000838	ENSG00000102081	FMR1
ENSMUSG00000000861.16	2541.97210215621	-0.137583729866046	0.0944214608741282	-1.45712350341049	0.14508229162161	0.673084493152113	ENSMUSG00000000861	ENSMUSG00000000861	ENSG00000119866	BCL11A
ENSMUSG00000000876.12	531.404615493661	0.0549906034878651	0.129637598844005	0.424187149239289	0.67142933202642	0.962593496397898	ENSMUSG00000000876	ENSMUSG00000000876	ENSG00000101417	PXMP4
ENSMUSG00000000881.13	5813.60469223171	0.0324314810615395	0.0609970226806948	0.5316895749373	0.594941013501551	0.947504753986783	ENSMUSG00000000881	ENSMUSG00000000881	ENSG00000082458	DLG3
ENSMUSG00000000884.18	121.662660850115	0.1338554382101	0.265095909158096	0.504932115456643	0.613606516437116	0.951586326722644	ENSMUSG00000000884	ENSMUSG00000000884	ENSG00000185838	GNB1L
ENSMUSG00000000889.9	10.4575026126432	0.61959551434191	0.762907917694958	0.812149802054681	0.416705679354807	0.906287937793097	ENSMUSG00000000889	ENSMUSG00000000889	ENSG00000123454	DBH
ENSMUSG00000000901.18	52.0164171250044	-0.18290480760776	0.356146415117024	-0.513566330711656	0.607555224521726	0.9503474096689	ENSMUSG00000000901	ENSMUSG00000000901	ENSG00000099953	MMP11
ENSMUSG00000000902.14	1791.24804704317	0.0873251695368582	0.085530935266524	1.02097760611109	0.307265048614455	0.855065630939144	ENSMUSG00000000902	ENSMUSG00000000902	ENSG00000099956	SMARCB1
ENSMUSG00000000915.16	2854.28064364626	0.0236321775822899	0.06796725528553	0.347699454435982	0.728065906429724	0.971665182554953	ENSMUSG00000000915	ENSMUSG00000000915	ENSG00000130787	HIP1R
ENSMUSG00000000916.16	300.843148562874	-0.0728393958817294	0.176691056837759	-0.412241554186933	0.680162382343553	0.965246165876305	ENSMUSG00000000916	ENSMUSG00000000916	ENSG00000130305	NSUN5
ENSMUSG00000000934.10	363.420916752691	0.138501315106842	0.170028735582292	0.814575928195434	0.41531509397686	0.905514938438973	ENSMUSG00000000934	ENSMUSG00000000934	ENSG00000184428	TOP1MT
ENSMUSG00000000957.12	428.149933511433	-0.529110059818965	0.23233541176155	-2.2773543464911	0.0227650740113257	0.263241004743131	ENSMUSG00000000957	ENSMUSG00000000957	ENSG00000157227	MMP14
ENSMUSG00000000958.11	90.2553055675812	-1.02877087641777	0.297594757119626	-3.45695228765147	0.0005463215682878	0.0213921237264979	ENSMUSG00000000958	ENSMUSG00000000958	ENSG00000155465	SLC7A7
ENSMUSG00000000959.8	1272.76338902801	-0.0204730546782689	0.0918826453998511	-0.222817427482362	0.823677603791302	0.985388769569232	ENSMUSG00000000959	ENSMUSG00000000959	ENSG00000155463	OXA1L
ENSMUSG00000000976.14	434.760791077637	-0.158949088730365	0.181795297051594	-0.874330036630455	0.38193854631357	0.888819366736858	ENSMUSG00000000976	ENSMUSG00000000976	ENSG00000068097	HEATR6
ENSMUSG00000001016.13	2701.5837639467	0.0402299767908372	0.0714990830033992	0.56266423429409	0.573663543043367	0.944816542312349	ENSMUSG00000001016	ENSMUSG00000001016	ENSG00000143621	ILF2
ENSMUSG00000001017.17	4996.92385849453	0.0741125874621034	0.061613976312013	1.20285350659398	0.22903301479488	0.788853578917481	ENSMUSG00000001017	ENSMUSG00000001017	ENSG00000160679	CHTOP
ENSMUSG00000001018.16	1508.46861823308	-0.0234366645175247	0.0930267929997053	-0.251934563815383	0.801091642993969	0.981545501089716	ENSMUSG00000001018	ENSMUSG00000001018	ENSG00000143553	SNAPIN
ENSMUSG00000001020.9	105.506202308278	-0.674116131671998	0.299891665068978	-2.24786551342447	0.0245847668153571	0.277254783732893	ENSMUSG00000001020	ENSMUSG00000001020	ENSG00000196154	S100A4
ENSMUSG00000001025.9	616.088241248997	-0.396142759683202	0.135111938715381	-2.93195970281866	0.0033683044953414	0.0799244642663591	ENSMUSG00000001025	ENSMUSG00000001025	ENSG00000197956	S100A6
ENSMUSG00000001029.16	76.834516370455	0.114617071036835	0.331536881933195	0.34571439041262	0.729557368397117	0.972119789900923	ENSMUSG00000001029	ENSMUSG00000001029	ENSG00000108622	ICAM2
ENSMUSG00000001034.18	409.283987126272	-0.0147725108654692	0.164254046073579	-0.0899369678775022	0.92833730405693	0.991971879285294	ENSMUSG00000001034	ENSMUSG00000001034	ENSG00000166484	MAPK7
ENSMUSG00000001036.18	3677.50820320293	-0.0697588804503091	0.071566533597917	-0.974741641704154	0.329688431491736	0.868358432026112	ENSMUSG00000001036	ENSMUSG00000001036	ENSG00000072134	EPN2
ENSMUSG00000001039.13	292.097362272103	0.157735697000573	0.162970025698289	0.967881647712282	0.333103480851763	0.868424210777748	ENSMUSG00000001039	ENSMUSG00000001039	ENSG00000108641	B9D1
ENSMUSG00000001052.16	1462.38097485996	0.0008727214737375	0.0900487586149735	0.0096916546897558	0.992267299407671	0.99918141925722	ENSMUSG00000001052	ENSMUSG00000001052	ENSG00000138802	SEC24B
ENSMUSG00000001053.16	477.004315744206	-0.0781287315695223	0.129578081811419	-0.602947122517423	0.546543866395002	0.938703494927486	ENSMUSG00000001053	ENSMUSG00000001053	ENSG00000145911	N4BP3
ENSMUSG00000001054.10	1254.76341399145	-0.106312515966067	0.113405446693715	-0.937455114066924	0.348524502251053	0.873801400463722	ENSMUSG00000001054	ENSMUSG00000001054	ENSG00000145916	RMND5B
ENSMUSG00000001056.4	1285.22146483697	-0.0162805363638294	0.114607298016859	-0.142054970717785	0.887036585546656	0.99013738252788	ENSMUSG00000001056	ENSMUSG00000001056	ENSG00000145912	NHP2
ENSMUSG00000001062.19	1134.043213704	0.0008300473461533	0.104920792344148	0.0079111806879108	0.993687856914248	0.99918141925722	ENSMUSG00000001062	ENSMUSG00000001062	ENSG00000075399	VPS9D1
ENSMUSG00000001065.16	492.100949352615	-0.103818439913421	0.145526124936539	-0.713400703541679	0.475597837876097	0.924365218334814	ENSMUSG00000001065	ENSMUSG00000001065	ENSG00000158805	ZNF276
ENSMUSG00000001082.13	286.871451583714	0.108174667729734	0.182146520767764	0.593888191076987	0.552586897816703	0.940232480833772	ENSMUSG00000001082	ENSMUSG00000001082	ENSG00000109736	MFSD10
ENSMUSG00000001089.15	2842.00863579575	-0.0503531214236901	0.0951813416405161	-0.529023026528301	0.596789476416511	0.947528607813176	ENSMUSG00000001089	ENSMUSG00000001089	ENSG00000169641	LUZP1
ENSMUSG00000001098.16	1767.74208626656	-0.106061348073705	0.0845345331665712	-1.25465113605959	0.20960543145528	0.769636161129911	ENSMUSG00000001098	ENSMUSG00000001098	ENSG00000110906	KCTD10
ENSMUSG00000001100.11	3038.36927652201	-0.0208543853097179	0.0801238943729246	-0.260276731091656	0.794650320118713	0.981049727158395	ENSMUSG00000001100	ENSMUSG00000001100	ENSG00000004142	POLDIP2
ENSMUSG00000001103.8	93.5810685280958	-0.942279945966454	0.331917134253258	-2.83890118564195	0.0045269173151348	0.0979865483383935	ENSMUSG00000001103	ENSMUSG00000001103	ENSG00000274529	SEBOX
ENSMUSG00000001105.16	1598.72118129893	0.0457163812146092	0.07961871369437	0.574191406684857	0.565838283760175	0.941447174593955	ENSMUSG00000001105	ENSMUSG00000001105	ENSG00000109083	IFT20
ENSMUSG00000001119.8	1006.5287974847	0.07808595479663	0.17771573472756	0.439386838291705	0.66038126169139	0.960178047542464	ENSMUSG00000001119	ENSMUSG00000001119	ENSG00000142156	COL6A1
ENSMUSG00000001120.16	1500.35971690101	-0.0258084721768022	0.0987267024036886	-0.261413290917716	0.793773808622926	0.981049727158395	ENSMUSG00000001120	ENSMUSG00000001120	ENSG00000183570	PCBP3
ENSMUSG00000001127.13	4813.84717025068	0.216937262074905	0.0839486722504983	2.58416549373856	0.0097614942745763	0.159603930132792	ENSMUSG00000001127	ENSMUSG00000001127	ENSG00000078061	ARAF
ENSMUSG00000001128.8	84.7756661256843	-0.444626063500019	0.359211081299172	-1.23778493105481	0.215795817340917	0.77682711213286	ENSMUSG00000001128	ENSMUSG00000001128	ENSG00000126759	CFP
ENSMUSG00000001131.12	37.4435522951125	-1.58748916874079	0.488610698884173	-3.2489856901744	0.0011581730427835	0.0368816466172288	ENSMUSG00000001131	ENSMUSG00000001131	ENSG00000102265	TIMP1
ENSMUSG00000001134.10	141.565899619431	-0.161900354136767	0.229910315481338	-0.704189169580384	0.481314974828495	0.92567052841758	ENSMUSG00000001134	ENSMUSG00000001134	ENSG00000126756	UXT
ENSMUSG00000001138.14	754.510724274493	0.0741818433006552	0.145236942222023	0.510764287416997	0.609516118838527	0.950959770834828	ENSMUSG00000001138	ENSMUSG00000001138	ENSG00000168763	CNNM3
ENSMUSG00000001143.14	1060.80785807604	-0.101878167739121	0.101130435389444	-1.00739374202037	0.3137455974309	0.858095976392179	ENSMUSG00000001143	ENSMUSG00000001143	ENSG00000114988	LMAN2L
ENSMUSG00000001150.8	1519.41295402557	-0.093902681890176	0.153077805704414	-0.61343106832546	0.539591348436233	0.937687302311459	ENSMUSG00000001150	ENSMUSG00000001150	ENSG00000160294	MCM3AP
ENSMUSG00000001151.11	856.510943667424	0.0922534021985063	0.185811492377732	0.496489216129681	0.619549293886958	0.952523307342689	ENSMUSG00000001151	ENSMUSG00000001151	ENSG00000160299	PCNT
ENSMUSG00000001156.10	834.336690684672	0.108102971394699	0.107313429531834	1.00735734442847	0.313763081821562	0.858095976392179	ENSMUSG00000001156	ENSMUSG00000001156	ENSG00000059728	MXD1
ENSMUSG00000001158.14	1099.69846100652	0.0116983255307945	0.103046571193411	0.113524646141186	0.909614624590227	0.991520355229225	ENSMUSG00000001158	ENSMUSG00000001158	ENSG00000124380	SNRNP27
ENSMUSG00000001173.16	1896.57646687519	0.055688948358885	0.0903946254347839	0.616064816807747	0.537851741722668	0.937687302311459	ENSMUSG00000001173	ENSMUSG00000001173	ENSG00000122126	OCRL
ENSMUSG00000001175.17	98620.5729188175	-0.0690191780615709	0.0633118702176858	-1.09014593668236	0.275648863844641	0.830390166224125	ENSMUSG00000001175	ENSMUSG00000001175	ENSG00000198668	CALM1
ENSMUSG00000001211.16	8319.46517312231	-0.0694883878945754	0.0652850221513842	-1.0643848405756	0.287154398305963	0.839946367752526	ENSMUSG00000001211	ENSMUSG00000001211	ENSG00000160216	AGPAT3
ENSMUSG00000001227.13	4181.0102011461	0.024086113593867	0.0768132235951274	0.313567280040502	0.753849713734876	0.976142475605552	ENSMUSG00000001227	ENSMUSG00000001227	ENSG00000167680	SEMA6B
ENSMUSG00000001228.15	57.7684872584599	-0.806587560438514	0.330488463229018	-2.44059218454344	0.0146632030218745	0.202882286381777	ENSMUSG00000001228	ENSMUSG00000001228	ENSG00000276043	UHRF1
ENSMUSG00000001229.10	1767.22431537125	-0.0273329044673141	0.0859897353394766	-0.317862409500475	0.750589307757057	0.974896952801742	ENSMUSG00000001229	ENSMUSG00000001229	ENSG00000142002	DPP9
ENSMUSG00000001240.14	446.826063376931	-0.242065891241124	0.173402746594519	-1.3959749542328	0.162722037417886	0.702267979367114	ENSMUSG00000001240	ENSMUSG00000001240	ENSG00000131477	RAMP2
ENSMUSG00000001247.17	205.36733454767	-0.252093683218744	0.201413875291158	-1.25162024142738	0.210708275317143	0.77084394951435	ENSMUSG00000001247	ENSMUSG00000001247	ENSG00000105699	LSR
ENSMUSG00000001248.16	2179.38445219995	0.0516514692666252	0.0848611431950448	0.608658654855845	0.54275071731792	0.938008430595624	ENSMUSG00000001248	ENSMUSG00000001248	ENSG00000089351	GRAMD1A
ENSMUSG00000001249.15	17.5322417949223	-0.325982316755999	0.692488085492581	-0.47074068649733	0.63782592576346	0.957933648581544	ENSMUSG00000001249	ENSMUSG00000001249	ENSG00000105707	HPN
ENSMUSG00000001260.11	1218.8767576982	0.401261293559931	0.118217311725253	3.39426846799304	0.0006881219869401	0.0250621993926093	ENSMUSG00000001260	ENSMUSG00000001260	ENSG00000163285	GABRG1
ENSMUSG00000001270.10	47808.1520638125	-0.0165176123142862	0.0597324910219989	-0.276526426935769	0.782143764888045	0.98097928268357	ENSMUSG00000001270	ENSMUSG00000001270	ENSG00000166165	CKB
ENSMUSG00000001280.14	553.119422448112	0.228391159548291	0.19903788651246	1.14747580749655	0.251185026153083	0.807176671064439	ENSMUSG00000001280	ENSMUSG00000001280	ENSG00000185591	SP1
ENSMUSG00000001281.11	29.585285191755	-1.53826223896225	0.578108338181709	-2.66085461386088	0.0077942603989353	0.138643232009578	ENSMUSG00000001281	ENSMUSG00000001281	ENSG00000139626	ITGB7
ENSMUSG00000001285.13	781.450680685218	0.0804146905980233	0.105707602421328	0.760727599113519	0.446819786546026	0.917747555687084	ENSMUSG00000001285	ENSMUSG00000001285	ENSG00000139637	MYG1
ENSMUSG00000001288.16	262.930951181866	0.166323087013922	0.189591330777758	0.877271583735488	0.380339142884403	0.888671743113194	ENSMUSG00000001288	ENSMUSG00000001288	ENSG00000172819	RARG
ENSMUSG00000001289.13	4129.0616660451	0.123898015521825	0.0842746169666986	1.47017002249661	0.141515711503771	0.666985818028056	ENSMUSG00000001289	ENSMUSG00000001289	ENSG00000123349	PFDN5
ENSMUSG00000001300.17	2001.4027280988	0.0237573316322915	0.0859767165464307	0.276322853286234	0.782300104588767	0.98097928268357	ENSMUSG00000001300	ENSMUSG00000001300	ENSG00000125266	EFNB2
ENSMUSG00000001305.6	212.904150635684	0.0387896263692531	0.176796578570737	0.219402585066052	0.826336456494556	0.98565470257624	ENSMUSG00000001305	ENSMUSG00000001305	ENSG00000067533	RRP15
ENSMUSG00000001313.13	3508.30234591425	0.157351651880922	0.102078685330655	1.54147412235204	0.123201436302295	0.632542658471573	ENSMUSG00000001313	ENSMUSG00000001313	ENSG00000108830	RND2
ENSMUSG00000001323.18	2857.99841968125	-0.0465555566515916	0.070245405255565	-0.662755898157529	0.507486903060924	0.932653892516011	ENSMUSG00000001323	ENSMUSG00000001323	ENSG00000167720	SRR
ENSMUSG00000001333.10	28.0187597801731	0.268650210198698	0.491056945578228	0.547085653950699	0.584319887758073	0.946442837013135	ENSMUSG00000001333	ENSMUSG00000001333	ENSG00000162520	SYNC
ENSMUSG00000001334.11	2862.32595710678	0.0151501897278433	0.0742049682156021	0.204166784140713	0.838223167041134	0.986818027070579	ENSMUSG00000001334	ENSMUSG00000001334	ENSG00000160097	FNDC5
ENSMUSG00000001348.16	62.1196217092976	-2.08701404687945	0.611808742965954	-3.41121971674011	0.0006467295409205	0.0237905421376673	ENSMUSG00000001348	ENSMUSG00000001348	ENSG00000102575	ACP5
ENSMUSG00000001349.6	50.9993674027813	1.61727160334859	0.466654631735531	3.46567138385365	0.0005289093095674	0.0209804525471258	ENSMUSG00000001349	ENSMUSG00000001349	ENSG00000130176	CNN1
ENSMUSG00000001366.15	2810.25630432395	0.0811789879532642	0.0709146172982374	1.14474266443347	0.252315772395952	0.80725594878038	ENSMUSG00000001366	ENSMUSG00000001366	ENSG00000112146	FBXO9
ENSMUSG00000001376.18	2505.66949338899	0.0273409496299031	0.0877997353870568	0.31140127597621	0.755495584005044	0.976663686450829	ENSMUSG00000001376	ENSMUSG00000001376	ENSG00000004766	VPS50
ENSMUSG00000001380.8	3466.97654564322	0.0566086373291795	0.084944367641285	0.666420139452146	0.505142593290041	0.931820609029956	ENSMUSG00000001380	ENSMUSG00000001380	ENSG00000170445	HARS1
ENSMUSG00000001383.10	7032.76006308425	-0.0067595631333458	0.0648362738137757	-0.104255885413169	0.91696628541002	0.991529079765919	ENSMUSG00000001383	ENSMUSG00000001383	ENSG00000146007	ZMAT2
ENSMUSG00000001403.14	54.2899364001525	-0.556088051599404	0.350276175765072	-1.587570294739	0.112383539769004	0.607243840735867	ENSMUSG00000001403	ENSMUSG00000001403	ENSG00000175063	UBE2C
ENSMUSG00000001415.11	2773.23564394468	0.182971550330003	0.100748099326363	1.81612905408058	0.0693505778109568	0.493255922835432	ENSMUSG00000001415	ENSMUSG00000001415	ENSG00000198952	SMG5
ENSMUSG00000001416.14	3853.62920460778	0.112459503981253	0.0889957424880685	1.26365038188574	0.206355541672557	0.764987919686694	ENSMUSG00000001416	ENSMUSG00000001416	ENSG00000163468	CCT3
ENSMUSG00000001418.14	1169.98353282086	-0.205764650246169	0.0900874574125275	-2.28405436401577	0.0223683361557819	0.260968689152527	ENSMUSG00000001418	ENSMUSG00000001418	ENSG00000198715	GLMP
ENSMUSG00000001419.18	6252.14776422887	-0.138006710020149	0.0597646705725873	-2.30916875635636	0.0209342185837842	0.250812006893178	ENSMUSG00000001419	ENSMUSG00000001419	ENSG00000116604	MEF2D
ENSMUSG00000001420.14	18.5149121868159	-0.195197276249432	0.617994638437572	-0.315855938075668	0.75211185735658	0.975393394540548	ENSMUSG00000001420	ENSMUSG00000001420	ENSG00000163472	TMEM79
ENSMUSG00000001424.15	2643.28560958045	-0.0085058926358259	0.128273576425535	-0.0663105596090071	0.947130576377714	0.995110248362229	ENSMUSG00000001424	ENSMUSG00000001424	ENSG00000197157	SND1
ENSMUSG00000001435.16	282.722578669312	-0.437942870935805	0.191278459826333	-2.28955665647573	0.0220470300217834	0.25870878251285	ENSMUSG00000001435	ENSMUSG00000001435	ENSG00000182871	COL18A1
ENSMUSG00000001436.16	414.444955395474	0.0943134336582213	0.154366624804576	0.610970368611866	0.541219197215263	0.937687302311459	ENSMUSG00000001436	ENSMUSG00000001436	ENSG00000173638	SLC19A1
ENSMUSG00000001440.6	6679.82555849393	-0.0233714645069261	0.0590681080430561	-0.395669766329576	0.692348662079367	0.967526550931386	ENSMUSG00000001440	ENSMUSG00000001440	ENSG00000108424	KPNB1
ENSMUSG00000001441.14	5572.34635281814	0.099467660958076	0.0761970547854806	1.30540033651051	0.191756563864505	0.744769907051119	ENSMUSG00000001441	ENSMUSG00000001441	ENSG00000141279	NPEPPS
ENSMUSG00000001445.11	1344.30696481332	0.0837654682216268	0.09482622065437	0.883357658288857	0.377043060241514	0.887203711861883	ENSMUSG00000001445	ENSMUSG00000001445	ENSG00000159111	MRPL10
ENSMUSG00000001467.6	2444.07556261161	0.178291609400646	0.115277574648265	1.54662873455352	0.121952796675904	0.630210331618583	ENSMUSG00000001467	ENSMUSG00000001467	ENSG00000001630	CYP51A1
ENSMUSG00000001472.18	15719.0572411846	-0.0100249803728501	0.0549183514159204	-0.182543359630857	0.85515632987314	0.987409830487578	ENSMUSG00000001472	ENSMUSG00000001472	ENSG00000141002	TCF25
ENSMUSG00000001473.8	137.4417509104	-0.422491785341237	0.243235601866063	-1.73696523905197	0.0823933067217073	0.532161084257249	ENSMUSG00000001473	ENSMUSG00000001473	ENSG00000176014	TUBB6
ENSMUSG00000001482.16	1460.08390115911	-0.0841278647784909	0.0921521214219654	-0.912923799043851	0.361282619756332	0.878625078327842	ENSMUSG00000001482	ENSMUSG00000001482	ENSG00000140995	DEF8
ENSMUSG00000001493.10	22.9130773862735	-0.488582354624023	0.523741943902261	-0.932868486689697	0.350887874974017	0.875237611625914	ENSMUSG00000001493	ENSMUSG00000001493	ENSG00000005102	MEOX1
ENSMUSG00000001494.7	10.6043912854687	0.0343349226757884	0.829864567604166	0.0413741277988454	0.966997638156451	0.997047164384426	ENSMUSG00000001494	ENSMUSG00000001494	ENSG00000167941	SOST
ENSMUSG00000001496.16	91.932163223158	1.23330979209282	0.321045813490997	3.8415383109408	0.0001222656480665	0.0068182954196292	ENSMUSG00000001496	ENSMUSG00000001496	ENSG00000136352	NKX2-1
ENSMUSG00000001504.11	25.005226365158	1.13171822420347	0.58586788336814	1.93169527863049	0.053397127872165	0.432133132372681	ENSMUSG00000001504	ENSMUSG00000001504	ENSG00000170561	IRX2
ENSMUSG00000001506.11	896.907244210344	-1.75810066498129	0.623062611782507	-2.82170785364824	0.0047768671084656	0.101235184817855	ENSMUSG00000001506	ENSMUSG00000001506	ENSG00000108821	COL1A1
ENSMUSG00000001507.17	603.772178157088	0.158528889902958	0.155244910710586	1.02115353847892	0.307181700928701	0.855018577700026	ENSMUSG00000001507	ENSMUSG00000001507	ENSG00000005884	ITGA3
ENSMUSG00000001517.15	70.2313570726392	0.155317664046775	0.322260884513253	0.481962507740798	0.629832580311923	0.954451880487639	ENSMUSG00000001517	ENSMUSG00000001517	ENSG00000111206	FOXM1
ENSMUSG00000001518.13	626.393257231481	0.0410026497494913	0.108593585301162	0.377578930060912	0.705743419356766	0.968862845021282	ENSMUSG00000001518	ENSMUSG00000001518	ENSG00000111203	ITFG2
ENSMUSG00000001521.13	418.831783356661	0.0726036047817522	0.150244632986142	0.48323592888971	0.62892822713328	0.95433334017917	ENSMUSG00000001521	ENSMUSG00000001521	ENSG00000078246	TULP3
ENSMUSG00000001524.15	454.790372359778	0.102678471795522	0.151200523660658	0.679088069998786	0.497082061038516	0.928473371662381	ENSMUSG00000001524	ENSMUSG00000001524	ENSG00000213780	GTF2H4
ENSMUSG00000001525.11	15488.5618651801	-0.0479952099862106	0.0861494206003375	-0.557115876714586	0.577448260674327	0.945203955496503	ENSMUSG00000001525	ENSMUSG00000001525	ENSG00000196230	TUBB
ENSMUSG00000001542.8	1124.71148646641	-0.0473231947350771	0.0950794646135455	-0.497722562147613	0.618679603247268	0.952101338454756	ENSMUSG00000001542	ENSMUSG00000001542	ENSG00000118985	ELL2
ENSMUSG00000001552.15	1518.10905596016	-0.205279459141536	0.0892292803086859	-2.30058405078892	0.0214151534022108	0.253906630363964	ENSMUSG00000001552	ENSMUSG00000001552	ENSG00000173801	JUP
ENSMUSG00000001555.11	222.563703185628	-0.158935212073432	0.196178575537743	-0.810155806452241	0.417850633537292	0.906591360693615	ENSMUSG00000001555	ENSMUSG00000001555	ENSG00000141756	FKBP10
ENSMUSG00000001558.6	12.0723731829505	0.435661825744956	0.695000680968031	0.626850933639582	0.530756952833306	0.936461087495844	ENSMUSG00000001558	ENSMUSG00000001558	ENSG00000161594	KLHL10
ENSMUSG00000001569.11	1120.93369881009	0.314402133712508	0.115472193187425	2.72275190272169	0.0064740656143189	0.123569325590459	ENSMUSG00000001569	ENSMUSG00000001569	ENSG00000146909	NOM1
ENSMUSG00000001576.16	3349.65739871075	0.0187028455183654	0.0668469392755589	0.27978611617905	0.779641604159863	0.980830679265331	ENSMUSG00000001576	ENSMUSG00000001576	ENSG00000113719	ERGIC1
ENSMUSG00000001604.15	21.1277208175793	0.382467689542191	0.547413546426704	0.698681448493166	0.484751130127521	0.92578017961954	ENSMUSG00000001604	ENSMUSG00000001604	ENSG00000204219	TCEA3
ENSMUSG00000001627.13	1256.61829560718	-0.0564509568486231	0.10050267937335	-0.561686088376986	0.57432991434322	0.944816542312349	ENSMUSG00000001627	ENSMUSG00000001627	ENSG00000006652	IFRD1
ENSMUSG00000001630.14	935.316247594329	-0.0472258950271824	0.0955027467329987	-0.494497767265416	0.620954682797078	0.952917486772011	ENSMUSG00000001630	ENSMUSG00000001630	ENSG00000211455	STK38L
ENSMUSG00000001632.17	926.114967276522	-0.0560423316711317	0.0934341140937874	-0.599805886904193	0.54863560955168	0.938965387529495	ENSMUSG00000001632	ENSMUSG00000001632	ENSG00000156983	BRPF1
ENSMUSG00000001642.19	1404.90430179471	-0.113116130413458	0.0987568785096611	-1.14540001790753	0.252043490925018	0.80725594878038	ENSMUSG00000001642	ENSMUSG00000001642	ENSG00000085662	AKR1B1
ENSMUSG00000001672.15	14.3038454050216	1.25179399852914	0.671429181287655	1.86437234695172	0.0622694334430688	0.468129857387681	ENSMUSG00000001672	ENSMUSG00000001672	ENSG00000140832	MARVELD3
ENSMUSG00000001674.12	728.171985160965	-0.133595231808068	0.131312080781593	-1.01738721230282	0.308969262889763	0.855677685280942	ENSMUSG00000001674	ENSMUSG00000001674	ENSG00000088205	DDX18
ENSMUSG00000001687.16	6432.1056936809	0.0047189341094511	0.0615639617851734	0.0766509167476544	0.938901252359248	0.994073558685791	ENSMUSG00000001687	ENSMUSG00000001687	ENSG00000122042	UBL3
ENSMUSG00000001700.11	598.444640953327	0.0010296946834885	0.134950782461196	0.007630149782826	0.993912080364014	0.99918141925722	ENSMUSG00000001700	ENSMUSG00000001700	ENSG00000155324	GRAMD2B
ENSMUSG00000001729.15	5649.79057925841	0.0271041149768817	0.0783944231342846	0.345740345974025	0.72953786027613	0.972119789900923	ENSMUSG00000001729	ENSMUSG00000001729	ENSG00000142208	AKT1
ENSMUSG00000001741.13	181.261986490638	-0.979334318338623	0.353386172749327	-2.77128646749093	0.0055835280522754	0.111713417072225	ENSMUSG00000001741	ENSMUSG00000001741	ENSG00000172349	IL16
ENSMUSG00000001750.17	476.406733020874	-0.522710503616108	0.226137267029489	-2.31147439996232	0.0208066655985157	0.250269760828027	ENSMUSG00000001750	ENSMUSG00000001750	ENSG00000110719	TCIRG1
ENSMUSG00000001751.10	376.386778529967	-0.708930246765623	0.246357990500735	-2.87764259370962	0.0040065878843682	0.0899239964650282	ENSMUSG00000001751	ENSMUSG00000001751	ENSG00000108784	NAGLU
ENSMUSG00000001755.13	740.306887230671	-0.104200114405784	0.106180292778223	-0.981350791934847	0.326419783456096	0.866605818234159	ENSMUSG00000001755	ENSMUSG00000001755	ENSG00000068120	COASY
ENSMUSG00000001761.8	546.983305188145	-0.0393477075391279	0.151104558623591	-0.260400532568609	0.794554832190297	0.981049727158395	ENSMUSG00000001761	ENSMUSG00000001761	ENSG00000128602	SMO
ENSMUSG00000001763.15	734.273904167681	0.149561883116877	0.119304669168518	1.25361299066696	0.20998270714052	0.770006924677062	ENSMUSG00000001763	ENSMUSG00000001763	ENSG00000158457	TSPAN33
ENSMUSG00000001767.6	724.63782985981	-0.0643379870668306	0.125544964973407	-0.512469672363671	0.608322340381035	0.9503474096689	ENSMUSG00000001767	ENSMUSG00000001767	ENSG00000101343	CRNKL1
ENSMUSG00000001768.17	1163.43232596945	-0.552939093751259	0.0977039720353901	-5.6593307542397	1.51964429062345e-08	5.23187723981245e-06	ENSMUSG00000001768	ENSMUSG00000001768	ENSG00000132669	RIN2
ENSMUSG00000001773.15	198.699718534684	0.044529838840073	0.183317213446596	0.24291138842259	0.808074043078423	0.982078530974556	ENSMUSG00000001773	ENSMUSG00000001773	ENSG00000086205	FOLH1
ENSMUSG00000001774.9	2256.14167521839	-0.202070386794734	0.0961161568526613	-2.10235608051301	0.0355220954171649	0.343550456438557	ENSMUSG00000001774	ENSMUSG00000001774	ENSG00000110172	CHORDC1
ENSMUSG00000001783.4	4342.53753922902	0.0175375580816887	0.0757950046421336	0.231381450063791	0.817018474899354	0.985117995995966	ENSMUSG00000001783	ENSMUSG00000001783	ENSG00000100220	RTCB
ENSMUSG00000001785.14	641.01420702632	0.0244580316712508	0.126446112954157	0.193426520593149	0.84662494717495	0.986818027070579	ENSMUSG00000001785	ENSMUSG00000001785	ENSG00000136045	PWP1
ENSMUSG00000001786.15	1265.36606593926	0.0844049877811039	0.0925738468450485	0.911758457249619	0.361895883552316	0.878945053531094	ENSMUSG00000001786	ENSMUSG00000001786	ENSG00000100225	FBXO7
ENSMUSG00000001794.14	4264.0391557004	-0.0495454408953424	0.0689098682729624	-0.718989052469023	0.47214766498333	0.924117152157961	ENSMUSG00000001794	ENSMUSG00000001794	ENSG00000126247	CAPNS1
ENSMUSG00000001802.17	2325.95106800284	0.204963860570572	0.0822104786589843	2.49315980047724	0.0126611849397646	0.189497253503775	ENSMUSG00000001802	ENSMUSG00000001802	ENSG00000130881	LRP3
ENSMUSG00000001827.13	145.531003945325	-0.508327111002325	0.315656957908852	-1.61037828651035	0.107315297890542	0.596098094553643	ENSMUSG00000001827	ENSMUSG00000001827	ENSG00000110195	FOLR1
ENSMUSG00000001829.18	1800.77318687288	0.04228460300093	0.0787977059022015	0.536622259706531	0.591528565002417	0.947504753986783	ENSMUSG00000001829	ENSMUSG00000001829	ENSG00000162129	CLPB
ENSMUSG00000001833.18	16860.5006340789	-0.0188635912900731	0.0581106480289014	-0.324615056446992	0.745472430460583	0.97411002764279	ENSMUSG00000001833	ENSMUSG00000001833	ENSG00000122545	SEPTIN7
ENSMUSG00000001844.11	419.301009641934	0.0890587913667818	0.125552146623273	0.709337066406424	0.478115331671299	0.92474463397209	ENSMUSG00000001844	ENSMUSG00000001844	ENSG00000136247	ZDHHC4
ENSMUSG00000001847.15	9647.432444233	-0.134224197465975	0.0562798681582934	-2.38494157606152	0.0170818339098134	0.222897154452109	ENSMUSG00000001847	ENSMUSG00000001847	ENSG00000136238	RAC1
ENSMUSG00000001855.16	909.845274991382	0.0144402938568531	0.405389316725424	0.0356208051398496	0.971584718745155	0.998015922576327	ENSMUSG00000001855	ENSMUSG00000001855	ENSG00000126883	NUP214
ENSMUSG00000001864.14	320.304876678586	-0.266359370910392	0.222194353890977	-1.1987675035212	0.230618361728093	0.79010387654009	ENSMUSG00000001864	ENSMUSG00000001864	ENSG00000126878	AIF1L
ENSMUSG00000001870.17	278.200504095873	0.189008698545091	0.241290412929275	0.783324526865853	0.433436563804993	0.912748720943384	ENSMUSG00000001870	ENSMUSG00000001870	ENSG00000049323	LTBP1
ENSMUSG00000001891.17	3252.15377498962	-0.0427980253752398	0.0704776068519444	-0.607257074791822	0.543680320407276	0.938021303195752	ENSMUSG00000001891	ENSMUSG00000001891	ENSG00000169764	UGP2
ENSMUSG00000001901.16	83.6356763779191	0.0313510721337367	0.273263011520381	0.114728561173741	0.908660274858539	0.991520355229225	ENSMUSG00000001901	ENSMUSG00000001901	ENSG00000173826	KCNH6
ENSMUSG00000001909.17	1241.02629841058	-0.0459958284442179	0.103889326212539	-0.442738730927164	0.65795472446239	0.959878797387784	ENSMUSG00000001909	ENSMUSG00000001909	ENSG00000104907	TRMT1
ENSMUSG00000001910.6	3931.80645925376	-0.12176040375822	0.066029718201889	-1.84402428291351	0.0651796013669952	0.478219616463032	ENSMUSG00000001910	ENSMUSG00000001910	ENSG00000160877	NACC1
ENSMUSG00000001911.17	6709.12349303673	-0.261629190029105	0.086597095154061	-3.02122362838675	0.0025175534895178	0.06479238155604	ENSMUSG00000001911	ENSMUSG00000001911	ENSG00000008441	NFIX
ENSMUSG00000001918.18	75.9133775367192	-0.159446150474783	0.33229006869551	-0.479840252526142	0.631340988233684	0.955087327487854	ENSMUSG00000001918	ENSMUSG00000001918	ENSG00000105281	SLC1A5
ENSMUSG00000001924.16	11754.0263565344	-0.0536758241521486	0.0553422267308509	-0.969889130287319	0.332101758695122	0.868358432026112	ENSMUSG00000001924	ENSMUSG00000001924	ENSG00000130985	UBA1
ENSMUSG00000001930.18	616.956941538012	0.081144214213208	0.378984883227813	0.214109369012566	0.830461769795945	0.986038255691477	ENSMUSG00000001930	ENSMUSG00000001930	ENSG00000110799	VWF
ENSMUSG00000001942.9	708.416291226582	-0.0950791174963335	0.116713736651011	-0.814635193975769	0.415281158885697	0.905514938438973	ENSMUSG00000001942	ENSMUSG00000001942	ENSG00000110013	SIAE
ENSMUSG00000001943.9	163.599747266382	-0.0416384069133182	0.271828101526316	-0.153179184490192	0.878256972310176	0.989918938788403	ENSMUSG00000001943	ENSMUSG00000001943	ENSG00000019102	VSIG2
ENSMUSG00000001946.15	512.53368433947	-0.14847767641097	0.130883405531942	-1.13442705595504	0.256615455310483	0.811377961020687	ENSMUSG00000001946	ENSMUSG00000001946	ENSG00000149564	ESAM
ENSMUSG00000001948.11	110.105036633331	0.155697227132102	0.231363991474815	0.672953583397401	0.500976821225519	0.931267731958236	ENSMUSG00000001948	ENSMUSG00000001948	ENSG00000064199	SPA17
ENSMUSG00000001962.9	703.13731296115	0.0419196793104433	0.103551645555833	0.404819055123958	0.685610521065418	0.966123652628055	ENSMUSG00000001962	ENSMUSG00000001962	ENSG00000071859	FAM50A
ENSMUSG00000001964.15	1001.37981520306	0.0972484439879823	0.0945518620612937	1.02851960678406	0.303705472741441	0.85322767684574	ENSMUSG00000001964	ENSMUSG00000001964	ENSG00000102119	EMD
ENSMUSG00000001983.8	315.071664989989	-0.177033274370912	0.1522097209445	-1.16308783218559	0.244793868392275	0.801786701948277	ENSMUSG00000001983	ENSMUSG00000001983	ENSG00000136463	TACO1
ENSMUSG00000001985.10	3169.23198410971	0.0089240456561146	0.0713023534210288	0.125157799538812	0.900398625563475	0.990922856679843	ENSMUSG00000001985	ENSMUSG00000001985	ENSG00000163873	GRIK3
ENSMUSG00000001986.17	6709.68775520818	-0.0084487851407708	0.09009874759905	-0.0937725036797286	0.925289874301763	0.991971879285294	ENSMUSG00000001986	ENSMUSG00000001986	ENSG00000125675	GRIA3
ENSMUSG00000001988.10	251.583048362154	0.0039406160339314	0.168646307357494	0.0233661566367903	0.981358200722769	0.998883549406944	ENSMUSG00000001988	ENSMUSG00000001988	ENSG00000130751	NPAS1
ENSMUSG00000001995.10	1607.52013578667	-0.163465718944491	0.0989573140426841	-1.65188112193487	0.098558787187384	0.572010874620927	ENSMUSG00000001995	ENSMUSG00000001995	ENSG00000116991	SIPA1L2
ENSMUSG00000001998.16	244.352636588347	-0.20088589064513	0.186900405561409	-1.07482854326458	0.28245149873915	0.83582525276199	ENSMUSG00000001998	ENSMUSG00000001998	ENSG00000081014	AP4E1
ENSMUSG00000001999.16	523.977537543847	-0.224645989718578	0.133610772954023	-1.68134638212057	0.0926956536315695	0.556677067960145	ENSMUSG00000001999	ENSMUSG00000001999	ENSG00000106605	BLVRA
ENSMUSG00000002006.13	5371.44959101324	-0.0064230501238946	0.0697807370839861	-0.0920461776745642	0.926661350813513	0.991971879285294	ENSMUSG00000002006	ENSMUSG00000002006	ENSG00000067840	PDZD4
ENSMUSG00000002007.6	85.4984777567128	-0.185284602967592	0.346352549169702	-0.53495954746621	0.592677830186518	0.947504753986783	ENSMUSG00000002007	ENSMUSG00000002007	ENSG00000184343	SRPK3
ENSMUSG00000002010.18	3537.90818602687	0.0740389499294607	0.0686736349784666	1.07812772620346	0.280976759811926	0.835181566627667	ENSMUSG00000002010	ENSMUSG00000002010	ENSG00000067829	IDH3G
ENSMUSG00000002012.14	1771.83240019006	0.242596956741026	0.135763249689975	1.78691182845883	0.0739517404265057	0.506720768893147	ENSMUSG00000002012	ENSMUSG00000002012	ENSG00000130822	PNCK
ENSMUSG00000002014.13	1098.33831955472	-0.0566926255318425	0.0901936582096634	-0.628565540606583	0.529633526054359	0.936461087495844	ENSMUSG00000002014	ENSMUSG00000002014	ENSG00000180879	SSR4
ENSMUSG00000002015.6	2016.71747168346	0.0421269650574447	0.0818052703720641	0.514966393556848	0.606576504081112	0.950005898636568	ENSMUSG00000002015	ENSMUSG00000002015	ENSG00000185825	BCAP31
ENSMUSG00000002017.11	1184.85510074531	-0.166568977077866	0.0950065945512698	-1.75323595024741	0.0795615145190451	0.52504844680977	ENSMUSG00000002017	ENSMUSG00000002017	ENSG00000119812	FAM98A
ENSMUSG00000002020.16	15.8374210044153	0.0558965965132426	0.963234601976442	0.0580300960934641	0.953724655697202	0.995981607023589	ENSMUSG00000002020	ENSMUSG00000002020	ENSG00000119681	LTBP2
ENSMUSG00000002031.14	946.624084759462	-0.0844280260785766	0.128763232602236	-0.655684269277274	0.512027292357048	0.932671929734844	ENSMUSG00000002031	ENSMUSG00000002031	ENSG00000118096	IFT46
ENSMUSG00000002032.18	1345.0232266076	-0.0850545070378829	0.107364996130665	-0.79219960045796	0.428244301521377	0.910000439019515	ENSMUSG00000002032	ENSMUSG00000002032	ENSG00000149582	TMEM25
ENSMUSG00000002043.18	197.402263534375	0.0596776383755587	0.206494086918856	0.289004103052161	0.77257823769452	0.979991057747795	ENSMUSG00000002043	ENSMUSG00000002043	ENSG00000007255	TRAPPC6A
ENSMUSG00000002052.7	5097.07308462575	-0.0490168894829744	0.0717594850886567	-0.683071923139017	0.494561395955325	0.927936466800385	ENSMUSG00000002052	ENSMUSG00000002052	ENSG00000109111	SUPT6H
ENSMUSG00000002058.14	664.037156366309	0.108726166163333	0.134274410005054	0.80973110333712	0.418094737647842	0.906650332285899	ENSMUSG00000002058	ENSMUSG00000002058	ENSG00000109103	UNC119
ENSMUSG00000002059.19	372.576959963207	-0.070018391391086	0.167344138766029	-0.418409583433225	0.675647680944279	0.963873210554878	ENSMUSG00000002059	ENSMUSG00000002059	ENSG00000109113	RAB34
ENSMUSG00000002064.11	1607.98553178973	0.044401431093532	0.088874399066313	0.499597539448928	0.617358490769883	0.952101338454756	ENSMUSG00000002064	ENSMUSG00000002064	ENSG00000132581	SDF2
ENSMUSG00000002068.17	456.7932332161	-0.0410450284216935	0.121040753639943	-0.339100899386245	0.73453372092504	0.97305619070615	ENSMUSG00000002068	ENSMUSG00000002068	ENSG00000105173	CCNE1
ENSMUSG00000002076.13	12.1047131023739	-0.163114965545624	0.730718764636333	-0.223225368554486	0.823360108781299	0.985388769569232	ENSMUSG00000002076	ENSMUSG00000002076	ENSG00000160207	HSF2BP
ENSMUSG00000002100.16	25.2675385761624	0.0089980828897004	0.483951274500418	0.0185929521499642	0.985165825235157	0.99918141925722	ENSMUSG00000002100	ENSMUSG00000002100	ENSG00000134571	MYBPC3
ENSMUSG00000002102.16	5076.28195193229	0.0148381510196285	0.0814859088760156	0.182094686361116	0.855508418690109	0.987488962345752	ENSMUSG00000002102	ENSMUSG00000002102	ENSG00000165916	PSMC3
ENSMUSG00000002103.17	2465.43233677166	-0.0115989321466294	0.0829157848838885	-0.139888106503147	0.888748398521901	0.99013738252788	ENSMUSG00000002103	ENSMUSG00000002103	ENSG00000134575	ACP2
ENSMUSG00000002104.12	30.2671180456758	-0.323920823508631	0.50736054680732	-0.638443066862363	0.5231853038626	0.936064315154438	ENSMUSG00000002104	ENSMUSG00000002104	ENSG00000165917	RAPSN
ENSMUSG00000002105.16	562.831721324568	0.122983923687055	0.111432817018334	1.10365982820681	0.269740727839311	0.825160391317132	ENSMUSG00000002105	ENSMUSG00000002105	ENSG00000165915	SLC39A13
ENSMUSG00000002107.19	8276.99163802369	0.0441009524395762	0.0725904778038158	0.607530819107765	0.543498696254131	0.938021303195752	ENSMUSG00000002107	ENSMUSG00000002107	ENSG00000048740	CELF2
ENSMUSG00000002108.11	106.443654308391	-0.505669760598998	0.316921629202755	-1.59556721285024	0.110585452602164	0.60280235315538	ENSMUSG00000002108	ENSMUSG00000002108	ENSG00000025434	NR1H3
ENSMUSG00000002109.15	203.938615500105	-0.116175137024097	0.18366969226197	-0.632522086759942	0.5270457807308	0.93645007633439	ENSMUSG00000002109	ENSMUSG00000002109	ENSG00000134574	DDB2
ENSMUSG00000002111.9	219.4336437561	-1.24769232222042	0.280439285147395	-4.44906398033589	8.62453241630826e-06	0.0007988418426415	ENSMUSG00000002111	ENSMUSG00000002111	ENSG00000066336	SPI1
ENSMUSG00000002129.12	2253.87182355578	0.0973683051849874	0.309888146061637	0.314204678115118	0.753365589862099	0.976120992797882	ENSMUSG00000002129	ENSMUSG00000002129	ENSG00000099995	SF3A1
ENSMUSG00000002147.19	460.106210981546	-0.284742844233864	0.137648131885441	-2.06862846835324	0.0385809643609729	0.358016263802407	ENSMUSG00000002147	ENSMUSG00000002147	ENSG00000166888	STAT6
ENSMUSG00000002190.14	431.578809215978	-0.0966074089372874	0.141304564808184	-0.683682151871234	0.494175896257512	0.927936466800385	ENSMUSG00000002190	ENSMUSG00000002190	ENSG00000153132	CLGN
ENSMUSG00000002204.10	14.8895248475542	0.0925294467630919	0.913485269186822	0.101292762876692	0.919318061034689	0.991529079765919	ENSMUSG00000002204	ENSMUSG00000002204	ENSG00000131400	NAPSA
ENSMUSG00000002205.17	651.618064216586	0.145899327470511	0.130032217660591	1.12202444975088	0.261852044403684	0.818042154359018	ENSMUSG00000002205	ENSMUSG00000002205	ENSG00000105053	VRK3
ENSMUSG00000002210.12	836.459905591366	-0.0064962226064526	0.0977406270957935	-0.0664638932599221	0.947008503126241	0.995110248362229	ENSMUSG00000002210	ENSMUSG00000002210	ENSG00000105771	SMG9
ENSMUSG00000002221.12	1238.36422452997	0.0469122162705849	0.118235085113211	0.396770689729414	0.691536566589771	0.967382066513118	ENSMUSG00000002221	ENSMUSG00000002221	ENSG00000157212	PAXIP1
ENSMUSG00000002222.15	4219.9940461321	0.0091646638363247	0.0651681825867674	0.14063095628181	0.888161491683711	0.99013738252788	ENSMUSG00000002222	ENSMUSG00000002222	ENSG00000153561	RMND5A
ENSMUSG00000002227.16	162.750872250112	-0.463340152688247	0.248163699981278	-1.86707464759432	0.0618911642484987	0.46782438858424	ENSMUSG00000002227	ENSMUSG00000002227	ENSG00000155363	MOV10
ENSMUSG00000002228.8	22.8547810202379	-0.404631138500409	0.584818328331575	-0.691892026802202	0.489005138133013	0.927301922748109	ENSMUSG00000002228	ENSMUSG00000002228	ENSG00000155367	PPM1J
ENSMUSG00000002249.22	73.5987269281355	-0.215831663424807	0.534035203150182	-0.404152501841925	0.686100579353272	0.966441043033746	ENSMUSG00000002249	ENSMUSG00000002249	ENSG00000007866	TEAD3
ENSMUSG00000002250.17	775.354862581863	-0.312795468628839	0.143700819855075	-2.17671318051142	0.0295019742571457	0.308141112919369	ENSMUSG00000002250	ENSMUSG00000002250	ENSG00000112033	PPARD
ENSMUSG00000002257.9	75.7559745708522	-0.423510650374254	0.294836580115601	-1.43642505352694	0.150881428351918	0.682313116019194	ENSMUSG00000002257	ENSMUSG00000002257	ENSG00000023892	DEF6
ENSMUSG00000002265.18	8636.45214259264	0.236681417221073	0.082715324473475	2.86139743424414	0.0042177795102826	0.0932870578474281	ENSMUSG00000002265	ENSMUSG00000002265	ENSG00000198300	PEG3
ENSMUSG00000002274.14	2013.73340830395	-0.057997861042914	0.102951504286404	-0.563351273445872	0.573195710205273	0.944816542312349	ENSMUSG00000002274	ENSMUSG00000002274	ENSG00000103260	METRN
ENSMUSG00000002279.20	379.569952837616	0.106564129194164	0.146668399970255	0.726565021611852	0.467492462231796	0.922654451711349	ENSMUSG00000002279	ENSMUSG00000002279	ENSG00000103227	LMF1
ENSMUSG00000002280.12	833.028871643815	0.0719698533358914	0.101783839887173	0.707085264376637	0.479513492686325	0.925231658209811	ENSMUSG00000002280	ENSMUSG00000002280	ENSG00000103245	CIAO3
ENSMUSG00000002289.17	93.7745208958103	-0.424756671042288	0.336172443388783	-1.26350829580358	0.206406567165087	0.764987919686694	ENSMUSG00000002289	ENSMUSG00000002289	ENSG00000167772	ANGPTL4
ENSMUSG00000002297.17	54.3266985771037	-0.615129740448233	0.381548920342099	-1.61219101313851	0.106920380277067	0.595172720840646	ENSMUSG00000002297	ENSMUSG00000002297	ENSG00000006634	DBF4
ENSMUSG00000002307.17	744.990658942803	-0.167663755370177	0.122480538783836	-1.36890119062984	0.171030163541893	0.717770796969228	ENSMUSG00000002307	ENSMUSG00000002307	ENSG00000204209	DAXX
ENSMUSG00000002308.17	385.593085337461	0.0115145387891144	0.150215646242805	0.0766533918211328	0.938899283329407	0.994073558685791	ENSMUSG00000002308	ENSMUSG00000002308	ENSG00000167775	CD320
ENSMUSG00000002319.17	2063.94461703572	0.246289214335576	0.0883663433763397	2.78713823527431	0.0053175790143632	0.109021850424556	ENSMUSG00000002319	ENSMUSG00000002319	ENSG00000196497	IPO4
ENSMUSG00000002324.9	152.50843980568	0.401439552215716	0.296438515254975	1.3542084835718	0.175669873207587	0.726190848596736	ENSMUSG00000002324	ENSMUSG00000002324	ENSG00000100918	REC8
ENSMUSG00000002325.16	433.904680505946	-0.567688496243911	0.155272627034466	-3.6560758137872	0.0002561056413588	0.0118608112636397	ENSMUSG00000002325	ENSMUSG00000002325	ENSG00000213928	IRF9
ENSMUSG00000002326.7	594.971604279264	0.0285074619341161	0.112281366796405	0.253893079034275	0.799578161772571	0.981427601094046	ENSMUSG00000002326	ENSMUSG00000002326	ENSG00000100938	GMPR2
ENSMUSG00000002332.17	2213.06007420399	-0.457361909578652	0.0896434809851822	-5.10200970056319	3.3606552101266e-07	6.38769537699793e-05	ENSMUSG00000002332	ENSMUSG00000002332	ENSG00000157379	DHRS1
ENSMUSG00000002341.9	6943.9675446628	-0.201378846005233	0.101171642624679	-1.99046729677303	0.0465394830426728	0.401174159746265	ENSMUSG00000002341	ENSMUSG00000002341	ENSG00000130287	NCAN
ENSMUSG00000002342.18	630.538809254304	0.0584154878796192	0.121186899020203	0.482028076895346	0.629786001102278	0.954451880487639	ENSMUSG00000002342	ENSMUSG00000002342	ENSG00000064545	TMEM161A
ENSMUSG00000002343.12	873.799820190155	0.109702731142614	0.111573610825376	0.983231880111059	0.325493327771801	0.866036271777786	ENSMUSG00000002343	ENSMUSG00000002343	ENSG00000105676	ARMC6
ENSMUSG00000002345.19	676.295745805745	-0.0059635341974737	0.105760726452115	-0.0563870389087564	0.9550334819805	0.995981607023589	ENSMUSG00000002345	ENSMUSG00000002345	ENSG00000254901	BORCS8
ENSMUSG00000002346.17	720.987979643691	-0.105483713574449	0.152921343646534	-0.689790653541909	0.490325847163917	0.927457738835391	ENSMUSG00000002346	ENSMUSG00000002346	ENSG00000181035	SLC25A42
ENSMUSG00000002365.11	570.2491261258	-0.203676560930795	0.130402061752829	-1.56191212158021	0.118308692499345	0.620861976298727	ENSMUSG00000002365	ENSMUSG00000002365	ENSG00000130340	SNX9
ENSMUSG00000002372.10	2127.73453320462	0.0236578598694057	0.0804541368816388	0.294053988848458	0.768716648870508	0.979112989804562	ENSMUSG00000002372	ENSMUSG00000002372	ENSG00000031823	RANBP3
ENSMUSG00000002393.15	896.457032343762	0.0184250284463734	0.106702277866797	0.172676992607173	0.862905329347203	0.988282076129596	ENSMUSG00000002393	ENSMUSG00000002393	ENSG00000160113	NR2F6
ENSMUSG00000002395.15	1766.66944974063	0.0642512879963573	0.0967779719513243	0.663904054826374	0.506751720885348	0.932374772985545	ENSMUSG00000002395	ENSMUSG00000002395	ENSG00000053501	USE1
ENSMUSG00000002409.19	577.256376984971	0.121808316916732	0.113042541371615	1.07754404172762	0.281237286188314	0.835181566627667	ENSMUSG00000002409	ENSMUSG00000002409	ENSG00000105204	DYRK1B
ENSMUSG00000002413.16	3004.1314938906	0.0390294578507866	0.0815625527771659	0.478521778951887	0.632278876977479	0.955812816114968	ENSMUSG00000002413	ENSMUSG00000002413	ENSG00000157764	BRAF
ENSMUSG00000002416.14	1927.33590004389	0.194555306066105	0.0909269404460749	2.13968824983711	0.0323799692728988	0.325171876347047	ENSMUSG00000002416	ENSMUSG00000002416	ENSG00000090266	NDUFB2
ENSMUSG00000002428.13	837.722798801122	-0.094118157272016	0.114959828277014	-0.818704748281492	0.412954886893338	0.90391929288055	ENSMUSG00000002428	ENSMUSG00000002428	ENSG00000071794	HLTF
ENSMUSG00000002455.15	2180.98889379946	-0.0283845111892916	0.082574297686445	-0.343745111791015	0.73103798185148	0.972263237546966	ENSMUSG00000002455	ENSMUSG00000002455	ENSG00000101161	PRPF6
ENSMUSG00000002458.14	494.530697575499	-0.104826412562091	0.15613474333782	-0.671384282070293	0.501975755353733	0.931700906107167	ENSMUSG00000002458	ENSMUSG00000002458	ENSG00000171700	RGS19
ENSMUSG00000002459.18	1225.85499393139	0.0260928015656796	0.0919426211313625	0.283794406169905	0.776567941591261	0.98065340010745	ENSMUSG00000002459	ENSMUSG00000002459	ENSG00000147509	RGS20
ENSMUSG00000002475.17	1699.05318086509	-0.0089534022375588	0.0862116853607261	-0.103853696863669	0.917285452879644	0.991529079765919	ENSMUSG00000002475	ENSMUSG00000002475	ENSG00000158201	ABHD3
ENSMUSG00000002477.6	1177.50308016592	0.0477741372744766	0.091265870631558	0.52346114647108	0.600653382225342	0.948435640832971	ENSMUSG00000002477	ENSMUSG00000002477	ENSG00000167088	SNRPD1
ENSMUSG00000002489.17	2822.76058030594	0.101241511082148	0.0755991020443391	1.33918933352898	0.18050904396725	0.732026463819414	ENSMUSG00000002489	ENSMUSG00000002489	ENSG00000156299	TIAM1
ENSMUSG00000002496.11	2673.82313319203	0.18686839734583	0.145107869487556	1.28778954584442	0.197819232359265	0.753571509991545	ENSMUSG00000002496	ENSMUSG00000002496	ENSG00000103197	TSC2
ENSMUSG00000002500.16	10.0698786398927	-0.286406141159223	1.11573801104829	-0.25669658855678	0.79741300526577	0.981049727158395	ENSMUSG00000002500	ENSMUSG00000002500	ENSG00000140986	RPL3L
ENSMUSG00000002504.16	1267.31441375468	-0.150316692193941	0.0921696912821092	-1.63086899937484	0.102917964294263	0.58411946951086	ENSMUSG00000002504	ENSMUSG00000002504	ENSG00000065054	SLC9A3R2
ENSMUSG00000002524.18	4237.80357569289	0.0186089582649787	0.0714730178681641	0.260363404541053	0.794583468669643	0.981049727158395	ENSMUSG00000002524	ENSMUSG00000002524	ENSG00000179950	PUF60
ENSMUSG00000002550.17	1167.79012385169	-0.000268055686474	0.0981677271020829	-0.0027305887014711	0.997821308140623	0.999342240023169	ENSMUSG00000002550	ENSMUSG00000002550	ENSG00000130717	UCK1
ENSMUSG00000002578.19	351.422265926381	0.223281006429066	0.153565894225873	1.45397523033762	0.145953173612088	0.673686700915118	ENSMUSG00000002578	ENSMUSG00000002578	ENSG00000123411	IKZF4
ENSMUSG00000002580.8	1693.21234945431	-0.0090115050818615	0.0920255527087151	-0.0979239441287062	0.92199268669414	0.991901365178612	ENSMUSG00000002580	ENSMUSG00000002580	ENSG00000141741	MIEN1
ENSMUSG00000002602.17	1671.366558662	-0.252273581970615	0.136511198988605	-1.8480064920657	0.0646014036734688	0.47682669332674	ENSMUSG00000002602	ENSMUSG00000002602	ENSG00000167601	AXL
ENSMUSG00000002603.16	301.486702030707	-0.962087295371864	0.237762877800836	-4.04641508493923	5.2007978354078e-05	0.0034634656241856	ENSMUSG00000002603	ENSMUSG00000002603	ENSG00000105329	TGFB1
ENSMUSG00000002608.9	1503.24482895262	0.118700307754774	0.0826350338798214	1.43644048028592	0.150877041364746	0.682313116019194	ENSMUSG00000002608	ENSMUSG00000002608	ENSG00000142039	CCDC97
ENSMUSG00000002625.11	1963.01957708857	0.123845364565736	0.0978133635799146	1.26613951338616	0.205463138228774	0.764882340364128	ENSMUSG00000002625	ENSMUSG00000002625	ENSG00000011243	AKAP8L
ENSMUSG00000002633.5	166.452387806722	0.391017994820194	0.212633671524636	1.83892791774933	0.0659257889143749	0.481207574507615	ENSMUSG00000002633	ENSMUSG00000002633	ENSG00000164690	SHH
ENSMUSG00000002658.10	2210.2585325896	-0.0443013356078003	0.0922469306673054	-0.480247259039718	0.631051586204028	0.954913527002016	ENSMUSG00000002658	ENSMUSG00000002658	ENSG00000125651	GTF2F1
ENSMUSG00000002660.9	1133.66789461926	0.140276839106303	0.0933393291208653	1.50286958806676	0.132872676743676	0.649954454804733	ENSMUSG00000002660	ENSMUSG00000002660	ENSG00000125656	CLPP
ENSMUSG00000002661.15	416.199542058642	0.168860948218372	0.137539601105224	1.2277260284417	0.219549832125036	0.780196836661315	ENSMUSG00000002661	ENSMUSG00000002661	ENSG00000125652	ALKBH7
ENSMUSG00000002668.9	34.0395585530328	-0.5773359480919	0.500829811963757	-1.15275875017935	0.249009419788678	0.805759122782483	ENSMUSG00000002668	ENSMUSG00000002668	ENSG00000205744	DENND1C
ENSMUSG00000002679.15	565.876694357825	-0.0489613345728426	0.114685893070468	-0.426916800854998	0.669439927941362	0.961931819011908	ENSMUSG00000002679	ENSMUSG00000002679	ENSG00000133997	MED6
ENSMUSG00000002688.9	341.210727588348	-0.108073844688943	0.156954218336078	-0.688569226330253	0.491094392396503	0.927457738835391	ENSMUSG00000002688	ENSMUSG00000002688	ENSG00000184304	PRKD1
ENSMUSG00000002699.14	146.267574524897	-1.4228617654205	0.379048156456159	-3.75377571737397	0.0001741907345431	0.0087232149364725	ENSMUSG00000002699	ENSMUSG00000002699	ENSG00000043462	LCP2
ENSMUSG00000002718.15	2333.73502335314	-0.186630205376588	0.0974276519854528	-1.91557737021574	0.0554189122972932	0.440622611193337	ENSMUSG00000002718	ENSMUSG00000002718	ENSG00000124207	CSE1L
ENSMUSG00000002728.15	1750.50583190475	0.126935521015398	0.0833154506441377	1.52355319492387	0.127620362816132	0.641003980807353	ENSMUSG00000002728	ENSMUSG00000002728	ENSG00000173418	NAA20
ENSMUSG00000002731.7	504.754377764384	-0.174623185769536	0.128659328342653	-1.35725242793488	0.174701017320206	0.724163894375692	ENSMUSG00000002731	ENSMUSG00000002731	ENSG00000180228	PRKRA
ENSMUSG00000002732.15	88.5452850467792	-0.209785517733302	0.295471842547581	-0.71000172444357	0.477703066817699	0.92474463397209	ENSMUSG00000002732	ENSMUSG00000002732	ENSG00000079150	FKBP7
ENSMUSG00000002733.9	1291.830751685	-0.0236855501706324	0.0841414696974857	-0.281496748937108	0.778329421288831	0.98065340010745	ENSMUSG00000002733	ENSMUSG00000002733	ENSG00000116095	PLEKHA3
ENSMUSG00000002741.10	3260.04497757016	-0.157489443268576	0.0835496251117337	-1.88498084890219	0.0594324234596683	0.460006747246847	ENSMUSG00000002741	ENSMUSG00000002741	ENSG00000106636	YKT6
ENSMUSG00000002748.8	3792.17704774582	-0.0639613551675936	0.0659527582811461	-0.969805612904566	0.332143394540839	0.868358432026112	ENSMUSG00000002748	ENSMUSG00000002748	ENSG00000009954	BAZ1B
ENSMUSG00000002763.17	1739.14043005813	0.132852093139337	0.0790920642561938	1.67971457552308	0.0930128625250059	0.55755772092437	ENSMUSG00000002763	ENSMUSG00000002763	ENSG00000124587	PEX6
ENSMUSG00000002767.14	935.648224660727	0.0380433532154606	0.117846024296476	0.322822542742312	0.746829639665148	0.974112736538586	ENSMUSG00000002767	ENSMUSG00000002767	ENSG00000112651	MRPL2
ENSMUSG00000002768.9	1921.38694054397	0.0445109199129832	0.0918625697273816	0.484538153516468	0.628003993775747	0.954296208729685	ENSMUSG00000002768	ENSMUSG00000002768	ENSG00000124733	MEA1
ENSMUSG00000002771.13	526.403838215762	0.185977499670576	0.129823264614372	1.43254369871999	0.15198828136829	0.68369430657053	ENSMUSG00000002771	ENSMUSG00000002771	ENSG00000105464	GRIN2D
ENSMUSG00000002778.15	1692.22774346025	-0.140535602550589	0.0835831465524215	-1.68138683870256	0.0926878002739882	0.556677067960145	ENSMUSG00000002778	ENSMUSG00000002778	ENSG00000105438	KDELR1
ENSMUSG00000002781.20	570.373754837125	-0.0689374615015435	0.134495350631255	-0.512563900372653	0.608256410656723	0.9503474096689	ENSMUSG00000002781	ENSMUSG00000002781	ENSG00000161558	TMEM143
ENSMUSG00000002799.7	973.390745230347	0.328826658291929	0.138432808241852	2.37535207490297	0.0175322182088982	0.226953565206116	ENSMUSG00000002799	ENSMUSG00000002799	ENSG00000184916	JAG2
ENSMUSG00000002803.15	1333.65163652109	0.0513279968900804	0.0957935651642107	0.535818839210058	0.592083760679611	0.947504753986783	ENSMUSG00000002803	ENSMUSG00000002803	ENSG00000184887	BTBD6
ENSMUSG00000002804.5	373.974242601812	0.136029836082126	0.189160867205733	0.719122501876557	0.472065444005201	0.924117152157961	ENSMUSG00000002804	ENSMUSG00000002804	ENSG00000183828	NUDT14
ENSMUSG00000002812.5	1669.54721679904	-0.0512433735876298	0.0939976234258026	-0.545156055228129	0.585646192399589	0.946442837013135	ENSMUSG00000002812	ENSMUSG00000002812	ENSG00000177731	FLII
ENSMUSG00000002814.16	144.730150230426	0.237395576720147	0.229926732983736	1.03248358135432	0.30184563523554	0.851542564338728	ENSMUSG00000002814	ENSMUSG00000002814	ENSG00000177302	TOP3A
ENSMUSG00000002820.7	828.920495729773	0.0495664504013827	0.13089276519069	0.378679832526819	0.70492563127397	0.968862845021282	ENSMUSG00000002820	ENSMUSG00000002820	ENSG00000130734	ATG4D
ENSMUSG00000002825.9	230.797188857887	-0.0040728766154013	0.174288562200846	-0.0233685823324875	0.981356265825955	0.998883549406944	ENSMUSG00000002825	ENSMUSG00000002825	ENSG00000213339	QTRT1
ENSMUSG00000002831.15	103.310096710653	-0.993738270933345	0.344147945557441	-2.8875321900403	0.003882768737782	0.0880110324947948	ENSMUSG00000002831	ENSMUSG00000002831	ENSG00000167676	PLIN4
ENSMUSG00000002833.12	2003.14033688004	-0.0660492797836741	0.0877450584556663	-0.752740734876208	0.451605726453783	0.91928265178516	ENSMUSG00000002833	ENSMUSG00000002833	ENSG00000167674	HDGFL2
ENSMUSG00000002835.10	206.823777997933	0.160589460096391	0.275153758004923	0.583635350869958	0.559465671103514	0.941327553872514	ENSMUSG00000002835	ENSMUSG00000002835	ENSG00000167670	CHAF1A
ENSMUSG00000002844.10	2934.99673348415	-0.0345818207075769	0.0811459781290944	-0.426168018488372	0.669985419750953	0.961931819011908	ENSMUSG00000002844	ENSMUSG00000002844	ENSG00000144843	ADPRH
ENSMUSG00000002845.15	169.945520281186	-0.0096145783576754	0.197613580834839	-0.0486534291674575	0.961195490029989	0.996652091796791	ENSMUSG00000002845	ENSMUSG00000002845	ENSG00000176142	TMEM39A
ENSMUSG00000002846.10	664.14327550278	-0.0203602142301483	0.11075973338474	-0.183823250634093	0.854152115577532	0.987303855477598	ENSMUSG00000002846	ENSMUSG00000002846	ENSG00000113845	TIMMDC1
ENSMUSG00000002847.8	45.7725970116145	-0.844646124481939	0.436205486036878	-1.93634915543114	0.0528249522223982	0.42954407451074	ENSMUSG00000002847	ENSMUSG00000002847	ENSG00000144837	PLA1A
ENSMUSG00000002870.9	186.022390540733	0.0094218823695374	0.271986450439698	0.0346409990435401	0.972366008595695	0.998015922576327	ENSMUSG00000002870	ENSMUSG00000002870	ENSG00000073111	MCM2
ENSMUSG00000002871.15	614.068889841918	0.278914218180495	0.111262146737402	2.50682039093476	0.0121822596635417	0.184554545867582	ENSMUSG00000002871	ENSMUSG00000002871	ENSG00000163870	TPRA1
ENSMUSG00000002881.15	1107.88511179317	-0.0674323880182386	0.10552479888171	-0.639019346474456	0.522810346303982	0.935853832882215	ENSMUSG00000002881	ENSMUSG00000002881	ENSG00000138386	NAB1
ENSMUSG00000002885.15	318.517633665535	-0.357235909512989	0.145414899204201	-2.45666648650174	0.0140232807343827	0.197440434845896	ENSMUSG00000002885	ENSMUSG00000002885	ENSG00000123146	ADGRE5
ENSMUSG00000002897.6	592.6556190839	-0.452551372399125	0.132429642509728	-3.41729664010745	0.0006324632509043	0.0234088376049734	ENSMUSG00000002897	ENSMUSG00000002897	ENSG00000177663	IL17RA
ENSMUSG00000002900.18	649.900521897494	-0.0796869694792997	0.111893158204008	-0.712170169815131	0.476359406553459	0.924365218334814	ENSMUSG00000002900	ENSMUSG00000002900	ENSG00000091136	LAMB1
ENSMUSG00000002908.18	607.309909086916	-0.153035358089985	0.16432147581494	-0.931316842981223	0.351689691949242	0.875632342251123	ENSMUSG00000002908	ENSMUSG00000002908	ENSG00000105642	KCNN1
ENSMUSG00000002910.12	406.46682214872	0.3308100479247	0.150089022345289	2.20409222976781	0.0275178585023468	0.295807043111771	ENSMUSG00000002910	ENSMUSG00000002910	ENSG00000105643	ARRDC2
ENSMUSG00000002930.7	27.5951271511392	1.10227770121694	0.646955515301753	1.70379210802896	0.0884199328999781	0.546174434755822	ENSMUSG00000002930	ENSMUSG00000002930	ENSG00000106341	PPP1R17
ENSMUSG00000002944.16	59.8590322976933	-1.56137768491013	0.46165924218269	-3.3820999175237	0.0007193397516197	0.0259916682134746	ENSMUSG00000002944	ENSMUSG00000002944	ENSG00000135218	CD36
ENSMUSG00000002949.16	1217.24621083693	0.196861219683883	0.113417014279056	1.73572916669731	0.0826117337837918	0.53227976919239	ENSMUSG00000002949	ENSMUSG00000002949	ENSG00000104980	TIMM44
ENSMUSG00000002957.12	6993.59102181696	-0.0974652737597557	0.0998012566608228	-0.976593652432594	0.328770362841882	0.868358432026112	ENSMUSG00000002957	ENSMUSG00000002957	ENSG00000183020	AP2A2
ENSMUSG00000002963.18	472.112230042876	-3.70356801787626e-05	0.122374739999933	-0.0003026415433347	0.999758526988802	0.999922924904882	ENSMUSG00000002963	ENSMUSG00000002963	ENSG00000039650	PNKP
ENSMUSG00000002968.10	1877.96926683514	-0.0219388902268599	0.0964954715813757	-0.2273566817937	0.820146401197021	0.985388769569232	ENSMUSG00000002968	ENSMUSG00000002968	ENSG00000104973	MED25
ENSMUSG00000002980.15	655.786759291194	0.110843499897775	0.130585651785916	0.848818368494982	0.395982367518266	0.896240419263929	ENSMUSG00000002980	ENSMUSG00000002980	ENSG00000187244	BCAM
ENSMUSG00000002981.11	5435.10203209424	0.174095861180164	0.0681250240289806	2.55553467557094	0.010602479664511	0.168816270888597	ENSMUSG00000002981	ENSMUSG00000002981	ENSG00000104853	CLPTM1
ENSMUSG00000002983.18	174.802388040982	-0.221951523704287	0.193772913249829	-1.14542079169821	0.25203488958267	0.80725594878038	ENSMUSG00000002983	ENSMUSG00000002983	ENSG00000104856	RELB
ENSMUSG00000002984.18	2139.61165161919	0.0396252022462777	0.0736631413657848	0.537924415271853	0.590629231824798	0.947504753986783	ENSMUSG00000002984	ENSMUSG00000002984	ENSG00000130204	TOMM40
ENSMUSG00000002985.17	76867.7992250629	-0.612379323118982	0.251984724662375	-2.43022399051961	0.0150894941833572	0.206763766471465	ENSMUSG00000002985	ENSMUSG00000002985	ENSG00000130203	APOE
ENSMUSG00000002996.18	783.394769533327	-0.0260813287985834	0.107311777946482	-0.243042555977318	0.807972430707192	0.982078530974556	ENSMUSG00000002996	ENSMUSG00000002996	ENSG00000105856	HBP1
ENSMUSG00000002997.16	3067.61244151899	0.143383397095004	0.0710796797328167	2.01722064075093	0.0436724929904935	0.385344284138073	ENSMUSG00000002997	ENSMUSG00000002997	ENSG00000005249	PRKAR2B
ENSMUSG00000003031.15	1815.95851499804	-0.0147033510605327	0.0819748299125344	-0.179364215530802	0.857651727567504	0.987492423334914	ENSMUSG00000003031	ENSMUSG00000003031	ENSG00000111276	CDKN1B
ENSMUSG00000003032.9	245.855104110764	0.128712704125652	0.170606410630969	0.754442366201964	0.450583640208425	0.918958622501808	ENSMUSG00000003032	ENSMUSG00000003032	ENSG00000136826	KLF4
ENSMUSG00000003033.16	1756.44454247976	0.0128381559011905	0.0857567287085049	0.149704356667202	0.880997870796331	0.989920406948075	ENSMUSG00000003033	ENSMUSG00000003033	ENSG00000072958	AP1M1
ENSMUSG00000003037.17	1318.96530866716	-0.146278583179079	0.0971432953689786	-1.50580215158927	0.132117970843511	0.648988399548692	ENSMUSG00000003037	ENSMUSG00000003037	ENSG00000167461	RAB8A
ENSMUSG00000003039.10	2864.39937647346	0.0940193128405591	0.0939928901831173	1.00028111336283	0.31717448457643	0.859786491344289	ENSMUSG00000003039	ENSMUSG00000003039	ENSG00000105058	FAM32A
ENSMUSG00000003062.14	1169.76881908016	-0.154607800536233	0.0999241698565511	-1.54725128823371	0.121802662886145	0.629828254588279	ENSMUSG00000003062	ENSMUSG00000003062	ENSG00000010270	STARD3NL
ENSMUSG00000003068.18	2483.71737064307	0.070671889798802	0.100450274336604	0.703550988442142	0.48171244275926	0.92567052841758	ENSMUSG00000003068	ENSMUSG00000003068	ENSG00000118046	STK11
ENSMUSG00000003070.7	226.946770408651	0.0212266579746375	0.176231314953533	0.120447708060479	0.904128500890634	0.991270641858314	ENSMUSG00000003070	ENSMUSG00000003070	ENSG00000099617	EFNA2
ENSMUSG00000003072.16	5287.0877832918	0.0527244361722016	0.0675390770444162	0.780650824374282	0.435007890642721	0.913963085613643	ENSMUSG00000003072	ENSMUSG00000003072	ENSG00000099624	ATP5F1D
ENSMUSG00000003119.15	566.064835330323	0.0853793680961257	0.118120849108452	0.722813700888107	0.469794348733247	0.922830593154968	ENSMUSG00000003119	ENSMUSG00000003119	ENSG00000167258	CDK12
ENSMUSG00000003123.16	280.698752642761	0.009192240879128	0.153085036339335	0.060046632244004	0.952118494508857	0.995981607023589	ENSMUSG00000003123	ENSMUSG00000003123	ENSG00000079435	LIPE
ENSMUSG00000003131.8	5828.02976798804	0.0371156031938085	0.0946283568695388	0.392224956890868	0.694892005582919	0.967668805085573	ENSMUSG00000003131	ENSMUSG00000003131	ENSG00000168092	PAFAH1B2
ENSMUSG00000003134.11	891.732649162569	0.0497162503474894	0.0959371401533109	0.518216931086762	0.604306923091709	0.949508625129688	ENSMUSG00000003134	ENSMUSG00000003134	ENSG00000204634	TBC1D8
ENSMUSG00000003135.16	933.785928694642	-0.0551995591971042	0.0989538335310511	-0.557831437422613	0.576959493311378	0.945203955496503	ENSMUSG00000003135	ENSMUSG00000003135	ENSG00000158435	CNOT11
ENSMUSG00000003154.16	1008.48174059671	-0.0958266873408769	0.101350166064797	-0.945501039234718	0.344403140505945	0.871300130850273	ENSMUSG00000003154	ENSMUSG00000003154	ENSG00000065970	FOXJ2
ENSMUSG00000003161.16	1902.68356126746	0.0381248532579983	0.105343595962263	0.361909548556286	0.717419624236289	0.968956246239587	ENSMUSG00000003161	ENSMUSG00000003161	ENSG00000075142	SRI
ENSMUSG00000003184.16	416.13017511413	-0.0641025089638949	0.201384366936916	-0.318309260738075	0.750250360307923	0.974896952801742	ENSMUSG00000003184	ENSMUSG00000003184	ENSG00000126456	IRF3
ENSMUSG00000003190.13	33.3753970197175	-0.212693311730647	0.419089281522974	-0.507513126934953	0.611794828200858	0.951525933189914	ENSMUSG00000003190	ENSMUSG00000003190	ENSG00000126453	BCL2L12
ENSMUSG00000003199.17	2186.5281285853	0.0885633272235204	0.0834908474354868	1.06075492037559	0.288801293817226	0.840827055908664	ENSMUSG00000003199	ENSMUSG00000003199	ENSG00000008382	MPND
ENSMUSG00000003200.11	904.13647762249	-0.17068937376618	0.108418303455308	-1.57435938698802	0.1154043874175	0.616447264990377	ENSMUSG00000003200	ENSMUSG00000003200	ENSG00000141985	SH3GL1
ENSMUSG00000003206.8	28.480034628276	-0.0050037231339974	0.457588179410567	-0.0109349921154932	0.991275312493267	0.99918141925722	ENSMUSG00000003206	ENSMUSG00000003206	ENSG00000105246	EBI3
ENSMUSG00000003208.10	290.887603624357	0.109982814069137	0.151750842336965	0.724759166904123	0.46859979016687	0.922654451711349	ENSMUSG00000003208	ENSMUSG00000003208	ENSG00000105248	YJU2
ENSMUSG00000003226.8	4464.29460187325	-0.0547999102643522	0.0778027405234655	-0.704344215841914	0.481218436859361	0.92567052841758	ENSMUSG00000003226	ENSMUSG00000003226	ENSG00000153201	RANBP2
ENSMUSG00000003227.5	15.304885702837	0.299070625624405	0.670593179781332	0.445979223531511	0.655612253819847	0.959878797387784	ENSMUSG00000003227	ENSMUSG00000003227	ENSG00000135960	EDAR
ENSMUSG00000003228.10	822.527797482462	-0.0013976564250344	0.122561980278179	-0.0114036703867073	0.99090138466532	0.99918141925722	ENSMUSG00000003228	ENSMUSG00000003228	ENSG00000198873	GRK5
ENSMUSG00000003233.13	1117.0659677493	-0.0397581718802666	0.111893424971454	-0.355321788482297	0.722348534224053	0.969925874935546	ENSMUSG00000003233	ENSMUSG00000003233	ENSG00000161202	DVL3
ENSMUSG00000003234.17	2218.95973070921	0.156531510167735	0.0756286939946001	2.06973705216848	0.0384769749781893	0.357450079884902	ENSMUSG00000003234	ENSMUSG00000003234	ENSG00000161204	ABCF3
ENSMUSG00000003235.14	1696.62583751386	0.075969433701229	0.0916659086819043	0.828764311548532	0.407237786486694	0.901694926589335	ENSMUSG00000003235	ENSMUSG00000003235	ENSG00000145191	EIF2B5
ENSMUSG00000003269.19	3067.22041007986	-0.0586488244031868	0.101286099997619	-0.579041195233752	0.562561376989401	0.941405259216177	ENSMUSG00000003269	ENSMUSG00000003269	ENSG00000105443	CYTH2
ENSMUSG00000003271.18	250.412645144386	-0.0703973440126539	0.156707739034592	-0.449226977852793	0.653267928131798	0.959737774586685	ENSMUSG00000003271	ENSMUSG00000003271	ENSG00000088002	SULT2B1
ENSMUSG00000003273.15	4549.29733599567	0.0402779477680168	0.0779607269583593	0.516644076312042	0.605404641339077	0.949637333307215	ENSMUSG00000003273	ENSMUSG00000003273	ENSG00000063180	CA11
ENSMUSG00000003279.18	14536.4104156349	-0.125879172257187	0.0672909472706343	-1.87067023668013	0.0613908026635889	0.465864789592998	ENSMUSG00000003279	ENSMUSG00000003279	ENSG00000170579	DLGAP1
ENSMUSG00000003282.10	33.5035469890949	-0.169451103145273	0.475425841084526	-0.356419631626936	0.721526329534014	0.969765695104464	ENSMUSG00000003282	ENSMUSG00000003282	ENSG00000181690	PLAG1
ENSMUSG00000003283.16	106.914135398327	-1.01002750926715	0.286940076661092	-3.51999456130383	0.0004315556476637	0.0179785294587223	ENSMUSG00000003283	ENSMUSG00000003283	ENSG00000101336	HCK
ENSMUSG00000003299.11	1062.28092750772	0.0338575442657276	0.100173803738702	0.337988006864981	0.735372225643245	0.97305619070615	ENSMUSG00000003299	ENSMUSG00000003299	ENSG00000105364	MRPL4
ENSMUSG00000003308.16	2735.39181034492	0.090801527767348	0.0806356427401316	1.1260718546013	0.260135106181712	0.816423337202907	ENSMUSG00000003308	ENSMUSG00000003308	ENSG00000079999	KEAP1
ENSMUSG00000003309.15	20.0052705595861	0.911814516661271	0.603116814447469	1.51183733369564	0.13057524927968	0.646569451112163	ENSMUSG00000003309	ENSMUSG00000003309	ENSG00000129354	AP1M2
ENSMUSG00000003316.15	6581.17475603395	-0.0153204650728834	0.0607932971136792	-0.252009116140471	0.801034017505838	0.981545501089716	ENSMUSG00000003316	ENSMUSG00000003316	ENSG00000090863	GLG1
ENSMUSG00000003344.16	2393.74154224926	0.0917681422789412	0.0757343483026395	1.2117109915864	0.225623030137691	0.786614351026518	ENSMUSG00000003344	ENSMUSG00000003344	ENSG00000133243	BTBD2
ENSMUSG00000003345.17	4633.52875433158	0.0169947882330791	0.0679437552129721	0.250130246404667	0.802486626010265	0.981736159055314	ENSMUSG00000003345	ENSMUSG00000003345	ENSG00000133275	CSNK1G2
ENSMUSG00000003346.15	3795.50238898456	-0.0336213411199811	0.0654522295787472	-0.513677552871296	0.607477448394452	0.9503474096689	ENSMUSG00000003346	ENSMUSG00000003346	ENSG00000129968	ABHD17A
ENSMUSG00000003348.11	326.792136686126	-0.11388402079871	0.148528970314154	-0.766746181285938	0.443232440336499	0.915790393679942	ENSMUSG00000003348	ENSMUSG00000003348	ENSG00000172081	MOB3A
ENSMUSG00000003352.15	6759.03424845301	0.0306299416095774	0.0717445572758068	0.426930526476413	0.669429930381968	0.961931819011908	ENSMUSG00000003352	ENSMUSG00000003352	ENSG00000167535	CACNB3
ENSMUSG00000003354.7	242.723114966098	0.320034173218018	0.182831338933158	1.75043389763185	0.0800434710997203	0.526705090932779	ENSMUSG00000003354	ENSMUSG00000003354	ENSG00000139537	CCDC65
ENSMUSG00000003355.8	31.9613055327083	0.571976584408373	0.488001152493025	1.17208039670879	0.241164779543482	0.798116027215762	ENSMUSG00000003355	ENSMUSG00000003355	ENSG00000134285	FKBP11
ENSMUSG00000003360.16	2289.00010182196	-0.0259819423303528	0.109029939545879	-0.238300988137481	0.811647654999883	0.983439888191672	ENSMUSG00000003360	ENSMUSG00000003360	ENSG00000174243	DDX23
ENSMUSG00000003363.16	18066.659766299	-0.008886078696949	0.0661747703414514	-0.134281972587109	0.893179607920953	0.990922856679843	ENSMUSG00000003363	ENSMUSG00000003363	ENSG00000105223	PLD3
ENSMUSG00000003378.10	6262.37405715978	-0.0409069594344812	0.0835386330035566	-0.489677146533384	0.624362376003368	0.954296208729685	ENSMUSG00000003378	ENSMUSG00000003378	ENSG00000105737	GRIK5
ENSMUSG00000003380.12	4535.02850421754	0.0938504726314649	0.0818912713915125	1.1460375573213	0.251779612368756	0.80725594878038	ENSMUSG00000003380	ENSMUSG00000003380	ENSG00000105404	RABAC1
ENSMUSG00000003382.19	926.55418519159	-0.0266441827579535	0.0982634896245399	-0.271150382097762	0.786275373151086	0.981049727158395	ENSMUSG00000003382	ENSMUSG00000003382	ENSG00000117036	ETV3
ENSMUSG00000003402.15	2314.99522022101	-0.0320154232963747	0.0712081190061273	-0.449603552842336	0.652996325847792	0.959666878040002	ENSMUSG00000003402	ENSMUSG00000003402	ENSG00000130175	PRKCSH
ENSMUSG00000003410.9	8159.06230727112	-0.0688102544951404	0.0649014051250227	-1.06022749989138	0.289041113173698	0.840921589464478	ENSMUSG00000003410	ENSMUSG00000003410	ENSG00000196361	ELAVL3
ENSMUSG00000003411.11	1829.61187201347	0.0672035405101416	0.121617028733482	0.552583311810842	0.580548771876832	0.946228420928253	ENSMUSG00000003411	ENSMUSG00000003411	ENSG00000169213	RAB3B
ENSMUSG00000003418.12	137.988481588762	0.0651322378098974	0.235548790207972	0.276512724826098	0.782154287504838	0.98097928268357	ENSMUSG00000003418	ENSMUSG00000003418	ENSG00000148488	ST8SIA6
ENSMUSG00000003420.9	591.307727422841	-0.140743136693106	0.114784432598547	-1.22615178301528	0.220141562156223	0.781350531932427	ENSMUSG00000003420	ENSMUSG00000003420	ENSG00000104870	FCGRT
ENSMUSG00000003421.14	1386.89344900124	0.058657501962032	0.0869959514522159	0.674255536986116	0.500148866699174	0.930486987220619	ENSMUSG00000003421	ENSMUSG00000003421	ENSG00000142546	NOSIP
ENSMUSG00000003423.16	659.585528504262	0.0263485824759581	0.11415206541978	0.230820023965966	0.817454624371006	0.985190311221914	ENSMUSG00000003423	ENSMUSG00000003423	ENSG00000104872	PIH1D1
ENSMUSG00000003429.12	6410.91828361613	0.0880328623522498	0.0790336587969371	1.11386545545657	0.265336911107143	0.821692894334656	ENSMUSG00000003429	ENSMUSG00000003429	ENSG00000142534	RPS11
ENSMUSG00000003435.10	4442.65283567779	0.0233635733498049	0.0683806300586385	0.341669465896554	0.732599653357253	0.972694890112042	ENSMUSG00000003435	ENSMUSG00000003435	ENSG00000196235	SUPT5H
ENSMUSG00000003436.12	43.9838084767636	0.264256237118367	0.408596335393529	0.646741574086452	0.517799211387614	0.934947270448547	ENSMUSG00000003436	ENSMUSG00000003436	ENSG00000090932	DLL3
ENSMUSG00000003437.15	1613.85584814298	-0.0010907474866508	0.105803195716454	-0.0103092111657384	0.991774585276345	0.99918141925722	ENSMUSG00000003437	ENSMUSG00000003437	ENSG00000006712	PAF1
ENSMUSG00000003438.18	724.068637387867	-0.0655722442505368	0.117569609569348	-0.557731241013087	0.577027921235643	0.945203955496503	ENSMUSG00000003438	ENSMUSG00000003438	ENSG00000105197	TIMM50
ENSMUSG00000003444.9	472.36520559739	-0.0966235678855944	0.13975468845125	-0.691379795242428	0.489326897935743	0.927301922748109	ENSMUSG00000003444	ENSMUSG00000003444	ENSG00000063322	MED29
ENSMUSG00000003452.16	989.539457860208	0.105498860400732	0.10642039361936	0.99134063324438	0.321519278217117	0.863297706119863	ENSMUSG00000003452	ENSMUSG00000003452	ENSG00000151746	BICD1
ENSMUSG00000003458.13	1824.57804600721	-0.176706157932942	0.0798564208429797	-2.21279837072083	0.0269115496687914	0.291802507565354	ENSMUSG00000003458	ENSMUSG00000003458	ENSG00000162736	NCSTN
ENSMUSG00000003464.14	2444.80334841307	0.0003105267902242	0.0720302880215689	0.0043110585665189	0.996560283583712	0.999342240023169	ENSMUSG00000003464	ENSMUSG00000003464	ENSG00000162735	PEX19
ENSMUSG00000003469.10	17019.9656220456	-0.0836803766323642	0.0703188348263482	-1.19001369745406	0.234041008429083	0.792872604595723	ENSMUSG00000003469	ENSMUSG00000003469	ENSG00000168490	PHYHIP
ENSMUSG00000003476.17	61.7629570387903	0.787122880570868	0.338349488915803	2.32636048333663	0.0199993278803692	0.243529603382948	ENSMUSG00000003476	ENSMUSG00000003476	ENSG00000106113	CRHR2
ENSMUSG00000003500.14	1653.99807066672	-0.0712034093903455	0.0796720261683603	-0.893706521783202	0.371478935034791	0.885580539783521	ENSMUSG00000003500	ENSMUSG00000003500	ENSG00000106348	IMPDH1
ENSMUSG00000003527.10	762.532724893451	-0.0129724208073046	0.103690237280867	-0.125107446443256	0.900438488208028	0.990922856679843	ENSMUSG00000003527	ENSMUSG00000003527	ENSG00000100056	ESS2
ENSMUSG00000003528.16	1043.77669537871	0.160137922587417	0.101400550556911	1.57926087884049	0.114276231175335	0.613884200004474	ENSMUSG00000003528	ENSMUSG00000003528	ENSG00000100075	SLC25A1
ENSMUSG00000003534.18	2941.55344089593	-0.0663010838268267	0.0833655440112651	-0.795305597932252	0.426435758038319	0.909746590723746	ENSMUSG00000003534	ENSMUSG00000003534	ENSG00000204580	DDR1
ENSMUSG00000003541.7	257.374397024834	-0.0399701753684539	0.189455105136665	-0.210974390685441	0.832907254856118	0.986766923663904	ENSMUSG00000003541	ENSMUSG00000003541	ENSG00000137331	IER3
ENSMUSG00000003545.4	473.650311986948	0.142816388606789	0.166929895878816	0.855547101703506	0.392248340356495	0.894109857755466	ENSMUSG00000003545	ENSMUSG00000003545	ENSG00000125740	FOSB
ENSMUSG00000003546.11	728.18757670349	-0.0819676733345597	0.107507148570696	-0.762439283566882	0.445797867913049	0.917594325528416	ENSMUSG00000003546	ENSMUSG00000003546	ENSG00000137171	KLC4
ENSMUSG00000003549.10	411.916389929352	-0.0090335936989798	0.151343418071407	-0.0596893727794467	0.952403035937605	0.995981607023589	ENSMUSG00000003549	ENSMUSG00000003549	ENSG00000012061	ERCC1
ENSMUSG00000003559.9	462.231271453576	-0.0711112841309153	0.134445800866117	-0.528921570423227	0.596859857817896	0.947528607813176	ENSMUSG00000003559	ENSMUSG00000003559	ENSG00000214435	AS3MT
ENSMUSG00000003573.16	362.912273791918	-0.301651628593162	0.152162267159667	-1.98243384660293	0.0474307045545006	0.404992075810001	ENSMUSG00000003573	ENSMUSG00000003573	ENSG00000051128	HOMER3
ENSMUSG00000003575.14	4907.93010675703	-0.0050056080007675	0.08497821983571	-0.0589045994425976	0.953028094589724	0.995981607023589	ENSMUSG00000003575	ENSMUSG00000003575	ENSG00000105662	CRTC1
ENSMUSG00000003581.15	559.496878448563	-0.0461567630158086	0.118232626342297	-0.390389391183611	0.6962486313966	0.967832456482881	ENSMUSG00000003581	ENSMUSG00000003581	ENSG00000099999	RNF215
ENSMUSG00000003604.15	349.961193263996	-0.116245034343672	0.175932008053408	-0.660738404738626	0.508780090126511	0.932653892516011	ENSMUSG00000003604	ENSMUSG00000003604	ENSG00000169857	AVEN
ENSMUSG00000003617.17	494.794311060881	0.0306193119319852	0.171122876729918	0.178931727406099	0.857991309927846	0.987492423334914	ENSMUSG00000003617	ENSMUSG00000003617	ENSG00000047457	CP
ENSMUSG00000003623.5	1152.02094831047	-0.184750023244483	0.0896559883483403	-2.06065458256591	0.039336005458539	0.361650959005664	ENSMUSG00000003623	ENSMUSG00000003623	ENSG00000005469	CROT
ENSMUSG00000003644.18	524.359489638519	-0.117891054183731	0.129273370150179	-0.911951580180623	0.361794207094075	0.878945053531094	ENSMUSG00000003644	ENSMUSG00000003644	ENSG00000117676	RPS6KA1
ENSMUSG00000003657.10	1430.66086607854	0.526253705903347	0.284880487004307	1.84727887626572	0.0647067328138937	0.47682669332674	ENSMUSG00000003657	ENSMUSG00000003657	ENSG00000172137	CALB2
ENSMUSG00000003660.11	3336.17624957814	0.0115591100688688	0.0678869887332424	0.170269889481909	0.864797890169329	0.988448564657595	ENSMUSG00000003660	ENSMUSG00000003660	ENSG00000144028	SNRNP200
ENSMUSG00000003662.11	1789.97991951796	0.153026422491461	0.127440144460524	1.20077094340443	0.229840066011959	0.788923658620715	ENSMUSG00000003662	ENSMUSG00000003662	ENSG00000144021	CIAO1
ENSMUSG00000003665.8	31.4643786376851	-0.0188170220341757	0.435443842873399	-0.0432134300258015	0.965531399477306	0.996890819117434	ENSMUSG00000003665	ENSMUSG00000003665	ENSG00000105509	HAS1
ENSMUSG00000003680.17	357.730182437633	0.0231898375423761	0.139935762055812	0.16571773506423	0.86837908847661	0.989178745880161	ENSMUSG00000003680	ENSMUSG00000003680	ENSG00000162227	TAF6L
ENSMUSG00000003721.15	1529.51683804195	0.11789238805074	0.140475125216302	0.83924031296794	0.401334469530379	0.899258045134265	ENSMUSG00000003721	ENSMUSG00000003721	ENSG00000125629	INSIG2
ENSMUSG00000003731.14	2909.20595156242	-0.150121149669836	0.0730953827709777	-2.05377062105545	0.0399978976903872	0.365652123825899	ENSMUSG00000003731	ENSMUSG00000003731	ENSG00000025800	KPNA6
ENSMUSG00000003746.17	1450.1338377887	-0.113006255550367	0.101651972595874	-1.11169761554587	0.266268185384544	0.822551091332737	ENSMUSG00000003746	ENSMUSG00000003746	ENSG00000111885	MAN1A1
ENSMUSG00000003752.10	258.159659870164	-0.325395632079575	0.162698879776918	-1.99998692385427	0.0455016759023138	0.395931845583939	ENSMUSG00000003752	ENSMUSG00000003752	ENSG00000086544	ITPKC
ENSMUSG00000003762.14	537.487795720548	-0.0527091822602774	0.12351864580269	-0.426730571062732	0.66957558102487	0.961931819011908	ENSMUSG00000003762	ENSMUSG00000003762	ENSG00000123815	COQ8B
ENSMUSG00000003778.15	1627.06824812582	0.0238970521677028	0.0913190639706049	0.261687441029785	0.793562423825281	0.981049727158395	ENSMUSG00000003778	ENSMUSG00000003778	ENSG00000112983	BRD8
ENSMUSG00000003779.17	52.3448745376049	-0.78747414236325	0.431925442463055	-1.82317146652135	0.0682774252062014	0.490302313159212	ENSMUSG00000003779	ENSMUSG00000003779	ENSG00000112984	KIF20A
ENSMUSG00000003808.19	805.874612106375	0.0080098085850015	0.0964933974844233	0.0830088772270095	0.933844480970818	0.993413145637149	ENSMUSG00000003808	ENSMUSG00000003808	ENSG00000179115	FARSA
ENSMUSG00000003809.15	728.149942237744	-0.0764921219073762	0.118456286451593	-0.645741346438666	0.518446878929117	0.934947270448547	ENSMUSG00000003809	ENSMUSG00000003809	ENSG00000105607	GCDH
ENSMUSG00000003810.15	3030.55309999379	0.0751924809100267	0.0803139209456699	0.936232225057126	0.349153634815189	0.874391716217235	ENSMUSG00000003810	ENSMUSG00000003810	ENSG00000086015	MAST2
ENSMUSG00000003812.14	308.772565264061	-0.378832197014638	0.241913281012398	-1.56598346080562	0.117352489176216	0.619830008832937	ENSMUSG00000003812	ENSMUSG00000003812	ENSG00000105612	DNASE2
ENSMUSG00000003813.16	1813.66506088395	-0.0115824229462617	0.0769395160510492	-0.150539326743058	0.880339125985721	0.989918938788403	ENSMUSG00000003813	ENSMUSG00000003813	ENSG00000179262	RAD23A
ENSMUSG00000003814.9	13364.9280753626	-0.171173872806683	0.0679085765620839	-2.52065175670692	0.0117137715671065	0.179916826418344	ENSMUSG00000003814	ENSMUSG00000003814	ENSG00000179218	CALR
ENSMUSG00000003824.13	57.9203521515963	0.0021266237960653	0.320530420425515	0.0066347019207792	0.994706312609285	0.99918141925722	ENSMUSG00000003824	ENSMUSG00000003824	ENSG00000161860	SYCE2
ENSMUSG00000003847.17	1576.92088692019	-0.0763307478616421	0.116747331292382	-0.653811500585647	0.513233256164075	0.93295150679676	ENSMUSG00000003847	ENSMUSG00000003847	ENSG00000102908	NFAT5
ENSMUSG00000003848.15	857.088612570036	0.072200943100928	0.0994852311946579	0.725745341634237	0.467994900083008	0.922654451711349	ENSMUSG00000003848	ENSMUSG00000003848	ENSG00000141101	NOB1
ENSMUSG00000003849.9	168.082493353405	-0.489052509845441	0.26236792446486	-1.86399503995368	0.0623224008846527	0.468129857387681	ENSMUSG00000003849	ENSMUSG00000003849	ENSG00000181019	NQO1
ENSMUSG00000003863.19	6174.17680694418	-0.0063072111743184	0.06126147293802	-0.102955591366529	0.917998216541492	0.991529079765919	ENSMUSG00000003863	ENSMUSG00000003863	ENSG00000177380	PPFIA3
ENSMUSG00000003865.17	426.734241131398	-0.191079980551688	0.126485304470799	-1.51068917730123	0.130867661115089	0.647489753895617	ENSMUSG00000003865	ENSMUSG00000003865	ENSG00000104812	GYS1
ENSMUSG00000003868.15	799.668812112503	-0.0521802524896936	0.107425113931842	-0.485736068409481	0.627154307385563	0.954296208729685	ENSMUSG00000003868	ENSMUSG00000003868	ENSG00000183207	RUVBL2
ENSMUSG00000003872.10	1370.43682312197	0.135931368054401	0.0983259515125997	1.38245667561104	0.166831524320016	0.713175923253421	ENSMUSG00000003872	ENSMUSG00000003872	ENSG00000104863	LIN7B
ENSMUSG00000003873.12	993.732751933783	-0.0079296400142744	0.0962695185359172	-0.0823691666362285	0.934353154169949	0.993436939313693	ENSMUSG00000003873	ENSMUSG00000003873	ENSG00000087088	BAX
ENSMUSG00000003882.6	23.3421950017324	-0.775924380047908	0.54257158025444	-1.43008666190005	0.152692147860611	0.6851436087426	ENSMUSG00000003882	ENSMUSG00000003882	ENSG00000168685	IL7R
ENSMUSG00000003923.15	1111.42015119407	0.0315688302755609	0.159165875336626	0.198339186768488	0.842779694031547	0.986818027070579	ENSMUSG00000003923	ENSMUSG00000003923	ENSG00000108064	TFAM
ENSMUSG00000003934.6	3912.8271641146	0.151875662753598	0.0863910859985529	1.75800154608708	0.0787472462532445	0.522345202126127	ENSMUSG00000003934	ENSMUSG00000003934	ENSG00000108947	EFNB3
ENSMUSG00000003948.18	7143.48435170829	-0.0758445077789858	0.0853095818480162	-0.8890502817621	0.373976057348134	0.885676255844293	ENSMUSG00000003948	ENSMUSG00000003948	ENSG00000108960	MMD
ENSMUSG00000003949.17	6380.69331211909	-0.114702811623104	0.0759814683536555	-1.50961562218329	0.131141532756268	0.648135153858047	ENSMUSG00000003949	ENSMUSG00000003949	ENSG00000108924	HLF
ENSMUSG00000003955.9	793.602027283089	0.0143551821662645	0.105865188255245	0.13559870248994	0.892138531242225	0.990922856679843	ENSMUSG00000003955	ENSMUSG00000003955	ENSG00000114023	FAM162A
ENSMUSG00000003970.10	8622.62153640135	0.0508982107679085	0.0774947433300662	0.656795655817872	0.511312317895251	0.932671929734844	ENSMUSG00000003970	ENSMUSG00000003970	ENSG00000161016	RPL8
ENSMUSG00000003974.7	1902.98968810483	-0.0636287084992357	0.0761796167786027	-0.835245846459911	0.403579301095429	0.899513923340505	ENSMUSG00000003974	ENSMUSG00000003974	ENSG00000198822	GRM3
ENSMUSG00000003992.16	2021.84682527161	0.0248861395236204	0.0762718049912548	0.326282294308805	0.744210782961556	0.974055090336501	ENSMUSG00000003992	ENSMUSG00000003992	ENSG00000145687	SSBP2
ENSMUSG00000004018.10	201.323249104124	-0.458976797302457	0.236985167156313	-1.93673217108867	0.0527780910400834	0.42935435898725	ENSMUSG00000004018	ENSMUSG00000004018	ENSG00000115392	FANCL
ENSMUSG00000004031.14	3160.96337575464	-0.192580332190664	0.0705793809145488	-2.7285636356576	0.0063610815673783	0.122179637221002	ENSMUSG00000004031	ENSMUSG00000004031	ENSG00000198797	BRINP2
ENSMUSG00000004032.11	3839.02661426164	0.0481844682337273	0.0812519427287519	0.593025429491382	0.553164134007185	0.940346006910563	ENSMUSG00000004032	ENSMUSG00000004032	ENSG00000134202	GSTM3
ENSMUSG00000004040.17	1688.80703263209	-0.252612870232288	0.114087554836962	-2.21420180836804	0.0268148995328335	0.291071666731477	ENSMUSG00000004040	ENSMUSG00000004040	ENSG00000168610	STAT3
ENSMUSG00000004043.15	67.4266703185486	0.112265832297561	0.383139704018588	0.293015396525217	0.769510383224344	0.979437490462243	ENSMUSG00000004043	ENSMUSG00000004043	ENSG00000126561	STAT5A
ENSMUSG00000004044.10	817.764007159111	-0.175353288848938	0.115581367444301	-1.51714149716597	0.129230963112084	0.644107452582953	ENSMUSG00000004044	ENSMUSG00000004044	ENSG00000177469	CAVIN1
ENSMUSG00000004054.10	862.616173527426	0.12606605000836	0.155471557165955	0.810862464532941	0.417444657945185	0.906287937793097	ENSMUSG00000004054	ENSMUSG00000004054	ENSG00000173327	MAP3K11
ENSMUSG00000004056.16	3477.89724983169	-0.0411805486690998	0.0803009566189349	-0.512827622521615	0.608071905713405	0.9503474096689	ENSMUSG00000004056	ENSMUSG00000004056	ENSG00000105221	AKT2
ENSMUSG00000004069.18	2012.65006634166	0.0537853382529883	0.0781164578434114	0.688527612975025	0.491120587705246	0.927457738835391	ENSMUSG00000004069	ENSMUSG00000004069	ENSG00000103423	DNAJA3
ENSMUSG00000004070.16	2738.46385606805	-0.0367418063371755	0.0784605041012323	-0.468284097305442	0.639581439231926	0.958326959634545	ENSMUSG00000004070	ENSMUSG00000004070	ENSG00000103415	HMOX2
ENSMUSG00000004071.14	6243.6845610506	0.0345839265033799	0.0698521751783225	0.495101640215098	0.620528376075851	0.952855447130864	ENSMUSG00000004071	ENSMUSG00000004071	ENSG00000089486	CDIP1
ENSMUSG00000004085.15	220.558616930649	-0.0579823582521041	0.22616224602465	-0.256375054949642	0.797661247594222	0.981049727158395	ENSMUSG00000004085	ENSMUSG00000004085	ENSG00000091436	MAP3K20
ENSMUSG00000004096.10	1865.9203030183	-0.0737716536150066	0.0954133790480935	-0.773179341838651	0.439416250240159	0.915790393679942	ENSMUSG00000004096	ENSMUSG00000004096	ENSG00000150316	CWC15
ENSMUSG00000004098.8	70.4141202161538	-0.137777993396713	0.337346397197692	-0.408416970037988	0.68296757671431	0.965859565890402	ENSMUSG00000004098	ENSMUSG00000004098	ENSG00000080573	COL5A3
ENSMUSG00000004099.17	1574.92869063981	-0.0664272618387735	0.0869716559787125	-0.763780579905625	0.444998011622786	0.916982350997287	ENSMUSG00000004099	ENSMUSG00000004099	ENSG00000130816	DNMT1
ENSMUSG00000004105.9	159.263474612297	-0.011353796608517	0.208155843035296	-0.054544693259424	0.956501201493319	0.995981607023589	ENSMUSG00000004105	ENSMUSG00000004105	ENSG00000136859	ANGPTL2
ENSMUSG00000004110.18	4634.33824146371	0.102294006024017	0.0862250953046519	1.18636002271253	0.235480152164868	0.794067377824708	ENSMUSG00000004110	ENSMUSG00000004110	ENSG00000198216	CACNA1E
ENSMUSG00000004113.20	2484.54354952514	0.260602254113791	0.0919679182101057	2.83362132345359	0.0046023833852879	0.09891600663292	ENSMUSG00000004113	ENSMUSG00000004113	ENSG00000148408	CACNA1B
ENSMUSG00000004127.13	212.171570029002	0.292711792146393	0.223105661217583	1.31198729135307	0.189524422583317	0.742851284603435	ENSMUSG00000004127	ENSMUSG00000004127	ENSG00000145331	TRMT10A
ENSMUSG00000004151.18	2492.99572730924	-0.249280903132777	0.0751791261395008	-3.31582602689763	0.0009137269153422	0.0312224251390455	ENSMUSG00000004151	ENSMUSG00000004151	ENSG00000006468	ETV1
ENSMUSG00000004187.12	12045.627056535	-0.0059322410855754	0.0624253708687195	-0.0950293286691233	0.924291531420474	0.991971879285294	ENSMUSG00000004187	ENSMUSG00000004187	ENSG00000167702	KIFC2
ENSMUSG00000004207.15	62382.4847555022	-0.227359848288466	0.0604373975159203	-3.76190666099703	0.0001686229799189	0.0086186653069493	ENSMUSG00000004207	ENSMUSG00000004207	ENSG00000197746	PSAP
ENSMUSG00000004221.17	1266.35605245016	-0.173455534089916	0.0927376270956495	-1.87039004039874	0.0614296740152618	0.465864789592998	ENSMUSG00000004221	ENSMUSG00000004221	ENSG00000269335	IKBKG
ENSMUSG00000004233.15	207.609378942569	-0.0975329999980086	0.200492734064392	-0.48646650689438	0.626636446618067	0.954296208729685	ENSMUSG00000004233	ENSMUSG00000004233	ENSG00000116874	WARS2
ENSMUSG00000004264.18	2076.08753594742	-0.0229998271332664	0.0763899719769111	-0.301084377151207	0.763350153843083	0.978165633649479	ENSMUSG00000004264	ENSMUSG00000004264	ENSG00000215021	PHB2
ENSMUSG00000004266.16	260.994601279313	-1.28027799278638	0.256820084503307	-4.98511631308918	6.19245492974109e-07	9.99944469937926e-05	ENSMUSG00000004266	ENSMUSG00000004266	ENSG00000111679	PTPN6
ENSMUSG00000004267.17	31481.5100771118	-0.0184569877643491	0.0795734570262463	-0.23194905002382	0.816577586793303	0.985063506329656	ENSMUSG00000004267	ENSMUSG00000004267	ENSG00000111674	ENO2
ENSMUSG00000004268.12	802.713771919256	0.0909089952493451	0.10320371643609	0.880869394908286	0.37838851421498	0.887462110395981	ENSMUSG00000004268	ENSMUSG00000004268	ENSG00000126749	EMG1
ENSMUSG00000004270.14	440.957181918393	-0.134385068978163	0.162023519419834	-0.829417046731006	0.406868458732758	0.901148051407624	ENSMUSG00000004270	ENSMUSG00000004270	ENSG00000111684	LPCAT3
ENSMUSG00000004285.13	2920.73660216271	0.0834284573902582	0.0776767448322858	1.07404677642441	0.282801717169515	0.83594410063051	ENSMUSG00000004285	ENSMUSG00000004285	ENSG00000128524	ATP6V1F
ENSMUSG00000004317.15	393.953064651845	0.124565832037977	0.165761308482923	0.751477128034433	0.452365560599006	0.919889904114788	ENSMUSG00000004317	ENSMUSG00000004317	ENSG00000171365	CLCN5
ENSMUSG00000004319.16	6230.15776201838	-0.0492829711336617	0.0659323706650596	-0.74747761435763	0.454775310491813	0.920447620430618	ENSMUSG00000004319	ENSMUSG00000004319	ENSG00000109572	CLCN3
ENSMUSG00000004328.16	88.0721704230194	-1.09793067046908	0.292299867603899	-3.75617915762078	0.0001725272068757	0.0086724626552667	ENSMUSG00000004328	ENSMUSG00000004328	ENSG00000124440	HIF3A
ENSMUSG00000004341.9	31.0670358050969	0.493422712541045	0.439234788484424	1.12336892586217	0.261280841526334	0.817502087566652	ENSMUSG00000004341	ENSMUSG00000004341	ENSG00000198704	GPX6
ENSMUSG00000004347.18	402.840493341394	0.229114087149545	0.152580630104173	1.50159353119147	0.133202114996328	0.65047554418642	ENSMUSG00000004347	ENSMUSG00000004347	ENSG00000154678	PDE1C
ENSMUSG00000004356.9	556.665337528992	0.581878005488095	0.177557208970655	3.27712971419968	0.0010486818018961	0.0343542133558319	ENSMUSG00000004356	ENSMUSG00000004356	ENSG00000120800	UTP20
ENSMUSG00000004360.10	1889.52293285797	0.0253964239178568	0.0893690450338274	0.284174726363518	0.776276482826332	0.98065340010745	ENSMUSG00000004360	ENSMUSG00000004360	ENSG00000189367	KIAA0408
ENSMUSG00000004364.15	4483.20108180787	0.0261604158606435	0.0786375112921174	0.332670953477464	0.739382677618888	0.973283001803906	ENSMUSG00000004364	ENSMUSG00000004364	ENSG00000036257	CUL3
ENSMUSG00000004366.5	5395.07539758756	0.296976211180339	0.0899890480395099	3.30013726837015	0.0009663754834017	0.0326044810448521	ENSMUSG00000004366	ENSMUSG00000004366	ENSG00000157005	SST
ENSMUSG00000004371.16	12.9904373238536	-1.55766624711897	0.709297010501407	-2.19607050933126	0.0280868970190431	0.299708543804958	ENSMUSG00000004371	ENSMUSG00000004371	ENSG00000095752	IL11
ENSMUSG00000004383.19	4714.63072375838	-0.0209459129988554	0.0907499963985106	-0.23080896782492	0.817463214012552	0.985190311221914	ENSMUSG00000004383	ENSMUSG00000004383	ENSG00000133424	LARGE1
ENSMUSG00000004393.11	965.3285829096	0.0394211686054792	0.0949214640366319	0.415302998174006	0.677920106680245	0.964218762189566	ENSMUSG00000004393	ENSMUSG00000004393	ENSG00000136271	DDX56
ENSMUSG00000004394.13	2271.07221811022	-0.0486577799349361	0.074726923183625	-0.651141220084363	0.514955330028936	0.933929833360456	ENSMUSG00000004394	ENSMUSG00000004394	ENSG00000158604	TMED4
ENSMUSG00000004415.16	132.405355779298	0.222428690200699	0.273958980547803	0.811905087965853	0.416846094717359	0.906287937793097	ENSMUSG00000004415	ENSMUSG00000004415	ENSG00000160963	COL26A1
ENSMUSG00000004446.13	276.966040962458	0.14258301597457	0.16438243098604	0.867385979872017	0.385730561077105	0.891052734266861	ENSMUSG00000004446	ENSMUSG00000004446	ENSG00000015475	BID
ENSMUSG00000004451.15	619.01918403773	-0.0704266149321777	0.115403734691941	-0.610262875115563	0.54168768533431	0.937687302311459	ENSMUSG00000004451	ENSMUSG00000004451	ENSG00000144118	RALB
ENSMUSG00000004455.17	6389.41657602161	0.0868332864251325	0.0676761628257836	1.28307047562174	0.199467386385888	0.755615137288213	ENSMUSG00000004455	ENSMUSG00000004455	ENSG00000186298	PPP1CC
ENSMUSG00000004462.8	457.795910691893	-0.0640851338676826	0.150468699891068	-0.425903419874546	0.670178222847094	0.961931819011908	ENSMUSG00000004462	ENSMUSG00000004462	ENSG00000113838	TBCCD1
ENSMUSG00000004473.11	129.414175330799	-0.376055423152557	0.258991784640679	-1.45199749742754	0.146502301089806	0.67369644354478	ENSMUSG00000004473	ENSMUSG00000004473	ENSG00000105472	CLEC11A
ENSMUSG00000004508.7	789.434152941894	-0.23303413705034	0.110091801122189	-2.11672562965611	0.0342831403390966	0.336623149546516	ENSMUSG00000004508	ENSMUSG00000004508	ENSG00000033327	GAB2
ENSMUSG00000004530.13	2341.65192477449	-0.0953515862133606	0.0810176470869306	-1.17692366591503	0.239225975218002	0.797655289580487	ENSMUSG00000004530	ENSMUSG00000004530	ENSG00000110880	CORO1C
ENSMUSG00000004535.13	5606.51735227509	0.0120761446490741	0.0656848068387185	0.183849892087309	0.854131214951772	0.987303855477598	ENSMUSG00000004535	ENSMUSG00000004535	ENSG00000106052	TAX1BP1
ENSMUSG00000004558.16	21229.2359547224	-0.0961427548387438	0.070602866864194	-1.36174009794356	0.173279921962814	0.722820030019734	ENSMUSG00000004558	ENSMUSG00000004558	ENSG00000165795	NDRG2
ENSMUSG00000004561.15	308.464648727832	-0.0823254989967496	0.174728579610617	-0.471162182970937	0.637524922102971	0.957933648581544	ENSMUSG00000004561	ENSMUSG00000004561	ENSG00000165792	METTL17
ENSMUSG00000004562.17	609.60404130597	0.236346265921209	0.174034972594347	1.3580389182587	0.174451335296822	0.724109026172174	ENSMUSG00000004562	ENSMUSG00000004562	ENSG00000165801	ARHGEF40
ENSMUSG00000004565.16	1334.86538677647	0.0651989106610691	0.108376722382847	0.601595150947177	0.547443657441858	0.938965387529495	ENSMUSG00000004565	ENSMUSG00000004565	ENSG00000032444	PNPLA6
ENSMUSG00000004567.17	1697.90778247453	-0.0745347276784081	0.14015927337996	-0.531785916700286	0.59487427793566	0.947504753986783	ENSMUSG00000004567	ENSMUSG00000004567	ENSG00000090674	MCOLN1
ENSMUSG00000004591.17	983.120501049781	-0.170012176735936	0.103366008490888	-1.64475903846983	0.100019512405095	0.575909133119526	ENSMUSG00000004591	ENSMUSG00000004591	ENSG00000065243	PKN2
ENSMUSG00000004626.15	622.526640953665	0.311014281421062	0.173045618248023	1.7972964849956	0.0722885639491068	0.503336004020773	ENSMUSG00000004626	ENSMUSG00000004626	ENSG00000076944	STXBP2
ENSMUSG00000004631.16	914.052038640539	0.0353640572521835	0.0980158655381997	0.360799316090323	0.718249474094742	0.968993080838021	ENSMUSG00000004631	ENSMUSG00000004631	ENSG00000127990	SGCE
ENSMUSG00000004637.16	643.281038002472	0.107544502619318	0.111219147326274	0.966960322972306	0.333563868815171	0.86902084864655	ENSMUSG00000004637	ENSMUSG00000004637	ENSG00000186153	WWOX
ENSMUSG00000004642.14	768.717207986542	0.0153023572050606	0.114274680263509	0.133908554106426	0.893474886012262	0.990922856679843	ENSMUSG00000004642	ENSMUSG00000004642	ENSG00000163950	SLBP
ENSMUSG00000004651.7	24.8547892266501	0.172202548318095	0.511270590113797	0.336812935552907	0.736257921108856	0.97305619070615	ENSMUSG00000004651	ENSMUSG00000004651	ENSG00000077498	TYR
ENSMUSG00000004661.16	154.01418725533	0.109663636120916	0.251046803345557	0.436825463059047	0.66223793109863	0.960569619646629	ENSMUSG00000004661	ENSMUSG00000004661	ENSG00000179361	ARID3B
ENSMUSG00000004665.11	210.514737480307	-0.273304614063108	0.190522155358855	-1.43450305581694	0.151428757679436	0.682783465101513	ENSMUSG00000004665	ENSMUSG00000004665	ENSG00000064666	CNN2
ENSMUSG00000004667.19	1600.51750254381	0.0164013106644353	0.0965804345074501	0.169820220297002	0.865151524405063	0.988448564657595	ENSMUSG00000004667	ENSMUSG00000004667	ENSG00000099817	POLR2E
ENSMUSG00000004677.19	884.915801389027	-0.288745948323131	0.137862903844586	-2.09444266928134	0.0362205651055254	0.348400976004492	ENSMUSG00000004677	ENSMUSG00000004677	ENSG00000099331	MYO9B
ENSMUSG00000004698.12	1135.23784586159	-0.0084879948120576	0.111224333081459	-0.0763141893225935	0.939169137317356	0.994073558685791	ENSMUSG00000004698	ENSMUSG00000004698	ENSG00000048052	HDAC9
ENSMUSG00000004707.15	108.290275380764	-2.26234982985843	0.357502654796032	-6.32820427906803	2.48030646149472e-10	1.56062593113428e-07	ENSMUSG00000004707	ENSMUSG00000004707	ENSG00000122224	LY9
ENSMUSG00000004730.16	354.110379382254	-1.69441556308208	0.483435347716631	-3.50494760278736	0.0004566971561722	0.0186846480015126	ENSMUSG00000004730	ENSMUSG00000004730	ENSG00000174837	ADGRE1
ENSMUSG00000004748.6	1801.97797700095	-0.0083206002326045	0.093928513078714	-0.0885843921071301	0.929412212608726	0.992159635141369	ENSMUSG00000004748	ENSMUSG00000004748	ENSG00000242114	MTFP1
ENSMUSG00000004768.15	794.818716054753	-0.141503741398115	0.1437881984191	-0.98411234686781	0.325060276814604	0.865706622668718	ENSMUSG00000004768	ENSMUSG00000004768	ENSG00000112210	RAB23
ENSMUSG00000004771.13	4017.22345258403	-0.113207366090046	0.0706948632306573	-1.60135207731688	0.109298960608772	0.600072459449265	ENSMUSG00000004771	ENSMUSG00000004771	ENSG00000103769	RAB11A
ENSMUSG00000004788.12	960.991585368405	0.20196777950725	0.136763773586741	1.47676372339312	0.139738983913843	0.662977184341353	ENSMUSG00000004788	ENSMUSG00000004788	ENSG00000119718	EIF2B2
ENSMUSG00000004789.11	3873.94634960694	-0.0205407292682782	0.065050008871207	-0.315768277740698	0.752178397772386	0.975410363453395	ENSMUSG00000004789	ENSMUSG00000004789	ENSG00000119689	DLST
ENSMUSG00000004791.8	75.8367058694953	0.228810950912376	0.321423738092096	0.711866996104736	0.476547141171065	0.924365218334814	ENSMUSG00000004791	ENSMUSG00000004791	ENSG00000119630	PGF
ENSMUSG00000004798.15	3780.1402302182	-0.150661813764768	0.0673779979644588	-2.2360684246546	0.0253472893913677	0.281608255416608	ENSMUSG00000004798	ENSMUSG00000004798	ENSG00000083290	ULK2
ENSMUSG00000004815.13	988.279867131805	0.196235569599855	0.142894451653392	1.37329033653349	0.169662105549541	0.715977952943486	ENSMUSG00000004815	ENSMUSG00000004815	ENSG00000145214	DGKQ
ENSMUSG00000004843.8	2210.65552378417	-0.03193849248622	0.0801024539593441	-0.398720524872188	0.690099142684569	0.966779105197866	ENSMUSG00000004843	ENSMUSG00000004843	ENSG00000083937	CHMP2B
ENSMUSG00000004846.11	801.707938828579	0.0144849764225335	0.145347689503891	0.099657424703306	0.920616302372675	0.991529079765919	ENSMUSG00000004846	ENSMUSG00000004846	ENSG00000106397	PLOD3
ENSMUSG00000004849.15	8081.61194383534	0.125724429767327	0.0968429630456967	1.29822989521708	0.194208348145935	0.747661860667208	ENSMUSG00000004849	ENSMUSG00000004849	ENSG00000106367	AP1S1
ENSMUSG00000004864.14	16.4315655301443	0.305088108872994	0.721843315697963	0.422651428971119	0.672549597985493	0.962593496397898	ENSMUSG00000004864	ENSMUSG00000004864	ENSG00000156711	MAPK13
ENSMUSG00000004865.17	1664.61774849619	-0.198741009664798	0.129927295606287	-1.52963246666069	0.126107728411829	0.639123977201945	ENSMUSG00000004865	ENSMUSG00000004865	ENSG00000096063	SRPK1
ENSMUSG00000004880.12	336.107547234347	0.119619657964438	0.159564809764932	0.749661896884782	0.453458361577983	0.919889904114788	ENSMUSG00000004880	ENSMUSG00000004880	ENSG00000143815	LBR
ENSMUSG00000004885.6	61.8788089091643	0.389746947406385	0.366029291047232	1.06479715405096	0.286967733304348	0.839946367752526	ENSMUSG00000004885	ENSMUSG00000004885	ENSG00000143320	CRABP2
ENSMUSG00000004891.17	505.473741226971	-0.299011299205047	0.139269897325112	-2.14699159651876	0.0317939506357479	0.322137296900791	ENSMUSG00000004891	ENSMUSG00000004891	ENSG00000132688	NES
ENSMUSG00000004892.14	6793.70552267881	0.0388287484557671	0.0730964426006755	0.531198880195687	0.595280968884913	0.947504753986783	ENSMUSG00000004892	ENSMUSG00000004892	ENSG00000132692	BCAN
ENSMUSG00000004894.11	534.380521995289	0.0323632498083268	0.159244086603826	0.203230465246985	0.838954901849283	0.986818027070579	ENSMUSG00000004894	ENSMUSG00000004894	ENSG00000132702	HAPLN2
ENSMUSG00000004895.10	1572.91854722144	0.0846016472968285	0.0915962171191375	0.923636913812594	0.35567538793399	0.877560494240981	ENSMUSG00000004895	ENSMUSG00000004895	ENSG00000143294	PRCC
ENSMUSG00000004896.17	439.305783514154	0.149655003236867	0.145559145490578	1.02813878669378	0.3038845478357	0.853467961267973	ENSMUSG00000004896	ENSMUSG00000004896	ENSG00000143303	METTL25B
ENSMUSG00000004897.18	5044.23246834773	-0.0357880611072382	0.0655493260850287	-0.545971457598434	0.58508555720384	0.946442837013135	ENSMUSG00000004897	ENSMUSG00000004897	ENSG00000143321	HDGF
ENSMUSG00000004902.8	1689.42049293682	0.201624924695341	0.141111770378962	1.42883137355494	0.15305270583356	0.68575252840922	ENSMUSG00000004902	ENSMUSG00000004902	ENSG00000182902	SLC25A18
ENSMUSG00000004929.13	1378.14656649179	-0.105244889384357	0.109856837932615	-0.958018557287383	0.338053401038843	0.870644122543856	ENSMUSG00000004929	ENSMUSG00000004929	ENSG00000172009	THOP1
ENSMUSG00000004931.12	481.459576202035	0.070220862896819	0.132586093482354	0.529624646540814	0.596372202528449	0.947528607813176	ENSMUSG00000004931	ENSMUSG00000004931	ENSG00000011132	APBA3
ENSMUSG00000004933.18	3509.41968500884	0.116005117907788	0.0817566899318157	1.41890673417105	0.155926208751443	0.691937623688546	ENSMUSG00000004933	ENSMUSG00000004933	ENSG00000007264	MATK
ENSMUSG00000004934.15	778.124109694059	-0.0050995434790836	0.0976985324921504	-0.0521967254676356	0.958371942077093	0.99637700570228	ENSMUSG00000004934	ENSMUSG00000004934	ENSG00000105229	PIAS4
ENSMUSG00000004936.9	11154.4226254834	-0.0197784547164761	0.0852679864262729	-0.231956394720046	0.816571882118009	0.985063506329656	ENSMUSG00000004936	ENSMUSG00000004936	ENSG00000169032	MAP2K1
ENSMUSG00000004937.7	3329.50456080459	0.0430333502906117	0.068670388294529	0.626665311779521	0.530878646549881	0.936461087495844	ENSMUSG00000004937	ENSMUSG00000004937	ENSG00000104969	SGTA
ENSMUSG00000004945.16	1663.46521247132	-0.0391601488109967	0.0985425453281688	-0.397393315553039	0.691077443974727	0.96717979139491	ENSMUSG00000004945	ENSMUSG00000004945	ENSG00000215712	TMEM242
ENSMUSG00000004947.16	246.890238330252	0.0717177210403775	0.175362012402142	0.408969537119099	0.682562016892467	0.965819723510933	ENSMUSG00000004947	ENSMUSG00000004947	ENSG00000091073	DTX2
ENSMUSG00000004951.11	305.652012743106	-0.0717340009497367	0.148767990206028	-0.48218706759695	0.629673062931132	0.954447946444955	ENSMUSG00000004951	ENSMUSG00000004951	ENSG00000106211	HSPB1
ENSMUSG00000004961.8	4367.54046020471	0.0847274529282583	0.096794659760752	0.87533189473138	0.381393344686563	0.888797491761904	ENSMUSG00000004961	ENSMUSG00000004961	ENSG00000129990	SYT5
ENSMUSG00000004980.17	14774.247206322	0.0511867853627005	0.0588025375244594	0.870485994612203	0.38403486971539	0.890055924757067	ENSMUSG00000004980	ENSMUSG00000004980	ENSG00000122566	HNRNPA2B1
ENSMUSG00000004994.13	269.929668137116	-0.654470116188323	0.250114898938378	-2.61667785072479	0.0088790095462918	0.149765889420454	ENSMUSG00000004994	ENSMUSG00000004994	ENSG00000104957	YJU2B
ENSMUSG00000004996.10	202.068191382969	0.31965050294268	0.219004927007428	1.45955850085436	0.144411451612366	0.672190030154101	ENSMUSG00000004996	ENSMUSG00000004996	ENSG00000037757	MRI1
ENSMUSG00000005034.16	18005.5417842019	0.0196122487085498	0.0644438716630031	0.304330702089227	0.760875956866601	0.977608218866546	ENSMUSG00000005034	ENSMUSG00000005034	ENSG00000142875	PRKACB
ENSMUSG00000005043.14	261.887103412496	-0.0676748555972895	0.166941451649976	-0.405380778281374	0.685197637846044	0.966123652628055	ENSMUSG00000005043	ENSMUSG00000005043	ENSG00000181523	SGSH
ENSMUSG00000005045.17	5884.4419993581	0.0143930034316485	0.0719006567133519	0.200179026027947	0.8413405699886	0.986818027070579	ENSMUSG00000005045	ENSMUSG00000005045	ENSG00000116254	CHD5
ENSMUSG00000005054.8	782.836747674635	-0.139163546851252	0.121130012691859	-1.14887750573649	0.250606494266216	0.807045881978313	ENSMUSG00000005054	ENSMUSG00000005054	ENSG00000160213	CSTB
ENSMUSG00000005057.14	188.8454164874	-0.806610731212971	0.349393489693047	-2.308602635732	0.0209656415583434	0.250859056731208	ENSMUSG00000005057	ENSMUSG00000005057	ENSG00000160999	SH2B2
ENSMUSG00000005069.13	1584.65788350375	0.0473329317124865	0.0796119598711662	0.594545490264076	0.552147326000824	0.939973947985867	ENSMUSG00000005069	ENSMUSG00000005069	ENSG00000139197	PEX5
ENSMUSG00000005087.18	256.37511377897	-1.06401585369874	0.234260012207845	-4.54202936160823	5.57152787938103e-06	0.0005616777304699	ENSMUSG00000005087	ENSMUSG00000005087	ENSG00000026508	CD44
ENSMUSG00000005089.16	53368.8320091567	-0.125258345121743	0.0824503782962265	-1.51919673032568	0.128712984097918	0.641876420014953	ENSMUSG00000005089	ENSMUSG00000005089	ENSG00000110436	SLC1A2
ENSMUSG00000005102.14	554.472929425686	0.156667919609348	0.115902957501798	1.35171632360561	0.176466081080999	0.726372933515122	ENSMUSG00000005102	ENSMUSG00000005102	ENSG00000128829	EIF2AK4
ENSMUSG00000005103.13	4530.14057995636	-0.0376174053994868	0.0658134181560138	-0.571576533379758	0.567608897233173	0.942176850998676	ENSMUSG00000005103	ENSMUSG00000005103	ENSG00000071127	WDR1
ENSMUSG00000005107.14	39.7177032847814	-0.354595526622596	0.399906201624115	-0.886696743342558	0.375242192176446	0.886422202402046	ENSMUSG00000005107	ENSMUSG00000005107	ENSG00000109667	SLC2A9
ENSMUSG00000005124.11	119.203743957204	-0.543605237748273	0.232109215972813	-2.34202349730028	0.0191795073847422	0.237473502111486	ENSMUSG00000005124	ENSMUSG00000005124	ENSG00000104415	CCN4
ENSMUSG00000005125.14	4125.4022300969	-0.0052220717550534	0.0940205838393321	-0.0555417924651186	0.955706835744526	0.995981607023589	ENSMUSG00000005125	ENSMUSG00000005125	ENSG00000104419	NDRG1
ENSMUSG00000005131.5	11.4165921258076	0.893228783157007	0.808298858443288	1.10507242937011	0.269128206076506	0.825160391317132	ENSMUSG00000005131	ENSMUSG00000005131	ENSG00000166323	C11orf65
ENSMUSG00000005148.9	322.180357066929	-0.184281078106975	0.153386162463932	-1.2014191837566	0.229588638299995	0.788889577706453	ENSMUSG00000005148	ENSMUSG00000005148	ENSG00000102554	KLF5
ENSMUSG00000005150.17	616.904207540409	0.159352044535465	0.120470207728509	1.32275064134179	0.185918316495286	0.737937742765004	ENSMUSG00000005150	ENSMUSG00000005150	ENSG00000123154	WDR83
ENSMUSG00000005161.16	7032.40306193124	0.0005828170512352	0.0815144072882972	0.0071498655344937	0.994295281283005	0.99918141925722	ENSMUSG00000005161	ENSMUSG00000005161	ENSG00000167815	PRDX2
ENSMUSG00000005220.11	16.1087925773202	0.514337196731972	0.59771497398695	0.860505791416231	0.389510292458198	0.892440269523449	ENSMUSG00000005220	ENSMUSG00000005220	ENSG00000145244	CORIN
ENSMUSG00000005225.16	446.002605401314	0.0108310983717912	0.138929750314041	0.0779609719826621	0.937859098310173	0.994073558685791	ENSMUSG00000005225	ENSMUSG00000005225	ENSG00000106086	PLEKHA8
ENSMUSG00000005233.17	36.7790203834509	-0.738166888190502	0.425743170617854	-1.73383142498621	0.0829479980968102	0.532940887772005	ENSMUSG00000005233	ENSMUSG00000005233	ENSG00000152253	SPC25
ENSMUSG00000005237.15	86.7283992495395	0.0156220056824949	0.456186980964867	0.0342447424726003	0.972681988113059	0.998015922576327	ENSMUSG00000005237	ENSMUSG00000005237	ENSG00000183914	DNAH2
ENSMUSG00000005251.16	30.8807074255602	0.6520425680423	0.516376542191715	1.26272693425376	0.206687330919036	0.765420788665508	ENSMUSG00000005251	ENSMUSG00000005251	ENSG00000183421	RIPK4
ENSMUSG00000005262.14	2183.24906008415	0.0081780577419184	0.0811242736249442	0.100809010379894	0.919702074033287	0.991529079765919	ENSMUSG00000005262	ENSMUSG00000005262	ENSG00000070010	UFD1
ENSMUSG00000005267.14	347.889329434822	0.204893134282221	0.139050061943635	1.47352062572454	0.140610706438629	0.665053959456375	ENSMUSG00000005267	ENSMUSG00000005267	ENSG00000141040	ZNF287
ENSMUSG00000005299.7	3132.51212345312	0.116172625562837	0.0723830681743094	1.60496962194356	0.108500490172112	0.598525939026562	ENSMUSG00000005299	ENSMUSG00000005299	ENSG00000168924	LETM1
ENSMUSG00000005312.16	6354.60389221472	0.0142527208690522	0.0635710173843289	0.224201553718813	0.82260047455271	0.985388769569232	ENSMUSG00000005312	ENSMUSG00000005312	ENSG00000135018	UBQLN1
ENSMUSG00000005338.15	14350.9360481802	-0.0182654625070337	0.0713617763292422	-0.255955827427308	0.797984945942782	0.981049727158395	ENSMUSG00000005338	ENSMUSG00000005338	ENSG00000162706	CADM3
ENSMUSG00000005354.17	2860.13405198141	0.0844707612334919	0.0712791102812365	1.18507036493872	0.235989627063913	0.794229312655915	ENSMUSG00000005354	ENSMUSG00000005354	ENSG00000100348	TXN2
ENSMUSG00000005357.10	220.302010230233	0.328729466242439	0.214919849607968	1.5295444643297	0.126129524957758	0.639123977201945	ENSMUSG00000005357	ENSMUSG00000005357	ENSG00000105143	SLC1A6
ENSMUSG00000005360.15	17485.6574770968	-0.139974984090007	0.0804682025351702	-1.73950678255585	0.0819456602340204	0.531554376925052	ENSMUSG00000005360	ENSMUSG00000005360	ENSG00000079215	SLC1A3
ENSMUSG00000005362.15	2220.55073663076	-0.0098099332236768	0.0838283134973459	-0.117024103365594	0.906840952987487	0.991302138624136	ENSMUSG00000005362	ENSMUSG00000005362	ENSG00000113851	CRBN
ENSMUSG00000005370.5	671.852478400629	-0.134277426441111	0.113746493840352	-1.180497278708	0.23780249214483	0.796015993593148	ENSMUSG00000005370	ENSMUSG00000005370	ENSG00000116062	MSH6
ENSMUSG00000005371.16	4254.25028568891	0.0787544823628966	0.0810875924153578	0.971227286654286	0.331435108725453	0.868358432026112	ENSMUSG00000005371	ENSMUSG00000005371	ENSG00000138081	FBXO11
ENSMUSG00000005373.14	79.1664621438993	-1.15873135737302	0.296684612764926	-3.90559977672697	9.39919654296775e-05	0.0056048084744945	ENSMUSG00000005373	ENSMUSG00000005373	ENSG00000009950	MLXIPL
ENSMUSG00000005374.14	897.669054452158	-0.11056352142847	0.137237210270678	-0.805638071558012	0.420451566880114	0.907858970054885	ENSMUSG00000005374	ENSMUSG00000005374	ENSG00000106638	TBL2
ENSMUSG00000005378.18	605.534014600991	0.0170226800697394	0.124166987933212	0.137095055240413	0.890955660912456	0.99087389191623	ENSMUSG00000005378	ENSMUSG00000005378	ENSG00000071462	BUD23
ENSMUSG00000005397.9	349.42125377468	-0.421187142597458	0.21177081919253	-1.98888186863243	0.0467142435059131	0.401504678831098	ENSMUSG00000005397	ENSMUSG00000005397	ENSG00000116962	NID1
ENSMUSG00000005410.7	252.677013158773	-0.0381399068612392	0.155821928108521	-0.244765979501145	0.806637637180227	0.98191029350836	ENSMUSG00000005410	ENSMUSG00000005410	ENSG00000100297	MCM5
ENSMUSG00000005413.9	322.520390193257	-1.39312504622073	0.258595237955289	-5.38728035843258	7.15318087989467e-08	1.94812076888714e-05	ENSMUSG00000005413	ENSMUSG00000005413	ENSG00000100292	HMOX1
ENSMUSG00000005417.18	10518.9211308025	-0.0153211485916474	0.0555313106323525	-0.275901080258698	0.782624044179908	0.98097928268357	ENSMUSG00000005417	ENSMUSG00000005417	ENSG00000133030	MPRIP
ENSMUSG00000005442.14	4357.4215228201	-0.170017084765748	0.0726970524178479	-2.33870671658769	0.0193506173136975	0.238413716490911	ENSMUSG00000005442	ENSMUSG00000005442	ENSG00000079432	CIC
ENSMUSG00000005447.13	290.86494964676	0.259076692327738	0.193965113094352	1.33568706348607	0.181651579478083	0.732026463819414	ENSMUSG00000005447	ENSMUSG00000005447	ENSG00000079462	PAFAH1B3
ENSMUSG00000005465.10	10.384039542086	0.463540215964759	0.770351910021568	0.601725276376326	0.547357021915592	0.938965387529495	ENSMUSG00000005465	ENSMUSG00000005465	ENSG00000104998	IL27RA
ENSMUSG00000005469.11	5144.83526878177	0.0285518654847526	0.0741410176346029	0.385102152569147	0.70016173325798	0.968070310644087	ENSMUSG00000005469	ENSMUSG00000005469	ENSG00000072062	PRKACA
ENSMUSG00000005470.9	32.741872303725	-0.758625870823976	0.509861493535636	-1.48790579489202	0.136775739243894	0.657738125091394	ENSMUSG00000005470	ENSMUSG00000005470	ENSG00000105011	ASF1B
ENSMUSG00000005481.19	330.38257194436	-0.0321534508113032	0.139902045312633	-0.229828311226267	0.818225184342228	0.98535869447549	ENSMUSG00000005481	ENSMUSG00000005481	ENSG00000123136	DDX39A
ENSMUSG00000005483.11	2190.76086968572	0.0500140772861696	0.0729252122146613	0.685826969401873	0.492822227339937	0.927457738835391	ENSMUSG00000005483	ENSMUSG00000005483	ENSG00000132002	DNAJB1
ENSMUSG00000005493.16	20.4681632297284	0.518211640846776	0.551415533688474	0.939784262841501	0.347328232674353	0.873527857849867	ENSMUSG00000005493	ENSMUSG00000005493	ENSG00000057468	MSH4
ENSMUSG00000005501.15	336.684611524547	-0.036466164598279	0.143163381623419	-0.25471712238679	0.798941590606892	0.981321805086106	ENSMUSG00000005501	ENSMUSG00000005501	ENSG00000085982	USP40
ENSMUSG00000005505.13	1007.56336475288	0.124857069848289	0.0944831571866742	1.32147436184423	0.186343245644195	0.739014388887116	ENSMUSG00000005505	ENSMUSG00000005505	ENSG00000123444	KBTBD4
ENSMUSG00000005506.17	5211.92386649497	0.004085176938559	0.0687612669868654	0.0594110189874685	0.952624736680788	0.995981607023589	ENSMUSG00000005506	ENSMUSG00000005506	ENSG00000149187	CELF1
ENSMUSG00000005510.10	2958.07253633861	0.0609969282216851	0.0730865714884292	0.834584616290859	0.403951626759622	0.899513923340505	ENSMUSG00000005510	ENSMUSG00000005510	ENSG00000213619	NDUFS3
ENSMUSG00000005514.15	2597.38837547535	-0.0270768581939625	0.0810346361793668	-0.334139319562428	0.73827443077062	0.97305619070615	ENSMUSG00000005514	ENSMUSG00000005514	ENSG00000127948	POR
ENSMUSG00000005533.11	1339.59512312898	-0.0127283162266603	0.0960659500589007	-0.132495605559058	0.894592298638791	0.990922856679843	ENSMUSG00000005533	ENSMUSG00000005533	ENSG00000140443	IGF1R
ENSMUSG00000005534.11	1177.52207099385	0.0621936899514668	0.09049779823226	0.687239813192455	0.491931619336273	0.927457738835391	ENSMUSG00000005534	ENSMUSG00000005534	ENSG00000171105	INSR
ENSMUSG00000005553.15	15.1899120422529	1.15911884540709	0.826085328150255	1.40314663135654	0.160573118189249	0.69923607668553	ENSMUSG00000005553	ENSMUSG00000005553	ENSG00000105675	ATP4A
ENSMUSG00000005566.15	3291.40480033109	-0.0468436822118485	0.0833900495189432	-0.561741868269395	0.574291903905308	0.944816542312349	ENSMUSG00000005566	ENSMUSG00000005566	ENSG00000130726	TRIM28
ENSMUSG00000005575.17	4215.7064414763	0.0271044412077076	0.0643649551601248	0.421105571195974	0.673677993563866	0.963369923324232	ENSMUSG00000005575	ENSMUSG00000005575	ENSG00000130725	UBE2M
ENSMUSG00000005580.12	1469.26654394516	-0.393438169483823	0.0995836929829531	-3.95082927433885	7.78808675113621e-05	0.004800987126621	ENSMUSG00000005580	ENSMUSG00000005580	ENSG00000162104	ADCY9
ENSMUSG00000005583.17	15439.1194801864	-0.236257104668939	0.105942566038073	-2.23004891710885	0.0257441955530679	0.283870911681259	ENSMUSG00000005583	ENSMUSG00000005583	ENSG00000081189	MEF2C
ENSMUSG00000005609.17	1796.39673657152	0.0246831622617792	0.0754905567725047	0.326970197559456	0.743690426290948	0.974055090336501	ENSMUSG00000005609	ENSMUSG00000005609	ENSG00000198730	CTR9
ENSMUSG00000005610.18	20841.5051461756	-0.0802265957531629	0.0681811401506217	-1.1766684390424	0.23932786962179	0.797655289580487	ENSMUSG00000005610	ENSMUSG00000005610	ENSG00000110321	EIF4G2
ENSMUSG00000005611.16	142.381254662534	0.52839052807398	0.242203333110976	2.18159891231503	0.0291391472348705	0.305940348647283	ENSMUSG00000005611	ENSMUSG00000005611	ENSG00000072952	IRAG1
ENSMUSG00000005615.16	1358.01184027395	-0.0414995561952885	0.0906818405893926	-0.457639103105532	0.647211745387165	0.958588872946907	ENSMUSG00000005615	ENSMUSG00000005615	ENSG00000161217	PCYT1A
ENSMUSG00000005621.12	808.19861576132	-0.093488062655456	0.114426438912799	-0.817014525171935	0.413920127334319	0.904310412292783	ENSMUSG00000005621	ENSMUSG00000005621	ENSG00000166716	ZNF592
ENSMUSG00000005625.16	3067.27145423612	0.0416420310372915	0.0757395786943263	0.549805422147284	0.582452839275151	0.946442837013135	ENSMUSG00000005625	ENSMUSG00000005625	ENSG00000159352	PSMD4
ENSMUSG00000005640.12	11.8303532969241	0.843772970781246	0.720993180868655	1.17029258135932	0.241883246330568	0.799138800614497	ENSMUSG00000005640	ENSMUSG00000005640	ENSG00000027644	INSRR
ENSMUSG00000005656.10	1330.85630179245	-0.060950530527888	0.0871200221079821	-0.699615645785099	0.484167368964039	0.92578017961954	ENSMUSG00000005656	ENSMUSG00000005656	ENSG00000129515	SNX6
ENSMUSG00000005667.9	230.650410643144	-0.196281307271362	0.169460134356664	-1.15827423373953	0.246752142786808	0.803106374145346	ENSMUSG00000005667	ENSMUSG00000005667	ENSG00000065911	MTHFD2
ENSMUSG00000005672.13	971.050062513154	0.0132711308268104	0.10146229220533	0.130798649807295	0.895934591118372	0.990922856679843	ENSMUSG00000005672	ENSMUSG00000005672	ENSG00000157404	KIT
ENSMUSG00000005674.10	2176.29412590937	0.196120364294521	0.103129714589321	1.90168628969355	0.0572121793223203	0.448817986283052	ENSMUSG00000005674	ENSMUSG00000005674	ENSG00000158882	TOMM40L
ENSMUSG00000005677.15	16.3052729306802	0.836466128780591	0.598592057510747	1.39738928755428	0.162296538756794	0.701427035219143	ENSMUSG00000005677	ENSMUSG00000005677	ENSG00000143257	NR1I3
ENSMUSG00000005681.13	17.7288120543338	-0.505337091446038	0.576723965211962	-0.876220032334381	0.380910428283625	0.88869266976229	ENSMUSG00000005681	ENSMUSG00000005681	ENSG00000158874	APOA2
ENSMUSG00000005682.10	430.784559018554	-0.0024038879276121	0.135711223137137	-0.0177132581377078	0.985867603843229	0.99918141925722	ENSMUSG00000005682	ENSMUSG00000005682	ENSG00000135473	PAN2
ENSMUSG00000005686.18	744.059834490989	-0.20540510183413	0.125302453071564	-1.63927438608738	0.101156127973759	0.579345846559062	ENSMUSG00000005686	ENSMUSG00000005686	ENSG00000133805	AMPD3
ENSMUSG00000005687.15	1585.4173713272	0.0430378654465055	0.101086401251488	0.425753265658686	0.670287644263096	0.961931819011908	ENSMUSG00000005687	ENSMUSG00000005687	ENSG00000116752	BCAS2
ENSMUSG00000005696.12	132.539549487986	1.21598053895766	0.326928221884423	3.71941134952716	0.0001996876171526	0.009664986605262	ENSMUSG00000005696	ENSMUSG00000005696	ENSG00000183918	SH2D1A
ENSMUSG00000005698.16	2187.48081202094	-0.0411889924234146	0.0757918150787202	-0.543449083263598	0.586820638859124	0.94718445367914	ENSMUSG00000005698	ENSMUSG00000005698	ENSG00000102974	CTCF
ENSMUSG00000005699.17	617.266908752207	0.0144584263327944	0.110459503898596	0.130893457081498	0.895859590643845	0.990922856679843	ENSMUSG00000005699	ENSMUSG00000005699	ENSG00000102981	PARD6A
ENSMUSG00000005716.17	1790.55963582059	0.130023490509201	0.0791571488632583	1.64259946671163	0.100465831187859	0.577931910997749	ENSMUSG00000005716	ENSMUSG00000005716	ENSG00000100362	PVALB
ENSMUSG00000005718.9	95.0669508852191	-0.254731793545162	0.261212959164687	-0.975188192652267	0.329466917921805	0.868358432026112	ENSMUSG00000005718	ENSMUSG00000005718	ENSG00000090447	TFAP4
ENSMUSG00000005732.15	1839.42082683581	0.0755659125676239	0.0982851312208452	0.768843787752884	0.441986050901087	0.915790393679942	ENSMUSG00000005732	ENSMUSG00000005732	ENSG00000099901	RANBP1
ENSMUSG00000005763.16	9.9702108849504	-0.226154458977633	1.14007391621538	-0.19836824241044	0.842756962586076	0.986818027070579	ENSMUSG00000005763	ENSMUSG00000005763	ENSG00000198821	CD247
ENSMUSG00000005774.13	610.153053125729	-0.108736399388045	0.149503374978106	-0.727317355905635	0.467031568428404	0.922654451711349	ENSMUSG00000005774	ENSMUSG00000005774	ENSG00000143390	RFX5
ENSMUSG00000005779.13	3843.55596134931	0.164781720427118	0.0780846003677535	2.11029728846724	0.0348327570120364	0.339526344657387	ENSMUSG00000005779	ENSMUSG00000005779	ENSG00000159377	PSMB4
ENSMUSG00000005802.13	2270.34303489583	-0.0579055084342279	0.0806844987272352	-0.717678232469229	0.472955707903523	0.924117152157961	ENSMUSG00000005802	ENSMUSG00000005802	ENSG00000104154	SLC30A4
ENSMUSG00000005804.15	926.150110961807	0.172345939748141	0.102125799987686	1.68758472167583	0.0914909741043096	0.553653526212063	ENSMUSG00000005804	ENSMUSG00000005804	ENSG00000104164	BLOC1S6
ENSMUSG00000005813.13	1220.40997504674	-0.0196594153974552	0.087164941333392	-0.225542690635918	0.821557118448912	0.985388769569232	ENSMUSG00000005813	ENSMUSG00000005813	ENSG00000164024	METAP1
ENSMUSG00000005823.10	655.725991689382	0.0311217664107855	0.108929882977745	0.285704579496738	0.775104396911914	0.98065340010745	ENSMUSG00000005823	ENSMUSG00000005823	ENSG00000125734	GPR108
ENSMUSG00000005846.13	1588.99536934311	0.0729319355511182	0.0852149820012094	0.855858134782956	0.392076254342677	0.894109857755466	ENSMUSG00000005846	ENSMUSG00000005846	ENSG00000171490	RSL1D1
ENSMUSG00000005871.16	8252.02227134939	-0.132003570040632	0.0985651838240185	-1.33925149752996	0.18048881270475	0.732026463819414	ENSMUSG00000005871	ENSMUSG00000005871	ENSG00000134982	APC
ENSMUSG00000005873.7	13593.9994604418	0.0131151626848501	0.0612950127730319	0.213967859561658	0.830572121093159	0.986055415667336	ENSMUSG00000005873	ENSMUSG00000005873	ENSG00000129625	REEP5
ENSMUSG00000005881.14	2946.70409675205	0.0459382752849619	0.112805550459578	0.407234175072113	0.683836003499479	0.966123652628055	ENSMUSG00000005881	ENSMUSG00000005881	ENSG00000125991	ERGIC3
ENSMUSG00000005882.19	1737.33355743051	0.0464165967601231	0.111561229371264	0.416063869336304	0.677363267589936	0.964116462810991	ENSMUSG00000005882	ENSMUSG00000005882	ENSG00000101019	UQCC1
ENSMUSG00000005883.16	17.83436945878	-3.39327132168659	0.958615459329698	-3.53976277835045	0.0004004868429676	0.0169159338509955	ENSMUSG00000005883	ENSMUSG00000005883	ENSG00000054796	SPO11
ENSMUSG00000005886.15	2706.1452842634	-0.0338559267466445	0.0724223901260186	-0.46747872705849	0.640157408453267	0.958588872946907	ENSMUSG00000005886	ENSMUSG00000005886	ENSG00000140396	NCOA2
ENSMUSG00000005892.5	245.947148233303	1.02124033213213	0.892553984030119	1.14417766365342	0.252549964381422	0.80725594878038	ENSMUSG00000005892	ENSMUSG00000005892	ENSG00000170893	TRH
ENSMUSG00000005893.15	2648.44088120888	-0.0303082633233054	0.0861555661058472	-0.351785319198877	0.724999269291661	0.970304035475774	ENSMUSG00000005893	ENSMUSG00000005893	ENSG00000177463	NR2C2
ENSMUSG00000005897.15	295.718395357299	-0.234654911413103	0.158049181834538	-1.48469551496168	0.137624500351811	0.659375833355794	ENSMUSG00000005897	ENSMUSG00000005897	ENSG00000120798	NR2C1
ENSMUSG00000005899.15	779.172961789675	0.15414902931262	0.175816786658535	0.876759450802631	0.380617307967599	0.888671743113194	ENSMUSG00000005899	ENSMUSG00000005899	ENSG00000136699	SMPD4
ENSMUSG00000005907.15	551.419375857333	0.127276131420632	0.166716093949527	0.763430382786949	0.445206765966519	0.917101812891294	ENSMUSG00000005907	ENSMUSG00000005907	ENSG00000127980	PEX1
ENSMUSG00000005917.16	138.939301929408	-0.0010688061364125	0.214911133365903	-0.0049732469401332	0.996031939406544	0.999342240023169	ENSMUSG00000005917	ENSMUSG00000005917	ENSG00000115507	OTX1
ENSMUSG00000005936.20	2092.89894976125	0.03228048287075	0.0839955957386473	0.384311612851594	0.700747501858152	0.968199112972054	ENSMUSG00000005936	ENSMUSG00000005936	ENSG00000112078	KCTD20
ENSMUSG00000005949.10	295.918128081028	0.0893987176925453	0.167783335345759	0.532822389710619	0.594156533438758	0.947504753986783	ENSMUSG00000005949	ENSMUSG00000005949	ENSG00000040531	CTNS
ENSMUSG00000005958.16	651.348948472926	-0.0364857326992226	0.125501413877758	-0.290719694478985	0.771265707853414	0.979892662548932	ENSMUSG00000005958	ENSMUSG00000005958	ENSG00000182580	EPHB3
ENSMUSG00000005968.15	75.8027244830804	0.687183260078812	0.398013347835057	1.72653320250855	0.08425153136275	0.535657732674599	ENSMUSG00000005968	ENSMUSG00000005968	ENSG00000143367	TUFT1
ENSMUSG00000005980.16	93.8622371357307	0.0741482441853317	0.276727671173587	0.267946620122494	0.788740407618481	0.981049727158395	ENSMUSG00000005980	ENSMUSG00000005980	ENSG00000213918	DNASE1
ENSMUSG00000005981.12	2121.59579126641	-0.0338586564999864	0.077469574196237	-0.437057475160759	0.662069666243828	0.960569619646629	ENSMUSG00000005981	ENSMUSG00000005981	ENSG00000126602	TRAP1
ENSMUSG00000005982.15	2720.14390988665	0.0338231635547632	0.0704421097774324	0.480155459023449	0.631116855677737	0.954913527002016	ENSMUSG00000005982	ENSMUSG00000005982	ENSG00000122390	NAA60
ENSMUSG00000005983.16	132.403300745834	-0.0363120557168172	0.259306668441896	-0.140035178944709	0.888632195449943	0.99013738252788	ENSMUSG00000005983	ENSMUSG00000005983	ENSG00000215131	C16orf90
ENSMUSG00000005986.17	1227.83494262669	0.0116386979190603	0.111155543222264	0.104706410329782	0.916608775218965	0.991529079765919	ENSMUSG00000005986	ENSMUSG00000005986	ENSG00000172932	ANKRD13D
ENSMUSG00000006005.19	3414.27684184765	0.196650685792719	0.2347523138369	0.837694345067659	0.402202390231837	0.899513923340505	ENSMUSG00000006005	ENSMUSG00000006005	ENSG00000047410	TPR
ENSMUSG00000006010.15	1823.41073814778	0.0835169205868099	0.0805608327027794	1.03669385959473	0.299878554615351	0.849723093186824	ENSMUSG00000006010	ENSMUSG00000006010	ENSG00000157181	ODR4
ENSMUSG00000006014.17	131.449132944541	0.205845757133241	0.346514677521363	0.594046285732156	0.552481155618058	0.940140226295132	ENSMUSG00000006014	ENSMUSG00000006014	ENSG00000116690	PRG4
ENSMUSG00000006019.16	324.443113597918	-0.0797020198971043	0.150867000876568	-0.528293261177193	0.597295808102512	0.947528607813176	ENSMUSG00000006019	ENSMUSG00000006019	ENSG00000134815	DHX34
ENSMUSG00000006021.6	607.231148748688	0.171543858819454	0.116541725492086	1.47195228228453	0.14103376374386	0.666177345854053	ENSMUSG00000006021	ENSMUSG00000006021	ENSG00000118162	KPTN
ENSMUSG00000006024.14	6654.03748097699	0.0187745819781275	0.0598304099968904	0.313796645871276	0.753675492021722	0.976120992797882	ENSMUSG00000006024	ENSMUSG00000006024	ENSG00000105402	NAPA
ENSMUSG00000006050.13	983.474016855799	0.173745545813394	0.104071360386935	1.66948471863357	0.0950213563819666	0.563305617252029	ENSMUSG00000006050	ENSMUSG00000006050	ENSG00000113108	APBB3
ENSMUSG00000006058.11	1754.12381041263	0.0474843562987933	0.082684256965665	0.574285336064777	0.565774730581428	0.94142727602766	ENSMUSG00000006058	ENSMUSG00000006058	ENSG00000159210	SNF8
ENSMUSG00000006095.13	2212.25743089844	0.0331796624048651	0.0965075077364222	0.343803950418907	0.730993729134986	0.972263237546966	ENSMUSG00000006095	ENSMUSG00000006095	ENSG00000105254	TBCB
ENSMUSG00000006127.10	1013.56967279617	-0.138195674364095	0.117780478313657	-1.17333259588292	0.240662455692877	0.797655289580487	ENSMUSG00000006127	ENSMUSG00000006127	ENSG00000132376	INPP5K
ENSMUSG00000006134.5	1788.00431928874	-0.121339114347111	0.0789097155545918	-1.53769549787777	0.124123084969189	0.635204638039201	ENSMUSG00000006134	ENSMUSG00000006134	ENSG00000099942	CRKL
ENSMUSG00000006154.14	238.345785316515	-0.530839501667263	0.307093948498637	-1.7285899128345	0.0838825162550297	0.534802331972581	ENSMUSG00000006154	ENSMUSG00000006154	ENSG00000131037	EPS8L1
ENSMUSG00000006169.21	1966.07498560673	-0.145332083027554	0.0795905302995337	-1.82599716926883	0.0678506882360388	0.488507015874059	ENSMUSG00000006169	ENSMUSG00000006169	ENSG00000113282	CLINT1
ENSMUSG00000006179.10	25.2551736233877	0.626549962426323	0.550610008518348	1.13791967587426	0.255154024468926	0.809844405024263	ENSMUSG00000006179	ENSMUSG00000006179	ENSG00000112812	PRSS16
ENSMUSG00000006191.18	353.307765919102	0.0739771151850746	0.151782830586059	0.487387900854374	0.625983466118062	0.954296208729685	ENSMUSG00000006191	ENSMUSG00000006191	ENSG00000145996	CDKAL1
ENSMUSG00000006205.14	4350.21278479031	-0.153604134831887	0.0731887004679832	-2.09874111508622	0.0358397281763859	0.345831581192233	ENSMUSG00000006205	ENSMUSG00000006205	ENSG00000166033	HTRA1
ENSMUSG00000006215.13	1017.92366034922	-0.0750219565616619	0.102653195898696	-0.730829234344519	0.464883464554531	0.922135947138442	ENSMUSG00000006215	ENSMUSG00000006215	ENSG00000116809	ZBTB17
ENSMUSG00000006218.5	111.290944903432	0.362418099464731	0.241180425669514	1.50268455020205	0.132920408630799	0.649954454804733	ENSMUSG00000006218	ENSMUSG00000006218	ENSG00000185519	FAM131C
ENSMUSG00000006219.13	101.34010038718	-0.800610625672057	0.773849010197614	-1.0345824768421	0.300863940965507	0.850618575815496	ENSMUSG00000006219	ENSMUSG00000006219	ENSG00000162458	FBLIM1
ENSMUSG00000006221.8	13.0101906537776	-0.0990769875405007	0.745553482444294	-0.132890516741572	0.894279966926968	0.990922856679843	ENSMUSG00000006221	ENSMUSG00000006221	ENSG00000173641	HSPB7
ENSMUSG00000006235.7	206.201607351297	0.115751640712327	0.176275931124022	0.656650286708103	0.511405806748152	0.932671929734844	ENSMUSG00000006235	ENSMUSG00000006235	ENSG00000187266	EPOR
ENSMUSG00000006241.17	142.562633881485	0.0409338733455936	0.23152667423565	0.176799815747928	0.859665633785878	0.987780684294945	ENSMUSG00000006241	ENSMUSG00000006241	ENSG00000183401	CCDC159
ENSMUSG00000006262.16	727.376175317918	0.206194662067891	0.105723877557061	1.95031308756723	0.0511388137097998	0.422496046722235	ENSMUSG00000006262	ENSMUSG00000006262	ENSG00000173542	MOB1B
ENSMUSG00000006270.8	29.5989826419615	0.293390779005485	0.445466951839619	0.658614017928573	0.510143658939593	0.932664315699637	ENSMUSG00000006270	ENSMUSG00000006270	ENSG00000148704	VAX1
ENSMUSG00000006273.15	20106.2525708604	-0.0011489274076598	0.0786518279406645	-0.014607764851017	0.988345104459141	0.99918141925722	ENSMUSG00000006273	ENSMUSG00000006273	ENSG00000147416	ATP6V1B2
ENSMUSG00000006276.11	1284.30978477262	0.0418679604792697	0.0893911062074904	0.468368300332784	0.639521233063799	0.958326959634545	ENSMUSG00000006276	ENSMUSG00000006276	ENSG00000127527	EPS15L1
ENSMUSG00000006281.9	169.068716021134	-0.782959596561689	0.299992883026213	-2.60992723781808	0.0090561482748526	0.151881927914739	ENSMUSG00000006281	ENSMUSG00000006281	ENSG00000129566	TEP1
ENSMUSG00000006288.9	1163.86244188588	0.124344970313071	0.106337203861474	1.16934587141352	0.242264308641971	0.799673813276058	ENSMUSG00000006288	ENSMUSG00000006288	ENSG00000136319	TTC5
ENSMUSG00000006289.15	704.415678999553	0.0056312178377944	0.105703125911717	0.0532739007406238	0.957513674855309	0.995981607023589	ENSMUSG00000006289	ENSMUSG00000006289	ENSG00000092094	OSGEP
ENSMUSG00000006299.14	4271.10948234398	0.0590612079318207	0.0790623312665557	0.747020825033581	0.455050990342799	0.920591548976566	ENSMUSG00000006299	ENSMUSG00000006299	ENSG00000127837	AAMP
ENSMUSG00000006301.18	1187.08820512661	0.0204133777002478	0.105463502636071	0.193558692723202	0.846521444853607	0.986818027070579	ENSMUSG00000006301	ENSMUSG00000006301	ENSG00000135926	TMBIM1
ENSMUSG00000006304.15	6181.3285346945	-0.0682568718810001	0.0704583458055004	-0.968754958701735	0.332667464302186	0.868424210777748	ENSMUSG00000006304	ENSMUSG00000006304	ENSG00000163466	ARPC2
ENSMUSG00000006307.17	1256.22864182569	0.239957019991733	0.109117475287314	2.19907049132056	0.0278729103764161	0.298297358145727	ENSMUSG00000006307	ENSMUSG00000006307	ENSG00000272333	KMT2B
ENSMUSG00000006310.11	16.228726059028	0.120244738274704	0.67616487947703	0.177833457377593	0.858853770939063	0.987492423334914	ENSMUSG00000006310	ENSMUSG00000006310	ENSG00000011590	ZBTB32
ENSMUSG00000006315.10	1448.0740052584	0.0279393682500957	0.103731852717797	0.269342227272319	0.78766633972212	0.981049727158395	ENSMUSG00000006315	ENSMUSG00000006315	ENSG00000105677	TMEM147
ENSMUSG00000006333.15	5806.30855787757	-0.108805868407578	0.0739941392127518	-1.47046603373186	0.141435578443194	0.666985818028056	ENSMUSG00000006333	ENSMUSG00000006333	ENSG00000170889	RPS9
ENSMUSG00000006335.17	564.498812804499	-0.0080389076460448	0.118172766108635	-0.0680267367072949	0.945764350763823	0.994825704111244	ENSMUSG00000006335	ENSMUSG00000006335	ENSG00000105619	TFPT
ENSMUSG00000006342.16	337.181419358791	0.219863312782521	0.177980531947596	1.23532225899435	0.216710592792668	0.777490795652341	ENSMUSG00000006342	ENSMUSG00000006342	ENSG00000099994	SUSD2
ENSMUSG00000006344.18	69.4219776222804	-0.0930093732681441	0.296076833303138	-0.314139313875046	0.753415231598853	0.976120992797882	ENSMUSG00000006344	ENSMUSG00000006344	ENSG00000099998	GGT5
ENSMUSG00000006356.11	4008.49779982294	-0.117608712360992	0.10043593410599	-1.17098241190129	0.241605846871875	0.79871858248641	ENSMUSG00000006356	ENSMUSG00000006356	ENSG00000182809	CRIP2
ENSMUSG00000006362.17	842.604498926564	-0.348483913902345	0.114539163459858	-3.04248698327954	0.0023463196485255	0.0618485941331689	ENSMUSG00000006362	ENSMUSG00000006362	ENSG00000129993	CBFA2T3
ENSMUSG00000006369.15	372.908794414795	-0.222295145173314	0.174418800205077	-1.27449073673219	0.202489553486601	0.761195074325198	ENSMUSG00000006369	ENSMUSG00000006369	ENSG00000077942	FBLN1
ENSMUSG00000006373.11	10532.058966671	0.179051619328062	0.0979953574480267	1.82714389733233	0.067678136549652	0.488498005388251	ENSMUSG00000006373	ENSMUSG00000006373	ENSG00000101856	PGRMC1
ENSMUSG00000006386.16	541.894831001347	0.0792698115368351	0.133010762381528	0.595965394961482	0.55119834468895	0.939800478123622	ENSMUSG00000006386	ENSMUSG00000006386	ENSG00000120156	TEK
ENSMUSG00000006389.14	14.9884465559603	-0.267617980249375	0.705473480759583	-0.379345202262217	0.704431537034765	0.968862845021282	ENSMUSG00000006389	ENSMUSG00000006389	ENSG00000117400	MPL
ENSMUSG00000006390.16	441.825838810345	-0.11742253831664	0.133761926734586	-0.877847240864235	0.38002662377919	0.888671743113194	ENSMUSG00000006390	ENSMUSG00000006390	ENSG00000066322	ELOVL1
ENSMUSG00000006392.17	693.609513227531	0.0789357920771835	0.125416367129165	0.62938987856257	0.529093842618779	0.936461087495844	ENSMUSG00000006392	ENSMUSG00000006392	ENSG00000159479	MED8
ENSMUSG00000006395.18	244.044429370239	0.268257633300237	0.16264993825493	1.64929440600084	0.0990873351300698	0.573983048926471	ENSMUSG00000006395	ENSMUSG00000006395	ENSG00000178922	HYI
ENSMUSG00000006398.16	51.9282322416978	-0.554230960991037	0.371536056711114	-1.49172859801862	0.135770308845627	0.655801287625874	ENSMUSG00000006398	ENSMUSG00000006398	ENSG00000117399	CDC20
ENSMUSG00000006403.14	946.866719296357	0.0734980955263354	0.12914402375218	0.569117280001852	0.569276552285364	0.943630763165759	ENSMUSG00000006403	ENSMUSG00000006403	ENSG00000158859	ADAMTS4
ENSMUSG00000006411.13	175.993406581405	-0.138094384621495	0.211666060204605	-0.652416284821512	0.514132661740383	0.933749246419505	ENSMUSG00000006411	ENSMUSG00000006411	ENSG00000143217	NECTIN4
ENSMUSG00000006412.11	3417.97059106215	0.110055477879079	0.0812584749296722	1.35438768662998	0.175612723940662	0.726190848596736	ENSMUSG00000006412	ENSMUSG00000006412	ENSG00000143256	PFDN2
ENSMUSG00000006418.18	1882.52913616951	-0.0714948970412285	0.0826112811607116	-0.865437456443057	0.38679872994608	0.89216540161422	ENSMUSG00000006418	ENSMUSG00000006418	ENSG00000124226	RNF114
ENSMUSG00000006423.16	1875.53843899604	-0.10221315771646	0.0824223970760206	-1.24011386883332	0.214933279937703	0.77682711213286	ENSMUSG00000006423	ENSMUSG00000006423	ENSG00000018610	STEEP1
ENSMUSG00000006435.17	5948.603328822	-0.0294267884974392	0.0607994865064623	-0.483997319521958	0.628387771445593	0.954323068295275	ENSMUSG00000006435	ENSMUSG00000006435	ENSG00000107954	NEURL1
ENSMUSG00000006442.11	1389.67618260406	0.0681991524446731	0.082428006843653	0.827378400329772	0.408022619253294	0.902337744941807	ENSMUSG00000006442	ENSMUSG00000006442	ENSG00000116649	SRM
ENSMUSG00000006445.4	46.4247096044928	-0.60579854388166	0.385981945288762	-1.56949969105018	0.116531551400791	0.618484938455567	ENSMUSG00000006445	ENSMUSG00000006445	ENSG00000142627	EPHA2
ENSMUSG00000006456.11	768.576884600562	-0.490177544067296	0.149643765493081	-3.27562957569361	0.0010542673942666	0.0344752995397543	ENSMUSG00000006456	ENSMUSG00000006456	ENSG00000239306	RBM14
ENSMUSG00000006457.5	33.4734254579833	0.756760196273313	0.441635384181728	1.71354067943504	0.0866131161820511	0.541003540847996	ENSMUSG00000006457	ENSMUSG00000006457	ENSG00000248746	ACTN3
ENSMUSG00000006463.14	615.59633281186	0.0652217450927026	0.121009597827944	0.538979934347335	0.589900700093514	0.947504753986783	ENSMUSG00000006463	ENSMUSG00000006463	ENSG00000174165	ZDHHC24
ENSMUSG00000006476.20	13947.1084781784	-0.0547290872400636	0.0648736286985003	-0.843626113384478	0.398878367306519	0.897075710908942	ENSMUSG00000006476	ENSMUSG00000006476	ENSG00000165802	NSMF
ENSMUSG00000006494.12	2048.78780492097	-0.196101610232875	0.125121174024203	-1.5672935597211	0.117046090057445	0.619055073993683	ENSMUSG00000006494	ENSMUSG00000006494	ENSG00000152256	PDK1
ENSMUSG00000006498.17	918.0396548564	-0.244627204737063	0.165665914742764	-1.4766296683111	0.139774934409009	0.662977184341353	ENSMUSG00000006498	ENSMUSG00000006498	ENSG00000011304	PTBP1
ENSMUSG00000006517.6	663.223330881622	0.0859852000796631	0.119353798755163	0.720422818347403	0.471264704865918	0.923846913374345	ENSMUSG00000006517	ENSMUSG00000006517	ENSG00000167508	MVD
ENSMUSG00000006519.12	446.898030767659	-1.21050444284792	0.416454612585976	-2.90668996395859	0.0036527503462922	0.0846908965295994	ENSMUSG00000006519	ENSMUSG00000006519	ENSG00000051523	CYBA
ENSMUSG00000006522.18	1079.83745308663	0.493419757247249	0.164976965295854	2.99084030526563	0.0027821094459861	0.0699244504971189	ENSMUSG00000006522	ENSMUSG00000006522	ENSG00000162267	ITIH3
ENSMUSG00000006527.17	1057.96140737576	-0.0192231903129805	0.093417133715963	-0.205777993268656	0.836964332139498	0.986818027070579	ENSMUSG00000006527	ENSMUSG00000006527	ENSG00000163935	SFMBT1
ENSMUSG00000006567.12	58.1028280933434	-0.230369865404372	0.321236224757001	-0.717135390252563	0.47329056071802	0.924117152157961	ENSMUSG00000006567	ENSMUSG00000006567	ENSG00000123191	ATP7B
ENSMUSG00000006575.15	9080.99818788602	0.0320623744239242	0.0693044958326731	0.462630512475477	0.643629233792688	0.958588872946907	ENSMUSG00000006575	ENSMUSG00000006575	ENSG00000108309	RUNDC3A
ENSMUSG00000006576.17	4002.54824261664	0.0571489231046563	0.075493527436268	0.757004276332189	0.449047300482816	0.918853472312625	ENSMUSG00000006576	ENSMUSG00000006576	ENSG00000114923	SLC4A3
ENSMUSG00000006585.4	58.4238499209127	-0.443154800995009	0.367077460155189	-1.20725146351306	0.227335316545948	0.787664899857917	ENSMUSG00000006585	ENSMUSG00000006585	ENSG00000167513	CDT1
ENSMUSG00000006586.16	644.792938875542	-0.020377094510219	0.111170196392561	-0.183296379528413	0.854565474993338	0.987303855477598	ENSMUSG00000006586	ENSMUSG00000006586	ENSG00000079102	RUNX1T1
ENSMUSG00000006589.9	628.36806006255	-0.139552982306513	0.114921738293441	-1.21433059035514	0.224621508754733	0.785665148431712	ENSMUSG00000006589	ENSMUSG00000006589	ENSG00000198931	APRT
ENSMUSG00000006599.14	1594.87613314795	-0.0088947891514201	0.0829242477790964	-0.107264031807863	0.91457951833141	0.991529079765919	ENSMUSG00000006599	ENSMUSG00000006599	ENSG00000110768	GTF2H1
ENSMUSG00000006611.16	189.190139782036	0.235700305509872	0.264387460125786	0.891495781977461	0.372663253425087	0.885580539783521	ENSMUSG00000006611	ENSMUSG00000006611	ENSG00000010704	HFE
ENSMUSG00000006641.13	580.059287954992	0.0268993457755217	0.140784222213157	0.191067900597513	0.848472395918048	0.986818027070579	ENSMUSG00000006641	ENSMUSG00000006641	ENSG00000138074	SLC5A6
ENSMUSG00000006642.4	14.1395995852177	0.259414830133359	0.694835338055806	0.373347203179416	0.708890048936009	0.968862845021282	ENSMUSG00000006642	ENSMUSG00000006642	ENSG00000163792	TCF23
ENSMUSG00000006649.18	52.7122401655906	-0.456709533202004	0.425435304387318	-1.0735111272905	0.283041848834324	0.836112128165761	ENSMUSG00000006649	ENSMUSG00000006649	ENSG00000161270	NPHS1
ENSMUSG00000006651.9	40608.5065403877	0.0661540325650635	0.0622930653087607	1.0619806913846	0.288244450910416	0.840664534854607	ENSMUSG00000006651	ENSMUSG00000006651	ENSG00000105290	APLP1
ENSMUSG00000006673.15	2165.57314988863	-0.106130136441657	0.072719634239494	-1.45944266017798	0.144443311680508	0.672190030154101	ENSMUSG00000006673	ENSMUSG00000006673	ENSG00000198218	QRICH1
ENSMUSG00000006675.11	1918.68131265231	0.0550456880651063	0.091944510608136	0.59868378983177	0.549383768928003	0.939022521289649	ENSMUSG00000006675	ENSMUSG00000006675	ENSG00000178467	P4HTM
ENSMUSG00000006676.18	2992.59769406824	-0.13301042547835	0.102029934438017	-1.30364119325347	0.192355948612185	0.745522301258824	ENSMUSG00000006676	ENSMUSG00000006676	ENSG00000172046	USP19
ENSMUSG00000006678.7	141.760449166136	-0.111053758896246	0.204840184030127	-0.54214830660332	0.587716343021072	0.947504753986783	ENSMUSG00000006678	ENSMUSG00000006678	ENSG00000101868	POLA1
ENSMUSG00000006705.14	395.159855176401	-0.154569265397643	0.129223749767742	-1.1961366674118	0.231643230658843	0.791170182881456	ENSMUSG00000006705	ENSMUSG00000006705	ENSG00000160199	PKNOX1
ENSMUSG00000006711.16	954.983057481867	-0.0742396257964339	0.124479227702004	-0.596401722335224	0.550906890148487	0.939707571119562	ENSMUSG00000006711	ENSMUSG00000006711	ENSG00000137261	KIAA0319
ENSMUSG00000006715.12	170.306134374503	0.250248801620907	0.209315509065055	1.19555785779414	0.231869145230613	0.791170182881456	ENSMUSG00000006715	ENSMUSG00000006715	ENSG00000112312	GMNN
ENSMUSG00000006717.8	1376.78924292133	0.0036102834923801	0.110149250368118	0.0327762874492077	0.973852987924866	0.998015922576327	ENSMUSG00000006717	ENSMUSG00000006717	ENSG00000112304	ACOT13
ENSMUSG00000006728.13	1406.27168483675	0.0125982402091534	0.0970639811147403	0.129793153592792	0.896730079736107	0.990922856679843	ENSMUSG00000006728	ENSMUSG00000006728	ENSG00000135446	CDK4
ENSMUSG00000006731.11	3103.44529664543	-0.0480619716236917	0.0819376783755374	-0.58656740801727	0.55749427716724	0.940974627324196	ENSMUSG00000006731	ENSMUSG00000006731	ENSG00000135454	B4GALNT1
ENSMUSG00000006732.15	343.438432963079	-0.0685340004176148	0.141673716858075	-0.483745340614381	0.628566610863621	0.95433334017917	ENSMUSG00000006732	ENSMUSG00000006732	ENSG00000037897	METTL1
ENSMUSG00000006736.10	1334.99934104375	-0.065189855708309	0.0952107398908384	-0.68469014927361	0.493539466437861	0.927457738835391	ENSMUSG00000006736	ENSMUSG00000006736	ENSG00000135452	TSPAN31
ENSMUSG00000006740.15	8756.65401366429	-0.0112969330501926	0.0639125406929831	-0.176756125287831	0.859699953268374	0.987780684294945	ENSMUSG00000006740	ENSMUSG00000006740	ENSG00000170759	KIF5B
ENSMUSG00000006763.15	280.942470521935	-0.0858871366022354	0.156852778139188	-0.54756528778866	0.583990429708535	0.946442837013135	ENSMUSG00000006763	ENSMUSG00000006763	ENSG00000166788	SAAL1
ENSMUSG00000006764.9	49.4761895477491	-0.288964749011411	0.394719103639589	-0.732076928496624	0.464121614878633	0.921869658436098	ENSMUSG00000006764	ENSMUSG00000006764	ENSG00000139287	TPH2
ENSMUSG00000006777.8	10.110570834439	-0.192776699317809	0.744291461553432	-0.259007000987838	0.79562983876682	0.981049727158395	ENSMUSG00000006777	ENSMUSG00000006777	ENSG00000108244	KRT23
ENSMUSG00000006782.17	14184.333141932	-0.012362527203741	0.088392915051361	-0.139858801992871	0.888771552527515	0.99013738252788	ENSMUSG00000006782	ENSMUSG00000006782	ENSG00000173786	CNP
ENSMUSG00000006784.15	71.1854407832348	0.353677580844963	0.314162705327462	1.1257783780424	0.260259338423702	0.816672768395061	ENSMUSG00000006784	ENSMUSG00000006784	ENSG00000204815	ODAD4
ENSMUSG00000006800.15	3255.4204595638	-0.280521398814537	0.0752935632828421	-3.72570225904639	0.0001947722020554	0.0094773556557499	ENSMUSG00000006800	ENSMUSG00000006800	ENSG00000196562	SULF2
ENSMUSG00000006850.9	233.725747211032	-0.0060985634382571	0.17711062662481	-0.0344336393274487	0.972531359064783	0.998015922576327	ENSMUSG00000006850	ENSMUSG00000006850	ENSG00000113119	TMCO6
ENSMUSG00000006906.11	963.185413148668	0.0766146463763448	0.126748596237324	0.604461498199881	0.545536859558498	0.938703494927486	ENSMUSG00000006906	ENSMUSG00000006906	ENSG00000124356	STAMBP
ENSMUSG00000006920.15	1922.69549639391	0.0037769579130832	0.0761553317425032	0.0495954495458567	0.960444772907767	0.996652091796791	ENSMUSG00000006920	ENSMUSG00000006920	ENSG00000108799	EZH1
ENSMUSG00000006930.16	5539.81104721346	0.43455244122368	0.237086674641148	1.83288428960174	0.0668197805701894	0.485167999404622	ENSMUSG00000006930	ENSMUSG00000006930	ENSG00000173805	HAP1
ENSMUSG00000006931.16	412.389260603865	0.272326818092954	0.15949937012052	1.70738491247445	0.0877505327920092	0.543799545186634	ENSMUSG00000006931	ENSMUSG00000006931	ENSG00000141696	P3H4
ENSMUSG00000006932.18	16945.0092280335	-0.0388222478771679	0.0723622034819539	-0.536498973346627	0.591613745267634	0.947504753986783	ENSMUSG00000006932	ENSMUSG00000006932	ENSG00000168036	CTNNB1
ENSMUSG00000006941.6	2926.68442558843	-0.0757903916579105	0.100432553940938	-0.75463969284781	0.450465200620934	0.918958622501808	ENSMUSG00000006941	ENSMUSG00000006941	ENSG00000114784	EIF1B
ENSMUSG00000006958.15	484.12378438483	-0.302341080753858	0.187135522654447	-1.61562634643206	0.106175124077178	0.594287573324009	ENSMUSG00000006958	ENSMUSG00000006958	ENSG00000090539	CHRD
ENSMUSG00000006998.17	8040.69754803951	-0.0100216447099878	0.0695325023018274	-0.144128923571393	0.885398665460849	0.99013738252788	ENSMUSG00000006998	ENSMUSG00000006998	ENSG00000175166	PSMD2
ENSMUSG00000007021.6	4937.97651827326	0.123182300307097	0.087407134458123	1.40929342977276	0.158748420793908	0.697323648104583	ENSMUSG00000007021	ENSMUSG00000007021	ENSG00000127561	SYNGR3
ENSMUSG00000007029.17	1140.72332370112	0.0561590182476327	0.0943867560033595	0.594988329142638	0.551851272316972	0.939973947985867	ENSMUSG00000007029	ENSMUSG00000007029	ENSG00000204394	VARS1
ENSMUSG00000007030.9	27.1756346055916	-0.535441792940751	0.555596185103472	-0.963724747031934	0.335183943838592	0.869381865419018	ENSMUSG00000007030	ENSMUSG00000007030	ENSG00000204396	VWA7
ENSMUSG00000007033.5	160.319932668909	-0.022362092566666	0.261166498630009	-0.0856238938913295	0.931765403632193	0.992588427396209	ENSMUSG00000007033	ENSMUSG00000007033	ENSG00000204390	HSPA1L
ENSMUSG00000007036.16	2202.32521685852	0.17035286546748	0.0877252602719413	1.94189068165087	0.052150335721533	0.42623447898985	ENSMUSG00000007036	ENSMUSG00000007036	ENSG00000204427	ABHD16A
ENSMUSG00000007038.6	1455.88766979457	0.0127317476359918	0.0801000794900688	0.158948002511912	0.873709840865167	0.989730783850677	ENSMUSG00000007038	ENSMUSG00000007038	ENSG00000204386	NEU1
ENSMUSG00000007039.13	411.92546207973	-0.11163965185883	0.133807276956069	-0.834331692554234	0.404094097471489	0.899513923340505	ENSMUSG00000007039	ENSMUSG00000007039	ENSG00000213722	DDAH2
ENSMUSG00000007041.10	542.360299472391	-0.835534746014844	0.173731858234315	-4.80933522790015	1.51433063168316e-06	0.0002062088883307	ENSMUSG00000007041	ENSMUSG00000007041	ENSG00000213719	CLIC1
ENSMUSG00000007050.18	252.249405943578	0.025452854798801	0.163214676825568	0.155947095529915	0.87607472253405	0.989918938788403	ENSMUSG00000007050	ENSMUSG00000007050	ENSG00000204392	LSM2
ENSMUSG00000007080.15	57.8645454859652	-0.113258040534762	0.356319024892903	-0.317855720919765	0.750594381572844	0.974896952801742	ENSMUSG00000007080	ENSMUSG00000007080	ENSG00000177084	POLE
ENSMUSG00000007097.15	35391.9636506151	-0.062825856047979	0.0626247223056386	-1.00321173068615	0.315758714236257	0.859434560220545	ENSMUSG00000007097	ENSMUSG00000007097	ENSG00000018625	ATP1A2
ENSMUSG00000007122.12	19.5463579352306	0.48357074685049	0.605616244796452	0.798477172640933	0.424593634924759	0.909746590723746	ENSMUSG00000007122	ENSMUSG00000007122	ENSG00000143318	CASQ1
ENSMUSG00000007207.11	8325.14437739064	-0.175434247686004	0.0739517350677593	-2.37228034643488	0.0176786711959763	0.227526621881611	ENSMUSG00000007207	ENSMUSG00000007207	ENSG00000106089	STX1A
ENSMUSG00000007279.15	29.8293072727812	0.231184648439981	0.562962349456544	0.410657388834539	0.681323776222775	0.965673174235786	ENSMUSG00000007279	ENSMUSG00000007279	ENSG00000175356	SCUBE2
ENSMUSG00000007338.11	1168.46891451318	0.0318138570014126	0.0946186867346533	0.336232282430961	0.736695710715146	0.97305619070615	ENSMUSG00000007338	ENSMUSG00000007338	ENSG00000149792	MRPL49
ENSMUSG00000007379.16	18.1131905614596	-0.315266149000988	0.593141247055062	-0.531519516753015	0.595058820489382	0.947504753986783	ENSMUSG00000007379	ENSMUSG00000007379	ENSG00000175984	DENND2C
ENSMUSG00000007411.17	2244.01622570694	-0.0958970725034209	0.0718189401353831	-1.33526159426259	0.181790743802769	0.732026463819414	ENSMUSG00000007411	ENSMUSG00000007411	ENSG00000075413	MARK3
ENSMUSG00000007415.16	2711.23658778003	0.0496310688139753	0.0722634198277018	0.686807639775574	0.492203954840748	0.927457738835391	ENSMUSG00000007415	ENSMUSG00000007415	ENSG00000157259	GATAD1
ENSMUSG00000007458.15	3355.16506993046	-0.0497297800233076	0.0798456311921457	-0.622824057882825	0.533400147049804	0.937127538195366	ENSMUSG00000007458	ENSMUSG00000007458	ENSG00000003056	M6PR
ENSMUSG00000007480.7	24.2835019613505	-0.0286266343033821	0.604511792469521	-0.0473549642206945	0.962230322068997	0.996652091796791	ENSMUSG00000007480	ENSMUSG00000007480	ENSG00000176136	MC5R
ENSMUSG00000007564.16	15853.5534051337	0.010690282700494	0.0613464382756486	0.174260853620535	0.861660462769357	0.98810447864206	ENSMUSG00000007564	ENSMUSG00000007564	ENSG00000105568	PPP2R1A
ENSMUSG00000007570.17	390.659661446466	0.144188976359944	0.154680822556655	0.93217099558112	0.351248162313013	0.875262779520741	ENSMUSG00000007570	ENSMUSG00000007570	ENSG00000112039	FANCE
ENSMUSG00000007589.10	338.48981434887	0.114247167721632	0.194750486729557	0.586633541410776	0.557449850833103	0.940974627324196	ENSMUSG00000007589	ENSMUSG00000007589	ENSG00000092330	TINF2
ENSMUSG00000007594.11	2550.82626114846	0.0759071571107631	0.108334167390939	0.70067605575295	0.483505202227735	0.925728086483797	ENSMUSG00000007594	ENSMUSG00000007594	ENSG00000187664	HAPLN4
ENSMUSG00000007603.10	1304.87618118519	0.107674772077145	0.0936563816479689	1.14967896669196	0.250276120486144	0.806710540630747	ENSMUSG00000007603	ENSMUSG00000007603	ENSG00000141994	DUS3L
ENSMUSG00000007610.16	531.390131811523	0.306538214946139	0.142120386326867	2.15689123051722	0.0310141403898457	0.31828741265102	ENSMUSG00000007610	ENSMUSG00000007610	ENSG00000130299	GTPBP3
ENSMUSG00000007613.16	1047.53651939778	-0.562327414188326	0.103381413916977	-5.43934729544246	5.34761219049422e-08	1.52516365214161e-05	ENSMUSG00000007613	ENSMUSG00000007613	ENSG00000106799	TGFBR1
ENSMUSG00000007617.19	6766.36316957288	-0.207021667588893	0.0925985411201826	-2.23569038004823	0.0253720596210283	0.281608255416608	ENSMUSG00000007617	ENSMUSG00000007617	ENSG00000152413	HOMER1
ENSMUSG00000007646.14	128.418290095867	0.255782114222362	0.231608236404702	1.10437399892558	0.269430934937682	0.825160391317132	ENSMUSG00000007646	ENSMUSG00000007646	ENSG00000108384	RAD51C
ENSMUSG00000007653.13	3425.31869511573	-0.106964897973589	0.0915640409810292	-1.16819765518814	0.242727046105058	0.799854203133191	ENSMUSG00000007653	ENSMUSG00000007653	ENSG00000145864	GABRB2
ENSMUSG00000007655.17	502.257508285935	-0.324688237756747	0.181972567704915	-1.78427024387136	0.0743797629623326	0.507238685425721	ENSMUSG00000007655	ENSMUSG00000007655	ENSG00000105974	CAV1
ENSMUSG00000007656.14	12146.3161100813	0.0918415686078234	0.0627667345172286	1.46322043538228	0.143407070784025	0.6695877227728	ENSMUSG00000007656	ENSMUSG00000007656	ENSG00000128989	ARPP19
ENSMUSG00000007659.19	3165.18080714621	-0.155761786651592	0.0768518011360845	-2.02678121200802	0.0426847927060661	0.379627188204138	ENSMUSG00000007659	ENSMUSG00000007659	ENSG00000171552	BCL2L1
ENSMUSG00000007670.11	2446.13743797814	-0.0680008177116806	0.0706549599134024	-0.962435160886443	0.335831058676665	0.869780960062696	ENSMUSG00000007670	ENSMUSG00000007670	ENSG00000088247	KHSRP
ENSMUSG00000007682.9	2537.31098389287	-0.248794428143483	0.146951073475965	-1.69304260430718	0.0904473579736857	0.551784852947544	ENSMUSG00000007682	ENSMUSG00000007682	ENSG00000211448	DIO2
ENSMUSG00000007721.7	2935.44461523053	0.0492074164188228	0.0782370288401765	0.628953030915122	0.529379806291499	0.936461087495844	ENSMUSG00000007721	ENSMUSG00000007721	ENSG00000007080	CCDC124
ENSMUSG00000007739.11	3524.13406223206	-0.0651813904599481	0.0760578758667405	-0.856997250017225	0.391446404424078	0.89395776489689	ENSMUSG00000007739	ENSMUSG00000007739	ENSG00000115484	CCT4
ENSMUSG00000007783.11	2566.8116848401	-0.0502366894519001	0.0899497474241937	-0.558497281987786	0.576504860008584	0.945203955496503	ENSMUSG00000007783	ENSMUSG00000007783	ENSG00000169169	CPT1C
ENSMUSG00000007805.5	18.5429698190023	0.363217793144565	0.694299336172883	0.523142935936961	0.600874788498035	0.948621064693169	ENSMUSG00000007805	ENSMUSG00000007805	ENSG00000233608	TWIST2
ENSMUSG00000007812.17	1094.50568526618	0.141389941943937	0.0956339425535571	1.47844936817025	0.139287539765829	0.662042130270145	ENSMUSG00000007812	ENSMUSG00000007812	ENSG00000197343	ZNF655
ENSMUSG00000007815.14	5760.46877801488	-0.0898245160236802	0.0657716401199728	-1.36570284487103	0.172032251057587	0.7196406430646	ENSMUSG00000007815	ENSMUSG00000007815	ENSG00000067560	RHOA
ENSMUSG00000007817.16	2762.68633141044	-0.22317555074833	0.0910817546056104	-2.45027724503874	0.0142746255894107	0.1997474318518	ENSMUSG00000007817	ENSMUSG00000007817	ENSG00000108175	ZMIZ1
ENSMUSG00000007833.16	223.010036956508	-0.115721181135008	0.255033627390263	-0.453748716666004	0.650009698650214	0.958597508386846	ENSMUSG00000007833	ENSMUSG00000007833	ENSG00000161618	ALDH16A1
ENSMUSG00000007836.7	5195.03788241931	-0.0087375074625856	0.0624279353176314	-0.139961499897913	0.888690409534863	0.99013738252788	ENSMUSG00000007836	ENSMUSG00000007836	ENSG00000177733	HNRNPA0
ENSMUSG00000007837.12	139.758453412356	-0.0659681277136851	0.256527361006158	-0.257158251872015	0.797056610624438	0.981049727158395	ENSMUSG00000007837	ENSMUSG00000007837	ENSG00000126460	PRRG2
ENSMUSG00000007850.17	6209.2783763323	0.124207664729278	0.0829915749995986	1.49662980525287	0.134489610275653	0.653015412107461	ENSMUSG00000007850	ENSMUSG00000007850	ENSG00000169045	HNRNPH1
ENSMUSG00000007867.10	234.015105146578	0.194246284337172	0.184505880601479	1.05279183353907	0.292436408604988	0.84284627498892	ENSMUSG00000007867	ENSMUSG00000007867	ENSG00000119650	IFT43
ENSMUSG00000007872.4	1214.19100504845	-0.341384071543831	0.131076460475894	-2.60446513664148	0.0092017782081467	0.153337759784524	ENSMUSG00000007872	ENSMUSG00000007872	ENSG00000117318	ID3
ENSMUSG00000007877.3	99.8988779073336	-0.0596127439156762	0.277548772011053	-0.214782949619039	0.829936546906749	0.98582801854419	ENSMUSG00000007877	ENSMUSG00000007877	ENSG00000173991	TCAP
ENSMUSG00000007880.17	2835.28840517523	0.0456863915724579	0.0860167962220825	0.531133378352089	0.595326355543928	0.947504753986783	ENSMUSG00000007880	ENSMUSG00000007880	ENSG00000117713	ARID1A
ENSMUSG00000007888.16	39.0556741836932	-0.137744903564494	0.433675912674445	-0.317621752877701	0.750771871565247	0.974949508500001	ENSMUSG00000007888	ENSMUSG00000007888	ENSG00000006016	CRLF1
ENSMUSG00000007908.15	531.143123543354	0.115756094759712	0.1256469238329	0.921280770181508	0.356903858168035	0.877669571131522	ENSMUSG00000007908	ENSMUSG00000007908	ENSG00000146151	HMGCLL1
ENSMUSG00000007944.9	3699.31012676294	-0.0267948417590801	0.0657470340171429	-0.40754449473863	0.683608121361319	0.966123652628055	ENSMUSG00000007944	ENSMUSG00000007944	ENSG00000174521	TTC9B
ENSMUSG00000007950.10	8362.97760511606	-0.0090026393112418	0.0598165938466713	-0.150504044652199	0.880366959914952	0.989918938788403	ENSMUSG00000007950	ENSMUSG00000007950	ENSG00000127220	ABHD8
ENSMUSG00000007987.13	1852.30453627252	0.138879249273725	0.138145397431549	1.00531217004562	0.314746556769734	0.858600750691783	ENSMUSG00000007987	ENSMUSG00000007987	ENSG00000128581	IFT22
ENSMUSG00000007989.8	2946.52613554451	0.12384666887845	0.0759890795742495	1.62979561763791	0.103144700319014	0.584860580087336	ENSMUSG00000007989	ENSMUSG00000007989	ENSG00000104290	FZD3
ENSMUSG00000008028.16	46.0059420302127	0.313976162316447	0.383838246856123	0.817990820060558	0.413362429106865	0.90391929288055	ENSMUSG00000008028	ENSMUSG00000008028	ENSG00000235034	C19orf81
ENSMUSG00000008035.13	3310.00441362477	0.0704551634092286	0.0749982906131954	0.939423589966896	0.347513306029436	0.873527857849867	ENSMUSG00000008035	ENSMUSG00000008035	ENSG00000165175	MID1IP1
ENSMUSG00000008036.12	3687.1659340125	-0.0170224627735994	0.0959434982875309	-0.177421743812022	0.859177129155086	0.987677507446157	ENSMUSG00000008036	ENSMUSG00000008036	ENSG00000042753	AP2S1
ENSMUSG00000008090.15	596.229322226565	-0.021952963369025	0.12352463620197	-0.177721335953831	0.85894182832107	0.987531443599935	ENSMUSG00000008090	ENSMUSG00000008090	ENSG00000127418	FGFRL1
ENSMUSG00000008136.15	1073.38996838133	-0.131673272861326	0.122438587150102	-1.07542300124635	0.28218538841588	0.835475707029785	ENSMUSG00000008136	ENSMUSG00000008136	ENSG00000115641	FHL2
ENSMUSG00000008140.19	5252.95162316029	0.0233194119036989	0.0630982916543069	0.369572793372246	0.71170082577	0.968862845021282	ENSMUSG00000008140	ENSMUSG00000008140	ENSG00000161671	EMC10
ENSMUSG00000008153.13	12630.1548330806	0.049455921967135	0.0573636476385304	0.862147440113556	0.388606388451073	0.892386203129466	ENSMUSG00000008153	ENSMUSG00000008153	ENSG00000139182	CLSTN3
ENSMUSG00000008167.15	345.491345158097	-0.0735847719169597	0.145791561187772	-0.504725865595103	0.61375139137097	0.951586326722644	ENSMUSG00000008167	ENSMUSG00000008167	ENSG00000132004	FBXW9
ENSMUSG00000008200.16	871.714848284805	0.215477751202008	0.147431902854474	1.46154086754683	0.143867068716474	0.670534457948785	ENSMUSG00000008200	ENSMUSG00000008200	ENSG00000109920	FNBP4
ENSMUSG00000008206.17	1296.84864089795	-0.157464602627868	0.130713987275101	-1.20464998360479	0.228338452131871	0.787765501238467	ENSMUSG00000008206	ENSMUSG00000008206	ENSG00000090661	CERS4
ENSMUSG00000008226.15	1123.27874518901	0.0701637339463159	0.0962225423682709	0.729181875882883	0.465890416217942	0.922654451711349	ENSMUSG00000008226	ENSMUSG00000008226	ENSG00000144306	SCRN3
ENSMUSG00000008301.12	1331.17874621595	-0.122342333106191	0.0890222473586554	-1.37428942467937	0.16935184811865	0.715812641329859	ENSMUSG00000008301	ENSMUSG00000008301	ENSG00000164902	PHAX
ENSMUSG00000008305.19	1294.71932978677	-0.0730385722233307	0.109062171045725	-0.669696664966527	0.503051178119673	0.931820609029956	ENSMUSG00000008305	ENSMUSG00000008305	ENSG00000196781	TLE1
ENSMUSG00000008318.11	511.693921207295	-0.0717657203375393	0.118954931303636	-0.603301767745596	0.54630795718482	0.938703494927486	ENSMUSG00000008318	ENSMUSG00000008318	ENSG00000054967	RELT
ENSMUSG00000008333.13	1026.55069895896	-0.0067830548734294	0.0997397326696555	-0.0680075501695532	0.945779624035558	0.994825704111244	ENSMUSG00000008333	ENSMUSG00000008333	ENSG00000125870	SNRPB2
ENSMUSG00000008348.10	22682.3079529328	-0.0622228824590165	0.0710925470237627	-0.875237771945608	0.381444545070922	0.888803296374552	ENSMUSG00000008348	ENSMUSG00000008348	ENSG00000150991	UBC
ENSMUSG00000008373.17	1341.75880299781	0.0264102861666456	0.0840589753773105	0.314187581374854	0.753378574109196	0.976120992797882	ENSMUSG00000008373	ENSMUSG00000008373	ENSG00000105618	PRPF31
ENSMUSG00000008384.9	297.176320070555	-0.39874037092756	0.189299631812412	-2.10639802682075	0.0351697925571525	0.341703187316799	ENSMUSG00000008384	ENSMUSG00000008384	ENSG00000197019	SERTAD1
ENSMUSG00000008393.10	2406.32746457374	-0.037652349441241	0.0944208597286319	-0.398771516690855	0.690061566342417	0.966779105197866	ENSMUSG00000008393	ENSMUSG00000008393	ENSG00000153048	CARHSP1
ENSMUSG00000008398.17	365.941022827517	-0.484482775362003	0.20375864836445	-2.37772864735263	0.0174196395374949	0.225910563355131	ENSMUSG00000008398	ENSMUSG00000008398	ENSG00000111145	ELK3
ENSMUSG00000008429.9	1537.86225377935	0.0192476742314623	0.0784056045765416	0.245488499647652	0.806078211744632	0.98191029350836	ENSMUSG00000008429	ENSMUSG00000008429	ENSG00000122557	HERPUD2
ENSMUSG00000008435.16	569.008060059631	0.176092286797901	0.126107133274175	1.39637054800898	0.162602939339105	0.702086094207441	ENSMUSG00000008435	ENSMUSG00000008435	ENSG00000160439	RDH13
ENSMUSG00000008438.4	11.1684789652111	0.615060837748943	0.747090782111018	0.82327456378326	0.410351875017044	0.903328587698877	ENSMUSG00000008438	ENSMUSG00000008438	ENSG00000139985	ADAM21
ENSMUSG00000008475.14	3546.55750891114	-0.225993695041362	0.0733602802858468	-3.08060021255075	0.002065838233263	0.056177869213638	ENSMUSG00000008475	ENSMUSG00000008475	ENSG00000162704	ARPC5
ENSMUSG00000008489.19	3060.90893602306	0.155925947098192	0.0787174766323436	1.98083009985771	0.0476103300690198	0.405576887380674	ENSMUSG00000008489	ENSMUSG00000008489	ENSG00000107105	ELAVL2
ENSMUSG00000008496.20	342.249470125476	-0.0539696262848195	0.179803486377216	-0.30015895337866	0.764055912749728	0.978165633649479	ENSMUSG00000008496	ENSMUSG00000008496	ENSG00000028277	POU2F2
ENSMUSG00000008540.12	329.221985329034	-0.42790444702305	0.204733201538408	-2.09005888545525	0.0366125103751756	0.34966856027715	ENSMUSG00000008540	ENSMUSG00000008540	ENSG00000008394	MGST1
ENSMUSG00000008575.18	2430.9946951449	-0.0077270310040915	0.123911628847141	-0.0623592077352454	0.950276779216676	0.995885246208794	ENSMUSG00000008575	ENSMUSG00000008575	ENSG00000147862	NFIB
ENSMUSG00000008604.12	3819.06410757619	-0.0293061597133736	0.0912615733954428	-0.321122665575663	0.748117434537062	0.974453322413515	ENSMUSG00000008604	ENSMUSG00000008604	ENSG00000160803	UBQLN4
ENSMUSG00000008658.17	7467.27560933015	0.0228604034639175	0.064340074136108	0.355305830322133	0.722360488093191	0.969925874935546	ENSMUSG00000008658	ENSMUSG00000008658	ENSG00000078328	RBFOX1
ENSMUSG00000008683.17	5488.57785191391	-0.33340484586961	0.0990627445437897	-3.36559265953137	0.0007637940909111	0.0272232824233686	ENSMUSG00000008683	ENSMUSG00000008683	ENSG00000134419	RPS15A
ENSMUSG00000008690.16	3692.17241562861	0.0202703745937577	0.0668753748054889	0.303106706358138	0.76180854348954	0.978165633649479	ENSMUSG00000008690	ENSMUSG00000008690	ENSG00000025770	NCAPH2
ENSMUSG00000008730.18	2988.38491434995	-0.0254142045613176	0.0778676911637112	-0.326376757567989	0.744139320368806	0.974055090336501	ENSMUSG00000008730	ENSMUSG00000008730	ENSG00000163349	HIPK1
ENSMUSG00000008734.10	6218.14368744329	-0.0532004507740619	0.0780433867901633	-0.681677884086488	0.495442654856942	0.9280726037935	ENSMUSG00000008734	ENSMUSG00000008734	ENSG00000167191	GPRC5B
ENSMUSG00000008763.17	3832.12761198836	-0.069807842084943	0.0897518298570544	-0.777787396603772	0.436694359198047	0.9150622384344	ENSMUSG00000008763	ENSMUSG00000008763	ENSG00000198162	MAN1A2
ENSMUSG00000008822.16	533.774945273042	-0.090634979169694	0.128988838940373	-0.702657531568225	0.482269199769428	0.925692172676089	ENSMUSG00000008822	ENSMUSG00000008822	ENSG00000119640	ACYP1
ENSMUSG00000008845.10	55.8977548848172	-0.44626393098395	0.331249225534644	-1.34721501692168	0.177910992866703	0.728406696297032	ENSMUSG00000008845	ENSMUSG00000008845	ENSG00000177575	CD163
ENSMUSG00000008855.18	5390.49342717879	0.0437470016591668	0.0721978333015549	0.605932334235641	0.544559687069161	0.93860416128729	ENSMUSG00000008855	ENSMUSG00000008855	ENSG00000108840	HDAC5
ENSMUSG00000008859.9	2631.56058448412	-0.001044811212727	0.0762292193609835	-0.0137061775194011	0.98906439496324	0.99918141925722	ENSMUSG00000008859	ENSMUSG00000008859	ENSG00000006451	RALA
ENSMUSG00000008892.13	4819.64766337224	0.111937467858329	0.0814408900843782	1.37446272679921	0.169298074107919	0.715751148806116	ENSMUSG00000008892	ENSMUSG00000008892	ENSG00000078668	VDAC3
ENSMUSG00000008958.15	838.801489473172	0.0301731413749168	0.109997110138371	0.274308491713649	0.783847559268621	0.98097928268357	ENSMUSG00000008958	ENSMUSG00000008958	ENSG00000163159	VPS72
ENSMUSG00000008976.17	752.084073090531	-0.133112554500384	0.111428564451073	-1.19459992288451	0.232243379398301	0.791214515287677	ENSMUSG00000008976	ENSMUSG00000008976	ENSG00000154727	GABPA
ENSMUSG00000008999.8	387.512316927107	0.0905759730508917	0.159180640656453	0.569013748640292	0.569346809671563	0.943630763165759	ENSMUSG00000008999	ENSMUSG00000008999	ENSG00000101144	BMP7
ENSMUSG00000009013.6	6699.62711116212	-0.18239752615091	0.0966365512848043	-1.88745897619374	0.0590986191399652	0.458296856543538	ENSMUSG00000009013	ENSMUSG00000009013	ENSG00000088986	DYNLL1
ENSMUSG00000009030.15	963.135592904734	-0.118362316926196	0.113596359171037	-1.04195519812376	0.297432450824432	0.848402417776122	ENSMUSG00000009030	ENSMUSG00000009030	ENSG00000136940	PDCL
ENSMUSG00000009035.16	2123.94111968544	0.0514861142117278	0.087247804567618	0.590113578982099	0.555114505710413	0.940823392419052	ENSMUSG00000009035	ENSMUSG00000009035	ENSG00000198792	TMEM184B
ENSMUSG00000009070.15	11.2236644550092	0.308137454934212	0.830434429181709	0.371055731923162	0.710596021853196	0.968862845021282	ENSMUSG00000009070	ENSMUSG00000009070	ENSG00000100218	RSPH14
ENSMUSG00000009073.17	3411.0769725292	-0.0732247112141971	0.0701057402369321	-1.044489523493	0.2962589637766	0.847232268135461	ENSMUSG00000009073	ENSMUSG00000009073	ENSG00000186575	NF2
ENSMUSG00000009075.3	1104.94916123113	-0.189851715774871	0.16032350034394	-1.18417895921424	0.236342229277588	0.794791127465562	ENSMUSG00000009075	ENSMUSG00000009075	ENSG00000100314	CABP7
ENSMUSG00000009076.11	489.97418769915	-0.001573400902971	0.139365100941142	-0.0112897769408969	0.99099225263753	0.99918141925722	ENSMUSG00000009076	ENSMUSG00000009076	ENSG00000100319	ZMAT5
ENSMUSG00000009079.17	5181.87769990207	0.178149122486347	0.0899326917405738	1.98091616116917	0.0476006763866547	0.405576887380674	ENSMUSG00000009079	ENSMUSG00000009079	ENSG00000182944	EWSR1
ENSMUSG00000009090.18	5678.93308688195	0.0468862468858594	0.0831522226364559	0.563860416465925	0.57284913084539	0.944788735394046	ENSMUSG00000009090	ENSMUSG00000009090	ENSG00000100280	AP1B1
ENSMUSG00000009092.6	47.2910510662951	-0.693033169091605	0.562538794977519	-1.23197399944532	0.217958796783775	0.77860105029631	ENSMUSG00000009092	ENSMUSG00000009092	ENSG00000099958	DERL3
ENSMUSG00000009097.11	40.7205868927098	0.0575081906998634	0.384436065190145	0.149591039725733	0.881087277897856	0.989920406948075	ENSMUSG00000009097	ENSMUSG00000009097	ENSG00000184058	TBX1
ENSMUSG00000009112.5	1517.6276080533	0.083722882758134	0.122573763001844	0.683040813203023	0.494581053336494	0.927936466800385	ENSMUSG00000009112	ENSMUSG00000009112	ENSG00000099968	BCL2L13
ENSMUSG00000009207.16	1553.57269112047	-0.0505610657946542	0.109603038596933	-0.461310803440345	0.644575635114389	0.958588872946907	ENSMUSG00000009207	ENSMUSG00000009207	ENSG00000144320	LNPK
ENSMUSG00000009214.10	10.282652244072	0.111227593645311	0.792156089969187	0.140411208161812	0.888335102748846	0.99013738252788	ENSMUSG00000009214	ENSMUSG00000009214	ENSG00000187616	MYMK
ENSMUSG00000009216.8	3633.35195441345	-0.0447977298159918	0.0932686788333558	-0.480308399093252	0.63100811744735	0.954913527002016	ENSMUSG00000009216	ENSMUSG00000009216	ENSG00000196990	FAM163B
ENSMUSG00000009246.15	10.8939064003776	-1.5917819929109	0.804898766587487	-1.97761763216453	0.0479718586202825	0.407604641894914	ENSMUSG00000009246	ENSMUSG00000009246	ENSG00000070985	TRPM5
ENSMUSG00000009281.7	330.476157133512	0.287862676532263	0.150634116348879	1.91100584322846	0.0560038299887822	0.44354502838714	ENSMUSG00000009281	ENSMUSG00000009281	ENSG00000106538	RARRES2
ENSMUSG00000009291.14	1915.92874352756	-0.0301733854624516	0.0873384006304455	-0.3454767346854	0.729735997856504	0.972119789900923	ENSMUSG00000009291	ENSMUSG00000009291	ENSG00000183255	PTTG1IP
ENSMUSG00000009292.19	1067.53931743838	-0.128858380761297	0.123893317196791	-1.04007531380098	0.298304911691526	0.84895467417165	ENSMUSG00000009292	ENSMUSG00000009292	ENSG00000142185	TRPM2
ENSMUSG00000009293.18	1639.3016994296	-0.0507236526826796	0.0939083708923166	-0.540139842707353	0.589100595507246	0.947504753986783	ENSMUSG00000009293	ENSMUSG00000009293	ENSG00000184787	UBE2G2
ENSMUSG00000009356.13	34.5629133407529	0.778630193709886	0.582413835417582	1.33690195246069	0.181254643436913	0.732026463819414	ENSMUSG00000009356	ENSMUSG00000009356	ENSG00000167419	LPO
ENSMUSG00000009376.16	284.219098913022	-0.321324210301826	0.165743806029496	-1.93868005085296	0.0525403092615216	0.428724924614333	ENSMUSG00000009376	ENSMUSG00000009376	ENSG00000105976	MET
ENSMUSG00000009378.5	93.9047761654707	0.0469115701233238	0.265057647376984	0.176986291803167	0.859519157153408	0.987752975667887	ENSMUSG00000009378	ENSMUSG00000009378	ENSG00000152779	SLC16A12
ENSMUSG00000009394.14	14318.4142674364	-0.0695555039368469	0.115092985729913	-0.604341815408906	0.545616410914446	0.938703494927486	ENSMUSG00000009394	ENSMUSG00000009394	ENSG00000157152	SYN2
ENSMUSG00000009406.14	1832.42280951367	-0.0604090036544496	0.091591892364894	-0.659545316672631	0.50954565596156	0.932664315699637	ENSMUSG00000009406	ENSMUSG00000009406	ENSG00000126767	ELK1
ENSMUSG00000009418.18	2007.71369770461	0.025354557785311	0.109342971809981	0.231881001271602	0.816630441182041	0.985063506329656	ENSMUSG00000009418	ENSMUSG00000009418	ENSG00000134369	NAV1
ENSMUSG00000009470.18	1888.34011374481	-0.078802689801486	0.114986122253551	-0.685323483017557	0.49313981650574	0.927457738835391	ENSMUSG00000009470	ENSMUSG00000009470	ENSG00000083312	TNPO1
ENSMUSG00000009535.14	2154.75805213831	0.0347727249505882	0.102196265100649	0.340254361706292	0.733664982942887	0.973047313836231	ENSMUSG00000009535	ENSMUSG00000009535	ENSG00000101654	RNMT
ENSMUSG00000009545.15	25.77784504381	-1.81740832384696	0.669043010788978	-2.71642972804357	0.0065990202454679	0.124909048152545	ENSMUSG00000009545	ENSMUSG00000009545	ENSG00000053918	KCNQ1
ENSMUSG00000009549.15	2574.05777466954	0.0243536837866257	0.0950097915380202	0.256328146735066	0.797697465128962	0.981049727158395	ENSMUSG00000009549	ENSMUSG00000009549	ENSG00000140319	SRP14
ENSMUSG00000009555.17	2075.4307026788	0.0863191858740568	0.0735878632282533	1.17300845665696	0.24079241446211	0.797809634615653	ENSMUSG00000009555	ENSMUSG00000009555	ENSG00000136807	CDK9
ENSMUSG00000009563.17	601.092966321029	-0.0162376664582239	0.112014905050235	-0.144959873428825	0.884742553444748	0.99013738252788	ENSMUSG00000009563	ENSMUSG00000009563	ENSG00000160404	TOR2A
ENSMUSG00000009566.13	140.379421591971	-0.030635437402649	0.20557612548381	-0.149022350385048	0.88153599682776	0.989991834940678	ENSMUSG00000009566	ENSMUSG00000009566	ENSG00000136877	FPGS
ENSMUSG00000009569.15	5997.99874090511	-0.172261583149899	0.0706602950657391	-2.43788372224649	0.0147735252685558	0.203758515174103	ENSMUSG00000009569	ENSMUSG00000009569	ENSG00000186260	MRTFB
ENSMUSG00000009575.15	4785.11137687836	-0.0105530137536181	0.0814988632112634	-0.129486637454836	0.896972597703173	0.990922856679843	ENSMUSG00000009575	ENSMUSG00000009575	ENSG00000094916	CBX5
ENSMUSG00000009614.17	436.807775014831	-0.0780579663924259	0.174728494997569	-0.446738618068633	0.655063795142607	0.959878797387784	ENSMUSG00000009614	ENSMUSG00000009614	ENSG00000123453	SARDH
ENSMUSG00000009621.19	448.440197325134	-0.370559473831485	0.143130087249378	-2.58896980329407	0.0096263535502601	0.157960497510429	ENSMUSG00000009621	ENSMUSG00000009621	ENSG00000160293	VAV2
ENSMUSG00000009630.11	3601.67619553664	0.0313885188064933	0.0727931430134594	0.431201587224906	0.666321799938437	0.961560414334032	ENSMUSG00000009630	ENSMUSG00000009630	ENSG00000104695	PPP2CB
ENSMUSG00000009633.4	131.778833705102	-0.185928906408015	0.226354162791306	-0.82140705571842	0.411414445921457	0.903397139315619	ENSMUSG00000009633	ENSMUSG00000009633	ENSG00000123689	G0S2
ENSMUSG00000009640.12	758.930351809493	0.0902400058079377	0.109753421063869	0.822206769804689	0.4109592264719	0.903397139315619	ENSMUSG00000009640	ENSMUSG00000009640	ENSG00000178028	DMAP1
ENSMUSG00000009647.14	905.80343356477	-0.0386792168229239	0.0961620628933968	-0.40222948280345	0.687515146240018	0.966746609056012	ENSMUSG00000009647	ENSMUSG00000009647	ENSG00000156026	MCU
ENSMUSG00000009681.11	4354.5076393261	0.113838018139196	0.0747662953102067	1.5225847110236	0.127862637233679	0.641003980807353	ENSMUSG00000009681	ENSMUSG00000009681	ENSG00000186716	BCR
ENSMUSG00000009731.5	315.915906340485	-0.035992146130152	0.147882992982513	-0.243382591900937	0.807709028087617	0.982020502669652	ENSMUSG00000009731	ENSMUSG00000009731	ENSG00000102057	KCND1
ENSMUSG00000009733.10	671.484265558004	-0.131456263418718	0.126873295666507	-1.03612239855626	0.300145043904004	0.849766736402849	ENSMUSG00000009733	ENSMUSG00000009733	ENSG00000135457	TFCP2
ENSMUSG00000009734.19	101.572697255658	0.769097738151539	0.338295389074401	2.27345025380287	0.022999060687832	0.265106671112363	ENSMUSG00000009734	ENSMUSG00000009734	ENSG00000106536	POU6F2
ENSMUSG00000009739.18	3191.14951823	-0.145787141570355	0.104321179798635	-1.3974836351713	0.162268184410393	0.701427035219143	ENSMUSG00000009739	ENSMUSG00000009739	ENSG00000184271	POU6F1
ENSMUSG00000009741.16	1843.10242047239	0.0835431023500456	0.100150557076214	0.834175113838555	0.40418231257022	0.899513923340505	ENSMUSG00000009741	ENSMUSG00000009741	ENSG00000153560	UBP1
ENSMUSG00000009772.16	39.6135199046864	-0.743257117314778	0.486748608099769	-1.52698354950906	0.126765102054761	0.640038758278885	ENSMUSG00000009772	ENSMUSG00000009772	ENSG00000163545	NUAK2
ENSMUSG00000009828.16	719.255269736858	-0.0888574867465411	0.122876675268178	-0.723143644248268	0.469591637885448	0.922830593154968	ENSMUSG00000009828	ENSMUSG00000009828	ENSG00000112144	CILK1
ENSMUSG00000009863.15	4089.25320083778	0.0762401646255921	0.081407318248223	0.936527160778402	0.349001835004042	0.874391716217235	ENSMUSG00000009863	ENSMUSG00000009863	ENSG00000117118	SDHB
ENSMUSG00000009876.14	58.7144545747089	-0.236346073693873	0.330976656218915	-0.714086837403871	0.475173484604578	0.924365218334814	ENSMUSG00000009876	ENSMUSG00000009876	ENSG00000131055	COX4I2
ENSMUSG00000009894.16	9807.4642407329	0.0277536002519069	0.076488728277576	0.362845622837259	0.716720208942311	0.968956246239587	ENSMUSG00000009894	ENSMUSG00000009894	ENSG00000143740	SNAP47
ENSMUSG00000009905.6	1068.09390243458	-0.0179623172453677	0.0934399044253949	-0.192233900021905	0.847558992692378	0.986818027070579	ENSMUSG00000009905	ENSMUSG00000009905	ENSG00000119537	KDSR
ENSMUSG00000009907.18	1634.44134320415	0.0450222355667765	0.0863078876519096	0.521646825008124	0.601916254565837	0.948951606796512	ENSMUSG00000009907	ENSMUSG00000009907	ENSG00000119541	VPS4B
ENSMUSG00000009995.18	748.358859311943	0.102405992334887	0.10119773578055	1.01193956114747	0.311566952204589	0.856844337132951	ENSMUSG00000009995	ENSMUSG00000009995	ENSG00000102125	TAFAZZIN
ENSMUSG00000010021.14	205.389267982117	-0.0949669551500727	0.202062845196044	-0.469987221341631	0.638364147313311	0.958073950644908	ENSMUSG00000010021	ENSMUSG00000010021	ENSG00000196169	KIF19
ENSMUSG00000010025.20	1540.43279235725	-0.0651696697886404	0.0915708148984922	-0.711686030760807	0.476659219869269	0.924365218334814	ENSMUSG00000010025	ENSMUSG00000010025	ENSG00000072210	ALDH3A2
ENSMUSG00000010044.13	83.2791863618255	0.268573931067626	0.356270016483198	0.753849380081897	0.450939669011282	0.918958622501808	ENSMUSG00000010044	ENSMUSG00000010044	ENSG00000004838	ZMYND10
ENSMUSG00000010045.3	1016.94263175335	-0.0239075583990649	0.0962324214910172	-0.248435589883775	0.803797399779329	0.981736159055314	ENSMUSG00000010045	ENSMUSG00000010045	ENSG00000126062	TMEM115
ENSMUSG00000010047.13	301.674629184422	-0.510681191522932	0.206948624567962	-2.46767134881452	0.0135995116117057	0.196011286239174	ENSMUSG00000010047	ENSMUSG00000010047	ENSG00000068001	HYAL2
ENSMUSG00000010048.11	210.09405743549	0.0814956716755108	0.219207708183752	0.371773749886553	0.710061309598059	0.968862845021282	ENSMUSG00000010048	ENSMUSG00000010048	ENSG00000214706	IFRD2
ENSMUSG00000010051.16	102.749955181756	-0.1308814456234	0.30452986920829	-0.429781965111215	0.667354253133688	0.961560414334032	ENSMUSG00000010051	ENSMUSG00000010051	ENSG00000114378	HYAL1
ENSMUSG00000010054.5	2378.61953472441	0.0132933195092837	0.0831471177461016	0.159877093393378	0.872977893216416	0.98956178019221	ENSMUSG00000010054	ENSMUSG00000010054	ENSG00000114383	TUSC2
ENSMUSG00000010057.9	765.409970218289	0.0869741112522196	0.10358277023524	0.839658092313019	0.401100117456491	0.898903689907712	ENSMUSG00000010057	ENSMUSG00000010057	ENSG00000114388	NPRL2
ENSMUSG00000010064.16	2150.24609365914	-0.0760290694512107	0.0871771442200089	-0.872121587962737	0.383142050248968	0.88991764140694	ENSMUSG00000010064	ENSMUSG00000010064	ENSG00000188338	SLC38A3
ENSMUSG00000010066.16	2007.08755023902	0.352075392185228	0.086775886687122	4.05729524210645	4.9644308287543e-05	0.0033404012708322	ENSMUSG00000010066	ENSMUSG00000010066	ENSG00000007402	CACNA2D2
ENSMUSG00000010067.14	370.068087655972	0.260798157977771	0.151393743514535	1.72264818825048	0.0849521651168487	0.537811224750967	ENSMUSG00000010067	ENSMUSG00000010067	ENSG00000068028	RASSF1
ENSMUSG00000010080.16	142.27271326901	0.191764762310525	0.225342776526548	0.850991388614284	0.394774136403446	0.895364282723883	ENSMUSG00000010080	ENSMUSG00000010080	ENSG00000049283	EPN3
ENSMUSG00000010086.18	6805.18512747833	0.0608064737439356	0.0920445629091947	0.660619941276959	0.508856077313579	0.932653892516011	ENSMUSG00000010086	ENSMUSG00000010086	ENSG00000128482	RNF112
ENSMUSG00000010095.14	3538.47669735274	-0.132767319158543	0.0672891637495912	-1.97308618149307	0.0484857443659767	0.410161973781167	ENSMUSG00000010095	ENSMUSG00000010095	ENSG00000168003	SLC3A2
ENSMUSG00000010097.16	1302.04177882016	-0.153383493373403	0.122493386096841	-1.25217775637405	0.210505099354198	0.770473272950465	ENSMUSG00000010097	ENSMUSG00000010097	ENSG00000162231	NXF1
ENSMUSG00000010110.18	1292.8780276107	0.0204483702172609	0.0983310928073503	0.207954265873189	0.835264677189886	0.986818027070579	ENSMUSG00000010110	ENSMUSG00000010110	ENSG00000162236	STX5
ENSMUSG00000010122.15	60.198040537421	-0.111036500560321	0.464365299050814	-0.239114552244291	0.811016757979333	0.983187667553455	ENSMUSG00000010122	ENSMUSG00000010122	ENSG00000142494	SLC47A1
ENSMUSG00000010136.15	37.9047531499994	0.0802235899608106	0.406026335557553	0.197582232814155	0.843371936915793	0.986818027070579	ENSMUSG00000010136	ENSMUSG00000010136	ENSG00000173947	PIFO
ENSMUSG00000010154.8	609.618096292717	-0.0034335760921142	0.134464983938304	-0.0255350946510335	0.979628156123131	0.998678415914705	ENSMUSG00000010154	ENSMUSG00000010154	ENSG00000204991	SPIRE2
ENSMUSG00000010175.14	600.876504599078	0.141396152163437	0.184557264230725	0.7661370185173	0.443594778446677	0.915952690089002	ENSMUSG00000010175	ENSMUSG00000010175	ENSG00000117707	PROX1
ENSMUSG00000010277.8	8180.81393564402	-0.102803812116146	0.0686671258471205	-1.49713288342702	0.134358684920245	0.652900788555236	ENSMUSG00000010277	ENSMUSG00000010277	ENSG00000007202	BLTP2
ENSMUSG00000010290.8	1112.33441909973	0.0723885146524177	0.0954174466060211	0.75865072088242	0.448061522889726	0.918209409394503	ENSMUSG00000010290	ENSMUSG00000010290	ENSG00000135974	C2orf49
ENSMUSG00000010307.8	699.688756435531	-0.42580256897706	0.16918745288891	-2.516750277319	0.0118442745025673	0.180921162456105	ENSMUSG00000010307	ENSMUSG00000010307	ENSG00000151117	TMEM86A
ENSMUSG00000010311.16	16.0573085265052	0.281225321517389	0.67112754130535	0.419034094429209	0.675191215234454	0.963873210554878	ENSMUSG00000010311	ENSMUSG00000010311	ENSG00000188770	OPTC
ENSMUSG00000010342.17	14.4070934187372	0.815510267474793	1.04766296109685	0.778408990063937	0.436327940552577	0.914504471773818	ENSMUSG00000010342	ENSMUSG00000010342	ENSG00000121101	TEX14
ENSMUSG00000010358.14	131.538628614972	-0.683902450520405	0.22460148518436	-3.04495960905618	0.0023271156035386	0.061451343585775	ENSMUSG00000010358	ENSMUSG00000010358	ENSG00000068079	IFI35
ENSMUSG00000010362.10	134.953606505524	-0.0840180652056136	0.227917696142744	-0.368633355932982	0.712401029477187	0.968862845021282	ENSMUSG00000010362	ENSMUSG00000010362	ENSG00000278023	RDM1
ENSMUSG00000010376.16	3077.45083567366	0.100370521141681	0.0953620327290543	1.0525207807478	0.292560681461122	0.84284627498892	ENSMUSG00000010376	ENSMUSG00000010376	ENSG00000129559	NEDD8
ENSMUSG00000010392.9	1543.01009736447	-0.0675112638351553	0.0787423567338158	-0.857369103942029	0.391240928627605	0.893627497645563	ENSMUSG00000010392	ENSMUSG00000010392	ENSG00000108587	GOSR1
ENSMUSG00000010406.13	574.908199254735	0.0156121343116939	0.122309836984774	0.127644142912539	0.898430595848364	0.990922856679843	ENSMUSG00000010406	ENSMUSG00000010406	ENSG00000172590	MRPL52
ENSMUSG00000010453.13	2188.80922401078	0.0506768441527906	0.102284478047339	0.49544999515309	0.620282511354247	0.952855447130864	ENSMUSG00000010453	ENSMUSG00000010453	ENSG00000114982	KANSL3
ENSMUSG00000010461.17	191.361174375206	-0.202173444336054	0.230906364088618	-0.87556462609434	0.381266762896849	0.88872951233761	ENSMUSG00000010461	ENSMUSG00000010461	ENSG00000112319	EYA4
ENSMUSG00000010476.15	60.5677828745992	0.198064320424318	0.351055981863246	0.564195828178406	0.572620866685916	0.944788735394046	ENSMUSG00000010476	ENSMUSG00000010476	ENSG00000108001	EBF3
ENSMUSG00000010505.17	266.44203662901	0.185861734912398	0.266057899449826	0.698576269664373	0.484816878146341	0.92578017961954	ENSMUSG00000010505	ENSMUSG00000010505	ENSG00000196132	MYT1
ENSMUSG00000010517.8	974.01138207427	0.0141349681418565	0.0935786999587728	0.151048990294627	0.879937070540369	0.989918938788403	ENSMUSG00000010517	ENSMUSG00000010517	ENSG00000185104	FAF1
ENSMUSG00000010538.15	19.4060411388055	0.327426156788553	0.564897735105769	0.5796202329033	0.562170745694593	0.941405259216177	ENSMUSG00000010538	ENSMUSG00000010538	ENSG00000163467	TSACC
ENSMUSG00000010554.15	983.335084801525	-0.242140989259067	0.102390522706431	-2.36487697160529	0.0180360613226988	0.229660859005781	ENSMUSG00000010554	ENSMUSG00000010554	ENSG00000127804	METTL16
ENSMUSG00000010608.16	3196.41351783353	0.0675260671590212	0.105986031585073	0.637122327811843	0.524045165909146	0.936064315154438	ENSMUSG00000010608	ENSMUSG00000010608	ENSG00000119707	RBM25
ENSMUSG00000010609.16	429.43604775406	-0.089865424728393	0.153633689993923	-0.584933062090401	0.558592726606702	0.941327553872514	ENSMUSG00000010609	ENSMUSG00000010609	ENSG00000143801	PSEN2
ENSMUSG00000010660.4	273.558538813859	-0.120963539515468	0.154275715936051	-0.784073752512084	0.43299683566644	0.912671778740579	ENSMUSG00000010660	ENSMUSG00000010660	ENSG00000187091	PLCD1
ENSMUSG00000010663.6	7018.86478352221	-0.0229121692348931	0.0714864881165949	-0.320510488604829	0.748581380647424	0.974453322413515	ENSMUSG00000010663	ENSMUSG00000010663	ENSG00000149485	FADS1
ENSMUSG00000010721.16	1087.02412640664	-0.0332298599687246	0.105364567474502	-0.315379835605229	0.752473275080265	0.975570204621808	ENSMUSG00000010721	ENSMUSG00000010721	ENSG00000105983	LMBR1
ENSMUSG00000010755.18	1005.81517323506	0.267892827928483	0.105258634093027	2.54509124345771	0.0109249187118833	0.17183179355141	ENSMUSG00000010755	ENSMUSG00000010755	ENSG00000110619	CARS1
ENSMUSG00000010797.7	177.32681657226	-0.141619645425986	0.216124343185782	-0.655269292382527	0.512294387939629	0.932671929734844	ENSMUSG00000010797	ENSMUSG00000010797	ENSG00000105989	WNT2
ENSMUSG00000010803.14	14196.8443644584	-0.0574905439948109	0.0785453975314647	-0.731940327525627	0.464204990369083	0.921869658436098	ENSMUSG00000010803	ENSMUSG00000010803	ENSG00000022355	GABRA1
ENSMUSG00000010825.18	84.4094526681661	0.365899203068716	0.352671572650314	1.03750693689031	0.299499664507189	0.849678572345548	ENSMUSG00000010825	ENSMUSG00000010825	ENSG00000215045	GRID2IP
ENSMUSG00000010830.9	19.0079939933389	-0.121685970396454	0.570786365219459	-0.213190044141415	0.831178733401616	0.986055415667336	ENSMUSG00000010830	ENSMUSG00000010830	ENSG00000100196	KDELR3
ENSMUSG00000010911.13	316.932757882161	0.220170847210155	0.151148892066212	1.45664876665922	0.145213358864396	0.673084493152113	ENSMUSG00000010911	ENSMUSG00000010911	ENSG00000149089	APIP
ENSMUSG00000010914.11	1642.46344298584	0.0155390315388546	0.0870907763722535	0.178423389779371	0.85839048162712	0.987492423334914	ENSMUSG00000010914	ENSMUSG00000010914	ENSG00000110435	PDHX
ENSMUSG00000010936.12	713.431382003045	-0.107470579180176	0.117187324300643	-0.917083650655437	0.359098807643853	0.87810689009209	ENSMUSG00000010936	ENSMUSG00000010936	ENSG00000103043	VAC14
ENSMUSG00000011096.18	1380.8872788172	0.0988733716309318	0.0859162034918562	1.15081169339965	0.249809713074682	0.805998027936172	ENSMUSG00000011096	ENSMUSG00000011096	ENSG00000204673	AKT1S1
ENSMUSG00000011114.19	1445.66084638924	-0.0088106443147431	0.0834342174337313	-0.105599891576152	0.915899810780963	0.991529079765919	ENSMUSG00000011114	ENSMUSG00000011114	ENSG00000154144	TBRG1
ENSMUSG00000011148.15	746.821855024366	0.115701476686434	0.150590776975716	0.768317150691719	0.442298787811909	0.915790393679942	ENSMUSG00000011148	ENSMUSG00000011148	ENSG00000185100	ADSS1
ENSMUSG00000011154.18	64.0463824018241	0.0305014360281217	0.294956344422253	0.103410001530452	0.917637574630746	0.991529079765919	ENSMUSG00000011154	ENSMUSG00000011154	ENSG00000156206	CFAP161
ENSMUSG00000011158.9	1054.84657294977	0.0700938919682548	0.0936586208586034	0.748397652300215	0.454220338198094	0.92016628085133	ENSMUSG00000011158	ENSMUSG00000011158	ENSG00000185024	BRF1
ENSMUSG00000011171.12	44.5567821671509	0.96196460202022	0.540956999972302	1.77826444998304	0.0753604321299302	0.511000299173109	ENSMUSG00000011171	ENSMUSG00000011171	ENSG00000106018	VIPR2
ENSMUSG00000011179.9	2489.7029940163	0.0235852530187584	0.0768951343074405	0.306719706405094	0.759056728782632	0.977288755616858	ENSMUSG00000011179	ENSMUSG00000011179	ENSG00000115758	ODC1
ENSMUSG00000011254.17	286.190225651167	-0.0086312245951299	0.150109987613437	-0.0574993358693564	0.954147435134554	0.995981607023589	ENSMUSG00000011254	ENSMUSG00000011254	ENSG00000113272	THG1L
ENSMUSG00000011257.20	1274.22090913128	-0.0880622331855594	0.0851904731903493	-1.03370987256748	0.301271816332069	0.850906255062479	ENSMUSG00000011257	ENSMUSG00000011257	ENSG00000090621	PABPC4
ENSMUSG00000011267.9	38.4082618175667	-0.347058624830255	0.406382325134087	-0.854019979131088	0.393093919477387	0.894891352346931	ENSMUSG00000011267	ENSMUSG00000011267	ENSG00000170684	ZNF296
ENSMUSG00000011305.12	18.6864613267616	0.0018268620427014	0.569036845888034	0.0032104459595239	0.997438439135924	0.999342240023169	ENSMUSG00000011305	ENSMUSG00000011305	ENSG00000214456	PLIN5
ENSMUSG00000011306.8	1258.5558117846	0.128987318430315	0.0847892037112818	1.52127054842422	0.128191957859318	0.641003980807353	ENSMUSG00000011306	ENSMUSG00000011306	ENSG00000105705	SUGP1
ENSMUSG00000011589.10	1210.95892079979	0.156988104960165	0.105631618989159	1.4861847850337	0.137230250861278	0.658611359144065	ENSMUSG00000011589	ENSMUSG00000011589	ENSG00000105255	FSD1
ENSMUSG00000011658.17	482.901894622785	-0.187865783847227	0.144333531067381	-1.30160872846327	0.193050174497594	0.745836657645055	ENSMUSG00000011658	ENSMUSG00000011658	ENSG00000010361	FUZ
ENSMUSG00000011751.17	4714.5978887691	0.00895069676758	0.0877461506602627	0.102006717106436	0.918751343418759	0.991529079765919	ENSMUSG00000011751	ENSMUSG00000011751	ENSG00000160460	SPTBN4
ENSMUSG00000011831.17	2055.92319916367	-0.0453048275544135	0.0774719825106491	-0.584789830932569	0.558689042852502	0.941327553872514	ENSMUSG00000011831	ENSMUSG00000011831	ENSG00000067208	EVI5
ENSMUSG00000011832.17	3294.68278877272	-0.0283437721445084	0.0873507030412487	-0.324482473038871	0.745572789549066	0.97411002764279	ENSMUSG00000011832	ENSMUSG00000011832	ENSG00000142459	EVI5L
ENSMUSG00000011837.5	725.325017185667	0.0701512963042281	0.111184059682688	0.630947426316641	0.528074900497513	0.936461087495844	ENSMUSG00000011837	ENSMUSG00000011837	ENSG00000104976	SNAPC2
ENSMUSG00000011877.14	8731.60119981473	0.0823945322301469	0.0823218841278361	1.00088248833321	0.316883623623486	0.859786491344289	ENSMUSG00000011877	ENSMUSG00000011877	ENSG00000108262	GIT1
ENSMUSG00000011884.14	1439.47977661649	-0.425194472485373	0.118682533591363	-3.58262045491348	0.000340164675621	0.0149927169953094	ENSMUSG00000011884	ENSMUSG00000011884	ENSG00000139433	GLTP
ENSMUSG00000011958.18	870.702496615724	-0.155957897516575	0.123332417370352	-1.264532884718	0.206038825240885	0.764924746332647	ENSMUSG00000011958	ENSMUSG00000011958	ENSG00000140299	BNIP2
ENSMUSG00000011960.13	1303.58115781318	-0.0769034431581303	0.0996098737630352	-0.772046387098915	0.440086954047381	0.915790393679942	ENSMUSG00000011960	ENSMUSG00000011960	ENSG00000129315	CCNT1
ENSMUSG00000012017.5	102.27942018703	-0.0531052865251482	0.313377662931158	-0.169460982089251	0.86543406023527	0.988448564657595	ENSMUSG00000012017	ENSMUSG00000012017	ENSG00000244486	SCARF2
ENSMUSG00000012076.9	2181.78293270384	-0.0559696799644542	0.128870548583524	-0.434309317215165	0.664063838850503	0.96152776285551	ENSMUSG00000012076	ENSMUSG00000012076	ENSG00000100916	BRMS1L
ENSMUSG00000012114.18	1296.57957679767	-0.027426809593199	0.103712711624452	-0.264449836125321	0.791433314172887	0.981049727158395	ENSMUSG00000012114	ENSMUSG00000012114	ENSG00000099917	MED15
ENSMUSG00000012117.14	2003.83486920528	0.0071604886903832	0.0880551183819256	0.0813182563599054	0.935188855595236	0.993635749864583	ENSMUSG00000012117	ENSMUSG00000012117	ENSG00000117682	DHDDS
ENSMUSG00000012123.18	41.1813556760403	-1.40420365166757	0.414517905547573	-3.38755849355321	0.0007051767861989	0.0255812342301633	ENSMUSG00000012123	ENSMUSG00000012123	ENSG00000176092	CRYBG2
ENSMUSG00000012126.17	288.818531418275	-0.0667516000566704	0.150378052220053	-0.443891904910371	0.657120737497779	0.959878797387784	ENSMUSG00000012126	ENSMUSG00000012126	ENSG00000158062	UBXN11
ENSMUSG00000012296.17	387.473515943523	-0.0666623520454581	0.150578110949883	-0.442709445781567	0.657975909321835	0.959878797387784	ENSMUSG00000012296	ENSMUSG00000012296	ENSG00000137221	TJAP1
ENSMUSG00000012405.17	6175.31771708079	0.0702383112235996	0.0772124549976732	0.909675922436558	0.362993445741169	0.879684155111922	ENSMUSG00000012405	ENSMUSG00000012405	ENSG00000174748	RPL15
ENSMUSG00000012422.15	1821.19006327638	0.0091022442353766	0.0821166998045159	0.110845227061549	0.911739080297216	0.991529079765919	ENSMUSG00000012422	ENSMUSG00000012422	ENSG00000174695	TMEM167A
ENSMUSG00000012428.10	36.2278030555086	-1.07771637361301	0.517218615289444	-2.08367669251407	0.0371895856953376	0.352396795909231	ENSMUSG00000012428	ENSMUSG00000012428	ENSG00000127954	STEAP4
ENSMUSG00000012443.5	103.207563410507	-0.468723704807315	0.275740771995621	-1.69987086572296	0.089155218102602	0.548111077212061	ENSMUSG00000012443	ENSMUSG00000012443	ENSG00000138160	KIF11
ENSMUSG00000012483.5	216.446767556546	-0.0382183390585319	0.186818158979352	-0.204575075931221	0.837904130069764	0.986818027070579	ENSMUSG00000012483	ENSMUSG00000012483	ENSG00000106399	RPA3
ENSMUSG00000012535.15	2585.88140640584	-0.0839216586755981	0.0865302792158351	-0.969853089994888	0.332119725416044	0.868358432026112	ENSMUSG00000012535	ENSMUSG00000012535	ENSG00000064419	TNPO3
ENSMUSG00000012705.17	15.2338644428239	-0.119859940727084	0.653524512138075	-0.18340542474061	0.854479919735538	0.987303855477598	ENSMUSG00000012705	ENSMUSG00000012705	ENSG00000104918	RETN
ENSMUSG00000012848.16	4899.34807774285	0.0222904523994958	0.0832956878653255	0.267606318775295	0.789002366634583	0.981049727158395	ENSMUSG00000012848	ENSMUSG00000012848	ENSG00000083845	RPS5
ENSMUSG00000013033.17	14804.6102740586	-0.0118303187117704	0.0641916467823631	-0.184296856441154	0.853780579886727	0.987303855477598	ENSMUSG00000013033	ENSMUSG00000013033	ENSG00000072071	ADGRL1
ENSMUSG00000013076.18	1310.24373576747	0.180622914331144	0.118058555650485	1.52994345336463	0.126030726272104	0.639123977201945	ENSMUSG00000013076	ENSMUSG00000013076	ENSG00000166025	AMOTL1
ENSMUSG00000013089.16	2876.04729979941	-0.254236592387022	0.0867701176546892	-2.93000170172389	0.0033896014758724	0.0802924476369088	ENSMUSG00000013089	ENSMUSG00000013089	ENSG00000244405	ETV5
ENSMUSG00000013150.16	779.65074218851	0.0125496740503451	0.110395725222423	0.113678985531915	0.909492271631323	0.991520355229225	ENSMUSG00000013150	ENSMUSG00000013150	ENSG00000141098	GFOD2
ENSMUSG00000013155.11	228.088354245051	-0.076124798215833	0.202378296473691	-0.376150998117177	0.706804642528254	0.968862845021282	ENSMUSG00000013155	ENSMUSG00000013155	ENSG00000124074	ENKD1
ENSMUSG00000013160.8	6994.42916322917	-0.0180307834172925	0.0673715142314315	-0.267632153187977	0.78898247884315	0.981049727158395	ENSMUSG00000013160	ENSMUSG00000013160	ENSG00000159720	ATP6V0D1
ENSMUSG00000013236.18	9898.47514699714	-0.0121894024360231	0.0776550794191189	-0.156968514193831	0.875269662485167	0.989918938788403	ENSMUSG00000013236	ENSMUSG00000013236	ENSG00000105426	PTPRS
ENSMUSG00000013275.10	2360.79420560751	-0.219147310485042	0.0767449279857015	-2.85552825752695	0.0042965299348728	0.0943426976192831	ENSMUSG00000013275	ENSMUSG00000013275	ENSG00000133065	SLC41A1
ENSMUSG00000013367.6	875.586245160181	-0.0068503450742309	0.105536390184689	-0.0649097914211653	0.948245824610153	0.995688232879338	ENSMUSG00000013367	ENSMUSG00000013367	ENSG00000142549	IGLON5
ENSMUSG00000013419.8	2894.27476413724	-0.0960304320408683	0.0805639741971752	-1.1919773446856	0.233270128671913	0.792872604595723	ENSMUSG00000013419	ENSMUSG00000013419	ENSG00000114853	ZBTB47
ENSMUSG00000013465.20	1510.87744137134	-0.0613524662454971	0.10172686678394	-0.603109760333077	0.546435673820694	0.938703494927486	ENSMUSG00000013465	ENSMUSG00000013465	ENSG00000188986	NELFB
ENSMUSG00000013483.15	12.7115274912058	-1.1376339827898	0.764865529451739	-1.48736469220317	0.13691851687991	0.657879948159962	ENSMUSG00000013483	ENSMUSG00000013483	ENSG00000141527	CARD14
ENSMUSG00000013495.16	905.13528997599	0.126299120053925	0.0981939777475209	1.28622063135755	0.198366072720256	0.753884588568131	ENSMUSG00000013495	ENSMUSG00000013495	ENSG00000127419	TMEM175
ENSMUSG00000013523.14	7037.16824588092	-0.192454053835078	0.0938252474008065	-2.05119687042172	0.0402477785581629	0.366746017050528	ENSMUSG00000013523	ENSMUSG00000013523	ENSG00000064787	BCAS1
ENSMUSG00000013539.15	1910.67114395916	0.0344484887936434	0.0900890946306179	0.382382450782624	0.702177705425828	0.96861620258415	ENSMUSG00000013539	ENSMUSG00000013539	ENSG00000183597	TANGO2
ENSMUSG00000013584.6	210.115710790699	0.23530351986049	0.203708428237205	1.1550995798097	0.248049650287646	0.804794091180419	ENSMUSG00000013584	ENSMUSG00000013584	ENSG00000128918	ALDH1A2
ENSMUSG00000013593.13	6154.02620640652	-0.0043943627958821	0.081662594166738	-0.0538112074533144	0.957085580201948	0.995981607023589	ENSMUSG00000013593	ENSMUSG00000013593	ENSG00000158864	NDUFS2
ENSMUSG00000013611.15	17.3449448623483	-0.185608482279066	0.610020726965282	-0.304265861919852	0.760925351176535	0.977608218866546	ENSMUSG00000013611	ENSMUSG00000013611	ENSG00000174226	SNX31
ENSMUSG00000013622.16	1266.4012514377	0.124974569930225	0.103915307724595	1.20265794007408	0.229108716339134	0.788853578917481	ENSMUSG00000013622	ENSMUSG00000013622	ENSG00000138085	ATRAID
ENSMUSG00000013629.17	471.215196351177	0.0880410338971594	0.223805709901306	0.393381535868696	0.694037704938264	0.967668805085573	ENSMUSG00000013629	ENSMUSG00000013629	ENSG00000084774	CAD
ENSMUSG00000013646.18	1651.39921569669	-0.0977564658114401	0.0811200375987362	-1.20508407916422	0.228170845281236	0.787765501238467	ENSMUSG00000013646	ENSMUSG00000013646	ENSG00000175137	SH3BP5L
ENSMUSG00000013662.7	4100.2444198665	0.117422067679735	0.0784151175308278	1.49744170993013	0.134278362107987	0.652684409532347	ENSMUSG00000013662	ENSMUSG00000013662	ENSG00000138138	ATAD1
ENSMUSG00000013663.9	7522.9125833441	-0.0584030261610226	0.0608779957125311	-0.95934541663961	0.337384762840095	0.870644122543856	ENSMUSG00000013663	ENSMUSG00000013663	ENSG00000171862	PTEN
ENSMUSG00000013698.13	17272.4086863942	-0.162967377060795	0.0666811810236182	-2.44397856425297	0.0145262895968386	0.202028358440178	ENSMUSG00000013698	ENSMUSG00000013698	ENSG00000162734	PEA15
ENSMUSG00000013707.4	119.413437515292	-1.00771793070131	0.280448614259152	-3.5932355499896	0.00032659709666	0.0145351639579392	ENSMUSG00000013707	ENSMUSG00000013707	ENSG00000163154	TNFAIP8L2
ENSMUSG00000013736.17	1455.5650491355	0.035090851980681	0.0828385952699481	0.423605106609179	0.671853830480839	0.962593496397898	ENSMUSG00000013736	ENSMUSG00000013736	ENSG00000072756	TRNT1
ENSMUSG00000013787.16	5474.37783201402	0.0378001275715228	0.066439470630056	0.568940830097805	0.569396295386018	0.943630763165759	ENSMUSG00000013787	ENSMUSG00000013787	ENSG00000204371	EHMT2
ENSMUSG00000013822.8	1134.73381162469	0.0430341165782916	0.102771499194698	0.41873590358709	0.675409153102767	0.963873210554878	ENSMUSG00000013822	ENSMUSG00000013822	ENSG00000130165	ELOF1
ENSMUSG00000013833.16	1692.7361320618	0.0320765103679121	0.0834154820885327	0.384539051562009	0.700578957659013	0.968158277887594	ENSMUSG00000013833	ENSMUSG00000013833	ENSG00000175221	MED16
ENSMUSG00000013846.11	687.51031816364	-0.107991546432161	0.119112444135128	-0.906635299244214	0.364599688505547	0.881446470745445	ENSMUSG00000013846	ENSMUSG00000013846	ENSG00000008513	ST3GAL1
ENSMUSG00000013858.15	2760.94747445468	0.0296930012007836	0.074385958533936	0.399174814521442	0.689764399371958	0.966746609056012	ENSMUSG00000013858	ENSMUSG00000013858	ENSG00000182087	TMEM259
ENSMUSG00000013921.16	12869.9200009335	-0.102767775217915	0.0830213747382167	-1.23784718744977	0.215772727895391	0.77682711213286	ENSMUSG00000013921	ENSMUSG00000013921	ENSG00000105270	CLIP3
ENSMUSG00000013936.13	11.8611027861261	0.687988885990434	0.776022758107603	0.886557615485598	0.375317121709616	0.886422202402046	ENSMUSG00000013936	ENSMUSG00000013936	ENSG00000111245	MYL2
ENSMUSG00000013973.13	775.217766784579	0.0061285557767545	0.102051044017124	0.0600538273349387	0.952112763998404	0.995981607023589	ENSMUSG00000013973	ENSMUSG00000013973	ENSG00000158796	DEDD
ENSMUSG00000013997.11	934.450523001372	0.0273987645597235	0.108463565784484	0.252608001235775	0.80057114642086	0.98152400112487	ENSMUSG00000013997	ENSMUSG00000013997	ENSG00000158793	NIT1
ENSMUSG00000014039.19	407.086498454663	0.0105076712492291	0.252846656803591	0.0415574854026698	0.966851465674932	0.997047164384426	ENSMUSG00000014039	ENSMUSG00000014039	ENSG00000141956	PRDM15
ENSMUSG00000014074.18	1451.4967157674	0.0157081905983693	0.095600398731582	0.164310931824388	0.869486376304014	0.989208624559219	ENSMUSG00000014074	ENSMUSG00000014074	ENSG00000163961	RNF168
ENSMUSG00000014077.14	4787.41509078441	-0.0482156049953592	0.064283619466704	-0.750044963170325	0.453227625023038	0.919889904114788	ENSMUSG00000014077	ENSMUSG00000014077	ENSG00000187446	CHP1
ENSMUSG00000014158.13	90.820253463697	-0.42991820797331	0.268760871971074	-1.59963094635138	0.109680479051483	0.601107259606366	ENSMUSG00000014158	ENSMUSG00000014158	ENSG00000111199	TRPV4
ENSMUSG00000014164.16	1613.1413279675	-0.234503137852752	0.0957048205193338	-2.4502750914765	0.0142747109735708	0.1997474318518	ENSMUSG00000014164	ENSMUSG00000014164	ENSG00000146021	KLHL3
ENSMUSG00000014195.17	5156.8672841648	0.144846337857713	0.0622939061899064	2.32520878392408	0.0200607988909265	0.243545839895366	ENSMUSG00000014195	ENSMUSG00000014195	ENSG00000168259	DNAJC7
ENSMUSG00000014198.16	13.3184167151963	0.656796601972539	0.785963439018914	0.8356579573121	0.403347353589873	0.899513923340505	ENSMUSG00000014198	ENSMUSG00000014198	ENSG00000187595	ZNF385C
ENSMUSG00000014226.11	2913.76280564069	0.12370332480885	0.0821005608454407	1.50672935160247	0.131880044833779	0.648988399548692	ENSMUSG00000014226	ENSMUSG00000014226	ENSG00000116161	CACYBP
ENSMUSG00000014243.6	231.643622557004	-0.0074958207242117	0.163828352553105	-0.0457541115893352	0.963506234124099	0.996652091796791	ENSMUSG00000014243	ENSMUSG00000014243	ENSG00000214941	ZSWIM7
ENSMUSG00000014245.9	137.375413594692	-0.0132855685714126	0.226341130145	-0.0586971027444351	0.953193367036143	0.995981607023589	ENSMUSG00000014245	ENSMUSG00000014245	ENSG00000108474	PIGL
ENSMUSG00000014294.5	1739.6629916938	0.0602164013622326	0.0861107909980624	0.699289841195253	0.484370914421658	0.92578017961954	ENSMUSG00000014294	ENSMUSG00000014294	ENSG00000131495	NDUFA2
ENSMUSG00000014303.14	259.502534958543	-0.343706054086667	0.237365375289909	-1.44800417359473	0.147615883364482	0.675958167668348	ENSMUSG00000014303	ENSMUSG00000014303	ENSG00000126603	GLIS2
ENSMUSG00000014313.16	7600.38979362831	0.0638752380005669	0.0660841844676306	0.966573750060489	0.333757162340866	0.86902084864655	ENSMUSG00000014313	ENSMUSG00000014313	ENSG00000164919	COX6C
ENSMUSG00000014329.15	236.355622215457	-0.252427007026213	0.190860794320829	-1.32257129037142	0.18597798696465	0.737937742765004	ENSMUSG00000014329	ENSMUSG00000014329	ENSG00000122870	BICC1
ENSMUSG00000014349.8	3279.18951218633	-0.016031812276749	0.0740489495845277	-0.216502899321327	0.828595765421478	0.985726041100392	ENSMUSG00000014349	ENSMUSG00000014349	ENSG00000159202	UBE2Z
ENSMUSG00000014353.16	1213.19559456795	0.0308620044635719	0.100589906438897	0.30681015179509	0.758987880689467	0.977288755616858	ENSMUSG00000014353	ENSMUSG00000014353	ENSG00000153214	TMEM87B
ENSMUSG00000014355.11	2068.00288641306	0.0532607262960977	0.0863406667720691	0.616867210867167	0.537322315780941	0.937687302311459	ENSMUSG00000014355	ENSMUSG00000014355	ENSG00000153107	ANAPC1
ENSMUSG00000014361.6	1127.51588342839	-0.656714239069212	0.156533713991152	-4.19535333523315	2.72446535357975e-05	0.002054130125463	ENSMUSG00000014361	ENSMUSG00000014361	ENSG00000153208	MERTK
ENSMUSG00000014402.16	2011.17757072438	0.0551003329830099	0.0922975084680114	0.596986136436247	0.550516636610949	0.939707571119562	ENSMUSG00000014402	ENSMUSG00000014402	ENSG00000074319	TSG101
ENSMUSG00000014418.17	359.804965367979	-0.0461557577082921	0.14687966607614	-0.314241984212884	0.753337257709651	0.976120992797882	ENSMUSG00000014418	ENSMUSG00000014418	ENSG00000110756	HPS5
ENSMUSG00000014426.10	1324.29867007041	-0.0666190347412426	0.10367454744429	-0.642578495720374	0.520497640348953	0.935264637129679	ENSMUSG00000014426	ENSMUSG00000014426	ENSG00000085511	MAP3K4
ENSMUSG00000014444.18	214.928892252289	-1.04942330865507	0.206207318766652	-5.08916616021093	3.59641387862686e-07	6.6286630346772e-05	ENSMUSG00000014444	ENSMUSG00000014444	ENSG00000103335	PIEZO1
ENSMUSG00000014470.5	792.567791236688	0.0586149235097152	0.133129763834282	0.44028413948573	0.659731326549214	0.960130604206693	ENSMUSG00000014470	ENSMUSG00000014470	ENSG00000158717	RNF166
ENSMUSG00000014496.9	1978.38593267766	0.0264992996664057	0.087198036232133	0.303897895084025	0.761205681479646	0.977736172741032	ENSMUSG00000014496	ENSMUSG00000014496	ENSG00000206560	ANKRD28
ENSMUSG00000014498.10	1336.85863249773	-0.0885679987526013	0.0895615500026268	-0.988906497821929	0.322708891088258	0.864045361069325	ENSMUSG00000014498	ENSMUSG00000014498	ENSG00000139645	ANKRD52
ENSMUSG00000014503.16	162.44636815955	0.392179273864152	0.218685476835417	1.79334850918933	0.0729172153738094	0.504537330644374	ENSMUSG00000014503	ENSMUSG00000014503	ENSG00000078795	PKD2L2
ENSMUSG00000014504.17	1107.95667559218	0.136162062215068	0.108151588244866	1.25899271961483	0.20803296153712	0.767971129348498	ENSMUSG00000014504	ENSMUSG00000014504	ENSG00000153037	SRP19
ENSMUSG00000014547.11	595.318318299054	-0.0935484721447169	0.118634974166256	-0.788540418221169	0.43038066644738	0.911146542446617	ENSMUSG00000014547	ENSMUSG00000014547	ENSG00000139668	WDFY2
ENSMUSG00000014550.15	1822.24583440896	-0.0008608338832425	0.0763187126726297	-0.0112794602148895	0.991000483669832	0.99918141925722	ENSMUSG00000014550	ENSMUSG00000014550	ENSG00000131381	RBSN
ENSMUSG00000014551.9	2359.89009221139	0.0741828622975972	0.0993747746264338	0.746495904785323	0.455367904505621	0.920675695680228	ENSMUSG00000014551	ENSMUSG00000014551	ENSG00000131368	MRPS25
ENSMUSG00000014554.14	343.372482220062	0.196261166839115	0.149202430636904	1.31540194084862	0.18837485359564	0.742232127210821	ENSMUSG00000014554	ENSMUSG00000014554	ENSG00000114956	DGUOK
ENSMUSG00000014592.22	8174.5081978336	0.0993454162329505	0.0728453174102612	1.36378589269427	0.172634961555919	0.720942682394302	ENSMUSG00000014592	ENSMUSG00000014592	ENSG00000171735	CAMTA1
ENSMUSG00000014599.11	801.856430810871	-0.304133565316751	0.137241240084502	-2.21605083959814	0.0266880205159061	0.290212342284707	ENSMUSG00000014599	ENSMUSG00000014599	ENSG00000184371	CSF1
ENSMUSG00000014601.14	2177.0710831017	-0.0665759050786394	0.0893262709342314	-0.745311590670313	0.456083375816143	0.92092932285412	ENSMUSG00000014601	ENSMUSG00000014601	ENSG00000143093	STRIP1
ENSMUSG00000014602.16	33031.3750126924	-0.0531046992259532	0.0646563939123697	-0.821337164239738	0.411454244305531	0.903397139315619	ENSMUSG00000014602	ENSMUSG00000014602	ENSG00000130294	KIF1A
ENSMUSG00000014603.4	19.5835997764752	-0.305460878861514	0.549230298805525	-0.556161740395304	0.578100291469812	0.945214696993697	ENSMUSG00000014603	ENSMUSG00000014603	ENSG00000156150	ALX3
ENSMUSG00000014606.15	2890.97215450879	0.0576886111508366	0.0750442287504312	0.768728150204425	0.442054709984016	0.915790393679942	ENSMUSG00000014606	ENSMUSG00000014606	ENSG00000108528	SLC25A11
ENSMUSG00000014633.16	303.002747874839	-0.231680345999923	0.154449996460716	-1.50003464751681	0.133605427844786	0.650787368828081	ENSMUSG00000014633	ENSMUSG00000014633	ENSG00000103121	CMC2
ENSMUSG00000014668.16	857.449643346015	0.158494103109846	0.120615618294866	1.31404295190345	0.188831750342033	0.742509314793172	ENSMUSG00000014668	ENSMUSG00000014668	ENSG00000072609	CHFR
ENSMUSG00000014725.17	11.9068280122023	0.137612616321966	0.789345892882746	0.174337533852739	0.861600203133608	0.98810447864206	ENSMUSG00000014725	ENSMUSG00000014725	ENSG00000042980	ADAM28
ENSMUSG00000014763.9	2065.14216653224	-0.0092897476635232	0.0727205739208605	-0.127745796858437	0.898350146320715	0.990922856679843	ENSMUSG00000014763	ENSMUSG00000014763	ENSG00000112584	FAM120B
ENSMUSG00000014767.18	619.637743350331	0.36878295520583	0.13650350620767	2.70163723593137	0.0068998998735512	0.12821025763003	ENSMUSG00000014767	ENSMUSG00000014767	ENSG00000112592	TBP
ENSMUSG00000014769.11	4095.12626813433	-0.0160217236229251	0.0724317764905959	-0.221197441222572	0.824938701527075	0.985573003782134	ENSMUSG00000014769	ENSMUSG00000014769	ENSG00000008018	PSMB1
ENSMUSG00000014771.14	308.905876963762	0.155997326000279	0.157911819266356	0.987876187640858	0.323213288819275	0.864189832122868	ENSMUSG00000014771	ENSMUSG00000014771	ENSG00000071994	PDCD2
ENSMUSG00000014773.14	172.32928890586	-0.0630956121099201	0.213126875821913	-0.296047187228711	0.767194045450168	0.978608161295296	ENSMUSG00000014773	ENSMUSG00000014773	ENSG00000198719	DLL1
ENSMUSG00000014776.8	1010.58874726268	-0.0398096243933819	0.0902742543580225	-0.440985358189714	0.659223596977422	0.960030032157355	ENSMUSG00000014776	ENSMUSG00000014776	ENSG00000140939	NOL3
ENSMUSG00000014778.11	130.36500061888	0.108143945684774	0.280674412528082	0.38530033682338	0.700014912013714	0.96803123149028	ENSMUSG00000014778	ENSMUSG00000014778	ENSG00000135723	FHOD1
ENSMUSG00000014782.17	28.3649417909	0.27024819873618	0.627422045355699	0.4307279298466	0.666666208130223	0.961560414334032	ENSMUSG00000014782	ENSMUSG00000014782	ENSG00000196155	PLEKHG4
ENSMUSG00000014786.9	792.028523526837	0.199720299354583	0.138153754817238	1.44563786643939	0.148278799988781	0.67612392786463	ENSMUSG00000014786	ENSMUSG00000014786	ENSG00000135740	SLC9A5
ENSMUSG00000014791.11	64.696272185702	0.0126294107492796	0.359550369424433	0.0351255674399576	0.971979614119644	0.998015922576327	ENSMUSG00000014791	ENSMUSG00000014791	ENSG00000102890	ELMO3
ENSMUSG00000014813.10	123.953887262286	0.0038708581914408	0.257500589819551	0.0150324245631957	0.988006312241137	0.99918141925722	ENSMUSG00000014813	ENSMUSG00000014813	ENSG00000159167	STC1
ENSMUSG00000014837.16	612.306481473091	0.167816899841453	0.114000267714969	1.47207461179863	0.141000730475263	0.666177345854053	ENSMUSG00000014837	ENSMUSG00000014837	ENSG00000196123	MATCAP1
ENSMUSG00000014846.13	1608.6583726518	0.0829753231523907	0.134389466193865	0.617424307889533	0.536954892841775	0.937687302311459	ENSMUSG00000014846	ENSMUSG00000014846	ENSG00000159713	TPPP3
ENSMUSG00000014850.16	716.604083198089	-0.20903791701793	0.110835745498113	-1.886015347111	0.0592928865728116	0.459412866791547	ENSMUSG00000014850	ENSMUSG00000014850	ENSG00000113318	MSH3
ENSMUSG00000014852.17	41.4141458740967	-0.161204695704776	0.474271454928379	-0.33989963770668	0.733932109483515	0.97305619070615	ENSMUSG00000014852	ENSMUSG00000014852	ENSG00000160323	ADAMTS13
ENSMUSG00000014856.13	523.371768602776	0.0252017628395995	0.138494848854783	0.181968954426778	0.855607089878239	0.987488962345752	ENSMUSG00000014856	ENSMUSG00000014856	ENSG00000168701	TMEM208
ENSMUSG00000014859.10	673.838044977956	-0.0470604386657777	0.120261333283021	-0.39131811847642	0.695562107911443	0.967832456482881	ENSMUSG00000014859	ENSMUSG00000014859	ENSG00000205250	E2F4
ENSMUSG00000014867.10	2401.45777957384	-0.138490076010408	0.0712509888253054	-1.94369338999576	0.0519324362046273	0.425319193638166	ENSMUSG00000014867	ENSMUSG00000014867	ENSG00000148248	SURF4
ENSMUSG00000014873.16	614.152838600594	0.0163248097487023	0.125880976582818	0.129684486026863	0.896816057261914	0.990922856679843	ENSMUSG00000014873	ENSMUSG00000014873	ENSG00000148291	SURF2
ENSMUSG00000014905.5	1899.40752480857	-0.0521831438505304	0.085965960838577	-0.607021003912438	0.543836973198529	0.938021303195752	ENSMUSG00000014905	ENSMUSG00000014905	ENSG00000128590	DNAJB9
ENSMUSG00000014907.11	509.421807273196	0.0446622164291283	0.120258806292739	0.371384165583764	0.710351417654316	0.968862845021282	ENSMUSG00000014907	ENSMUSG00000014907	ENSG00000145414	NAF1
ENSMUSG00000014932.16	468.810815933815	0.106419385615533	0.128164754997909	0.830332688712037	0.406350711100923	0.900523851376103	ENSMUSG00000014932	ENSMUSG00000014932	ENSG00000176105	YES1
ENSMUSG00000014956.16	10640.6916655445	0.0081724712704946	0.0757449653760098	0.107894580582686	0.914079316095338	0.991529079765919	ENSMUSG00000014956	ENSMUSG00000014956	ENSG00000213639	PPP1CB
ENSMUSG00000014959.13	2859.82659014783	-0.0626498801364219	0.073669575569341	-0.850417280841439	0.395093131855966	0.895364282723883	ENSMUSG00000014959	ENSMUSG00000014959	ENSG00000115806	GORASP2
ENSMUSG00000014980.15	492.83033959838	-0.0519705248590956	0.118609767806129	-0.438163954119215	0.661267436379776	0.960363642319205	ENSMUSG00000014980	ENSMUSG00000014980	ENSG00000198860	TSEN15
ENSMUSG00000015002.19	3859.16840521342	-0.202893713718496	0.105708297901645	-1.91937357564186	0.0549370726220608	0.438319529573565	ENSMUSG00000015002	ENSMUSG00000015002	ENSG00000132294	EFR3A
ENSMUSG00000015013.10	1048.72298670589	-0.0708389891615911	0.0978237705170813	-0.72414903644735	0.468974242519335	0.922654451711349	ENSMUSG00000015013	ENSMUSG00000015013	ENSG00000167515	TRAPPC2L
ENSMUSG00000015016.9	544.120862351202	0.0191443837564671	0.119655511052872	0.159995837951901	0.872884352816357	0.98956178019221	ENSMUSG00000015016	ENSMUSG00000015016	ENSG00000176715	ACSF3
ENSMUSG00000015023.8	707.768879157167	-0.171446254912826	0.103707041014283	-1.65317854251779	0.0982945321332371	0.571436129306162	ENSMUSG00000015023	ENSMUSG00000015023	ENSG00000168872	DDX19A
ENSMUSG00000015027.12	237.717168623366	-0.58291345255358	0.193988302672034	-3.00488969965927	0.0026567717554127	0.067424359139105	ENSMUSG00000015027	ENSMUSG00000015027	ENSG00000141012	GALNS
ENSMUSG00000015053.15	149.077987899314	0.0912033113755664	0.268555296816216	0.339607196196844	0.734152358132841	0.97305619070615	ENSMUSG00000015053	ENSMUSG00000015053	ENSG00000179348	GATA2
ENSMUSG00000015083.12	30.3900296155331	0.413880258498922	0.507082930105402	0.816198365054198	0.414386691777885	0.904571595271094	ENSMUSG00000015083	ENSMUSG00000015083	ENSG00000176919	C8G
ENSMUSG00000015085.9	364.547529363115	0.0045186828427737	0.15721029860329	0.0287429187713482	0.977069626265331	0.998015922576327	ENSMUSG00000015085	ENSMUSG00000015085	ENSG00000054179	ENTPD2
ENSMUSG00000015087.15	4958.80934412585	0.0297207988206941	0.0644378890068841	0.461231726841935	0.644632361533059	0.958588872946907	ENSMUSG00000015087	ENSMUSG00000015087	ENSG00000196642	RABL6
ENSMUSG00000015092.10	3291.35824564845	0.0026984016115991	0.0755275484629107	0.0357273824785175	0.97149973642534	0.998015922576327	ENSMUSG00000015092	ENSMUSG00000015092	ENSG00000107223	EDF1
ENSMUSG00000015093.16	10.7513066379376	0.24287460604035	0.756693989590202	0.320968065534499	0.748234591545249	0.974453322413515	ENSMUSG00000015093	ENSMUSG00000015093	ENSG00000169583	CLIC3
ENSMUSG00000015094.17	4693.58181849594	0.0624724783651831	0.0724487567025711	0.862298833113944	0.388523094711946	0.892386203129466	ENSMUSG00000015094	ENSMUSG00000015094	ENSG00000107281	NPDC1
ENSMUSG00000015095.13	2145.5720455315	0.0801944614248719	0.0743460987547478	1.07866401557151	0.280737532617836	0.835181566627667	ENSMUSG00000015095	ENSMUSG00000015095	ENSG00000159069	FBXW5
ENSMUSG00000015112.16	118.312162133849	0.165266341872813	0.267581539479937	0.617629834233033	0.536819373683142	0.937687302311459	ENSMUSG00000015112	ENSMUSG00000015112	ENSG00000004864	SLC25A13
ENSMUSG00000015120.16	3018.28050870231	-0.0240606262962459	0.0709874328054003	-0.338942054183083	0.734653382916268	0.97305619070615	ENSMUSG00000015120	ENSMUSG00000015120	ENSG00000103275	UBE2I
ENSMUSG00000015126.10	433.609644739868	0.127877214535571	0.169637022459025	0.753828454908536	0.450952235391255	0.918958622501808	ENSMUSG00000015126	ENSMUSG00000015126	ENSG00000007520	TSR3
ENSMUSG00000015133.18	149.617968543993	-0.262025613048442	0.245764216635245	-1.06616665613828	0.286348312208347	0.839394812823335	ENSMUSG00000015133	ENSMUSG00000015133	ENSG00000154237	LRRK1
ENSMUSG00000015134.16	55.6499240356211	0.309259295935616	0.411716393051427	0.751146423011111	0.452564539891839	0.919889904114788	ENSMUSG00000015134	ENSMUSG00000015134	ENSG00000184254	ALDH1A3
ENSMUSG00000015143.16	2741.50203163932	0.0543777935925323	0.0946514854688454	0.574505443027947	0.565625818326607	0.94142727602766	ENSMUSG00000015143	ENSMUSG00000015143	ENSG00000072110	ACTN1
ENSMUSG00000015149.15	5195.60531981677	-0.208542940569114	0.0873029559061768	-2.38872714451079	0.0169068535637224	0.221613243120611	ENSMUSG00000015149	ENSMUSG00000015149	ENSG00000068903	SIRT2
ENSMUSG00000015165.17	5034.88571443848	-0.0128215591805859	0.0796497495877752	-0.16097425600135	0.872113676921406	0.989495225386752	ENSMUSG00000015165	ENSMUSG00000015165	ENSG00000104824	HNRNPL
ENSMUSG00000015176.12	1990.56087836188	-0.049772042363217	0.0767489790232511	-0.648504292782039	0.516658835229951	0.934947270448547	ENSMUSG00000015176	ENSMUSG00000015176	ENSG00000166197	NOLC1
ENSMUSG00000015189.13	2589.32727087191	0.0590873545486014	0.0767424813971166	0.769943237082004	0.441333564588644	0.915790393679942	ENSMUSG00000015189	ENSMUSG00000015189	ENSG00000127995	CASD1
ENSMUSG00000015202.14	306.040182068425	-0.361308352608412	0.180911523355077	-1.99715499547957	0.0458083482390575	0.398030919199087	ENSMUSG00000015202	ENSMUSG00000015202	ENSG00000153721	CNKSR3
ENSMUSG00000015214.15	1293.54064112057	-0.076698741057262	0.109411543857131	-0.701011413909076	0.48329589215416	0.925728086483797	ENSMUSG00000015214	ENSMUSG00000015214	ENSG00000063601	MTMR1
ENSMUSG00000015222.19	27587.4260956562	0.0180993216260227	0.0662182903286827	0.273328132396419	0.784600991843135	0.981049727158395	ENSMUSG00000015222	ENSMUSG00000015222	ENSG00000078018	MAP2
ENSMUSG00000015243.5	1821.06135026958	-0.837072855047063	0.338115063259545	-2.47570411970822	0.0132973726435349	0.194849587746945	ENSMUSG00000015243	ENSMUSG00000015243	ENSG00000165029	ABCA1
ENSMUSG00000015290.16	2071.03055693341	0.0572355608272191	0.0776732391677658	0.736876193660425	0.461197642453539	0.921869658436098	ENSMUSG00000015290	ENSMUSG00000015290	ENSG00000102178	UBL4A
ENSMUSG00000015291.11	17390.3399729014	-0.102040674343759	0.0823267311850667	-1.23945980697783	0.215175264730002	0.77682711213286	ENSMUSG00000015291	ENSMUSG00000015291	ENSG00000203879	GDI1
ENSMUSG00000015305.7	1938.08848592655	-0.0736422418459096	0.0919349926492037	-0.801025156187332	0.423117082588693	0.909714457817783	ENSMUSG00000015305	ENSMUSG00000015305	ENSG00000111961	SASH1
ENSMUSG00000015312.10	466.700442124389	-0.118303399024846	0.126139212402903	-0.937879639258977	0.348306267801613	0.873734460898547	ENSMUSG00000015312	ENSMUSG00000015312	ENSG00000099860	GADD45B
ENSMUSG00000015335.17	170.468514329867	-0.270611398405287	0.21373902019393	-1.2660832737034	0.205483270261685	0.764882340364128	ENSMUSG00000015335	ENSMUSG00000015335	ENSG00000160446	ZDHHC12
ENSMUSG00000015337.6	380.564464568836	0.156185898884584	0.169613859327749	0.920832174349512	0.357138054189778	0.877669571131522	ENSMUSG00000015337	ENSMUSG00000015337	ENSG00000167136	ENDOG
ENSMUSG00000015340.11	135.08549013129	-2.94703716647431	0.912596954899225	-3.22928665349287	0.0012409943662828	0.038774698975279	ENSMUSG00000015340	ENSMUSG00000015340	ENSG00000165168	CYBB
ENSMUSG00000015341.18	3052.15848911235	-0.0632332765672495	0.0826573865325306	-0.765004547323347	0.444268836833596	0.916618438003463	ENSMUSG00000015341	ENSMUSG00000015341	ENSG00000147533	GOLGA7
ENSMUSG00000015342.7	630.612121285788	0.106615433060635	0.1249598683491	0.853197386242308	0.39354985260969	0.895225468644598	ENSMUSG00000015342	ENSMUSG00000015342	ENSG00000047597	XK
ENSMUSG00000015354.9	232.665845434214	-0.470096798688978	0.572021963709891	-0.82181599398759	0.411181629533186	0.903397139315619	ENSMUSG00000015354	ENSMUSG00000015354	ENSG00000163710	PCOLCE2
ENSMUSG00000015357.11	1135.48496603524	0.0920468238498617	0.121764077140327	0.755944002628807	0.449682770195196	0.918853472312625	ENSMUSG00000015357	ENSMUSG00000015357	ENSG00000166855	CLPX
ENSMUSG00000015363.14	490.307872246337	-0.0208697544969218	0.121139559597476	-0.172278606313809	0.863218502570399	0.988282076129596	ENSMUSG00000015363	ENSMUSG00000015363	ENSG00000170638	TRABD
ENSMUSG00000015377.11	904.622425842954	0.166185830965353	0.11923245494116	1.39379694100373	0.163378932168209	0.703937514822507	ENSMUSG00000015377	ENSMUSG00000015377	ENSG00000205593	DENND6B
ENSMUSG00000015396.5	584.715787437954	-0.0676539921812518	0.165775211697484	-0.408106806129198	0.683195263435709	0.965859565890402	ENSMUSG00000015396	ENSMUSG00000015396	ENSG00000112149	CD83
ENSMUSG00000015405.16	72.1209059639617	-0.327833098875275	0.326958114664173	-1.00267613547992	0.316017147900875	0.859753227634898	ENSMUSG00000015405	ENSMUSG00000015405	ENSG00000130234	ACE2
ENSMUSG00000015452.15	15.3037399815938	0.543253936314447	0.643991387575574	0.843573294294553	0.398907892711961	0.897075710908942	ENSMUSG00000015452	ENSMUSG00000015452	ENSG00000204305	AGER
ENSMUSG00000015461.16	1848.0454015314	-0.190459774333375	0.0786719529905425	-2.42093614170569	0.015480596465548	0.209085450560218	ENSMUSG00000015461	ENSMUSG00000015461	ENSG00000213676	ATF6B
ENSMUSG00000015467.15	47.5793859979971	0.0942583330698433	0.386444222936686	0.243911870006882	0.80729907584822	0.982020502669652	ENSMUSG00000015467	ENSMUSG00000015467	ENSG00000241404	EGFL8
ENSMUSG00000015474.17	790.908757964681	-0.061106764487593	0.110864019164308	-0.551186624372949	0.581505748226317	0.946442837013135	ENSMUSG00000015474	ENSMUSG00000015474	ENSG00000221988	PPT2
ENSMUSG00000015476.7	3061.47044871515	-0.0584922971336033	0.100295460696515	-0.583199845011886	0.559758775498642	0.941327553872514	ENSMUSG00000015476	ENSMUSG00000015476	ENSG00000204314	PRRT1
ENSMUSG00000015478.14	1986.65758054911	0.0350649169499024	0.0829644593602272	0.42264985778612	0.672550744494839	0.962593496397898	ENSMUSG00000015478	ENSMUSG00000015478	ENSG00000204308	RNF5
ENSMUSG00000015484.4	226.164078843454	0.0891012962647095	0.167669887229511	0.53140905464286	0.5951353482892	0.947504753986783	ENSMUSG00000015484	ENSMUSG00000015484	ENSG00000143340	FAM163A
ENSMUSG00000015488.15	1295.59237277228	0.0437289876766902	0.0952527730007447	0.459083618241207	0.646174120095159	0.958588872946907	ENSMUSG00000015488	ENSMUSG00000015488	ENSG00000160325	CACFD1
ENSMUSG00000015501.11	7156.92082080565	-0.219458997400674	0.0932350595100795	-2.35382482248481	0.0185813654876118	0.234315256428785	ENSMUSG00000015501	ENSMUSG00000015501	ENSG00000010818	HIVEP2
ENSMUSG00000015522.19	651.487949063024	0.103589084748447	0.140713945792662	0.736167862857616	0.46162854739353	0.921869658436098	ENSMUSG00000015522	ENSMUSG00000015522	ENSG00000143437	ARNT
ENSMUSG00000015533.10	20.0948234933881	-1.15127032580553	0.654000492880932	-1.76035085345896	0.0783483367802305	0.5213343595151	ENSMUSG00000015533	ENSMUSG00000015533	ENSG00000164171	ITGA2
ENSMUSG00000015536.15	1609.14358931743	0.0270544961587605	0.0866131338797384	0.31236020389616	0.754766791016628	0.976435336837266	ENSMUSG00000015536	ENSMUSG00000015536	ENSG00000164172	MOCS2
ENSMUSG00000015542.18	442.643756479513	-0.158681079155462	0.140479433104813	-1.12956804884789	0.258658280635613	0.815012544769128	ENSMUSG00000015542	ENSMUSG00000015542	ENSG00000109065	NAT9
ENSMUSG00000015568.17	1348.67656412246	-0.468188208278818	0.15173681024791	-3.08552820844122	0.0020319094926145	0.0556830840754463	ENSMUSG00000015568	ENSMUSG00000015568	ENSG00000175445	LPL
ENSMUSG00000015575.16	726.52183548873	-0.415375233323863	0.120974787679173	-3.43356860791064	0.0005956914280469	0.0226449614324429	ENSMUSG00000015575	ENSMUSG00000015575	ENSG00000113732	ATP6V0E1
ENSMUSG00000015597.18	1317.79031723683	0.0575503318454362	0.0922255228634804	0.624017409265619	0.532616151909755	0.936827349517765	ENSMUSG00000015597	ENSMUSG00000015597	ENSG00000171467	ZNF318
ENSMUSG00000015599.10	4118.51897714613	-0.0633953481793601	0.0748087776020123	-0.847431948649497	0.396754403019694	0.896513791422868	ENSMUSG00000015599	ENSMUSG00000015599	ENSG00000146216	TTBK1
ENSMUSG00000015605.7	1197.87452122671	0.0790065089277674	0.0905035217629825	0.872966127601925	0.382681540548022	0.889414096341837	ENSMUSG00000015605	ENSMUSG00000015605	ENSG00000112658	SRF
ENSMUSG00000015647.10	253.275717271287	0.115475291228909	0.54662436161542	0.211251637024828	0.832690919297395	0.9867047882482	ENSMUSG00000015647	ENSMUSG00000015647	ENSG00000130702	LAMA5
ENSMUSG00000015653.14	555.061361645831	0.0847320569235462	0.159826733619883	0.53014946251148	0.59600830723791	0.947528607813176	ENSMUSG00000015653	ENSMUSG00000015653	ENSG00000157214	STEAP2
ENSMUSG00000015659.13	366.177897576371	-0.060281758845732	0.143531664702296	-0.419989268366422	0.674493293444491	0.963856145781317	ENSMUSG00000015659	ENSMUSG00000015659	ENSG00000122335	SERAC1
ENSMUSG00000015668.14	887.602878237539	0.0952285026842396	0.102025201399294	0.933382158311514	0.350622688990234	0.875093996170811	ENSMUSG00000015668	ENSMUSG00000015668	ENSG00000120509	PDZD11
ENSMUSG00000015672.5	639.674096656217	0.166041724182219	0.14053300325123	1.18151409520073	0.237398557381494	0.795996228691679	ENSMUSG00000015672	ENSMUSG00000015672	ENSG00000106591	MRPL32
ENSMUSG00000015697.15	1069.30806066462	-0.0867853454644942	0.0937645183184551	-0.925567016403184	0.35467104112878	0.877305535486325	ENSMUSG00000015697	ENSMUSG00000015697	ENSG00000143379	SETDB1
ENSMUSG00000015709.10	9206.5778684831	-0.106748068816755	0.0744157063569678	-1.43448304185531	0.151434465022514	0.682783465101513	ENSMUSG00000015709	ENSMUSG00000015709	ENSG00000172379	ARNT2
ENSMUSG00000015711.9	912.135253477584	-0.0200644290493689	0.0947440813176465	-0.211775012964655	0.832282563146223	0.9867047882482	ENSMUSG00000015711	ENSMUSG00000015711	ENSG00000143363	PRUNE1
ENSMUSG00000015714.12	1901.92826563943	-0.02009560435389	0.103573212051098	-0.194023183755042	0.84615772882362	0.986818027070579	ENSMUSG00000015714	ENSMUSG00000015714	ENSG00000143418	CERS2
ENSMUSG00000015733.14	8152.53075900077	-0.100560844377813	0.0634851951149553	-1.58400465172586	0.113192660531383	0.610531030658036	ENSMUSG00000015733	ENSMUSG00000015733	ENSG00000198898	CAPZA2
ENSMUSG00000015745.10	1123.54591741091	-0.0125203794929253	0.129972499890959	-0.09633098927411	0.923257699646177	0.991971879285294	ENSMUSG00000015745	ENSMUSG00000015745	ENSG00000023902	PLEKHO1
ENSMUSG00000015747.6	1516.51159267905	0.0374084281308949	0.0823705463941373	0.454148112019292	0.649722226540075	0.958597508386846	ENSMUSG00000015747	ENSMUSG00000015747	ENSG00000136631	VPS45
ENSMUSG00000015748.14	592.145550986526	0.0017660526345078	0.126098532447554	0.0140053385255883	0.988825721927666	0.99918141925722	ENSMUSG00000015748	ENSMUSG00000015748	ENSG00000117360	PRPF3
ENSMUSG00000015749.13	3788.05274379716	-0.0737813185889204	0.0745601564364948	-0.989554235334287	0.322392048263912	0.863577173322314	ENSMUSG00000015749	ENSMUSG00000015749	ENSG00000143401	ANP32E
ENSMUSG00000015750.16	1803.90636554532	-0.0957798647651181	0.0893723563281006	-1.07169452278392	0.283857261757996	0.837030293357815	ENSMUSG00000015750	ENSMUSG00000015750	ENSG00000117362	APH1A
ENSMUSG00000015755.17	1936.51398991696	-0.109385270147068	0.0915647367367745	-1.19462223171703	0.232234659186635	0.791214515287677	ENSMUSG00000015755	ENSMUSG00000015755	ENSG00000055208	TAB2
ENSMUSG00000015757.11	1213.40208093568	-0.0915167187788406	0.100035645508662	-0.914841088029128	0.360275061069379	0.87810689009209	ENSMUSG00000015757	ENSMUSG00000015757	ENSG00000131013	PPIL4
ENSMUSG00000015759.12	2087.14003942936	-0.0124453273679838	0.0776012318912046	-0.160375384058747	0.872585379295745	0.989495225386752	ENSMUSG00000015759	ENSMUSG00000015759	ENSG00000100528	CNIH1
ENSMUSG00000015766.15	1141.18640239793	0.0168020489982779	0.130444945319929	0.128805673206188	0.897511416359747	0.990922856679843	ENSMUSG00000015766	ENSMUSG00000015766	ENSG00000151491	EPS8
ENSMUSG00000015776.13	992.763888893788	-0.0080801157861204	0.113039599587338	-0.0714803999272617	0.943015423242807	0.994825704111244	ENSMUSG00000015776	ENSMUSG00000015776	ENSG00000148297	MED22
ENSMUSG00000015790.17	1428.90158136298	-0.022486902982154	0.101367274819462	-0.221835923104413	0.82444161350863	0.985430769140048	ENSMUSG00000015790	ENSMUSG00000015790	ENSG00000148290	SURF1
ENSMUSG00000015804.15	1936.51716557722	-0.028066307672862	0.0843517304897965	-0.332729482962499	0.73933849221196	0.973283001803906	ENSMUSG00000015804	ENSMUSG00000015804	ENSG00000118579	MED28
ENSMUSG00000015806.13	7307.05692379999	0.161652386184431	0.0857284035657516	1.88563392598869	0.0593443023695898	0.459616080364136	ENSMUSG00000015806	ENSMUSG00000015806	ENSG00000151552	QDPR
ENSMUSG00000015812.9	30.8367423664631	0.813321653102563	0.510507501053491	1.59316298276554	0.111123633091733	0.603478309048649	ENSMUSG00000015812	ENSMUSG00000015812	ENSG00000147437	GNRH1
ENSMUSG00000015829.14	4643.31215014462	-0.184435389743311	0.0914049370601785	-2.01778367422193	0.0436137958924991	0.385012546516899	ENSMUSG00000015829	ENSMUSG00000015829	ENSG00000116147	TNR
ENSMUSG00000015837.16	13618.1191336316	0.0500460046860655	0.0749776425798421	0.667479037271312	0.504466195332366	0.931820609029956	ENSMUSG00000015837	ENSMUSG00000015837	ENSG00000161011	SQSTM1
ENSMUSG00000015839.7	651.585023824533	-0.650054116212503	0.151353593031238	-4.29493679795455	1.74743111401389e-05	0.0014427771736385	ENSMUSG00000015839	ENSMUSG00000015839	ENSG00000116044	NFE2L2
ENSMUSG00000015843.11	870.007713342597	0.456241060939737	0.127915512442249	3.56673754596979	0.0003614531617416	0.015666118390259	ENSMUSG00000015843	ENSMUSG00000015843	ENSG00000143171	RXRG
ENSMUSG00000015846.17	1084.86358900211	-0.145909304384678	0.12490923617296	-1.16812262131393	0.242757306787505	0.799854203133191	ENSMUSG00000015846	ENSMUSG00000015846	ENSG00000186350	RXRA
ENSMUSG00000015850.12	218.327470484368	-0.142810108214844	0.219222701236722	-0.651438502532795	0.514763463091954	0.933872431004065	ENSMUSG00000015850	ENSMUSG00000015850	ENSG00000143382	ADAMTSL4
ENSMUSG00000015854.8	162.21886581084	-4.2646046595932	0.746601967157167	-5.71201905056788	1.11643586526365e-08	4.33438409222677e-06	ENSMUSG00000015854	ENSMUSG00000015854	ENSG00000073754	CD5L
ENSMUSG00000015869.18	958.30148032441	0.100310196206024	0.102921675662105	0.974626535768284	0.329745545933014	0.868358432026112	ENSMUSG00000015869	ENSMUSG00000015869	ENSG00000161542	PRPSAP1
ENSMUSG00000015879.9	250.362314383574	0.157337255775163	0.158073004757661	0.99534551150194	0.31956824986971	0.861803195733671	ENSMUSG00000015879	ENSMUSG00000015879	ENSG00000047662	FAM184B
ENSMUSG00000015880.14	23.5389006521226	-0.714601619795	0.600415240592479	-1.19017901525925	0.233976039204325	0.792872604595723	ENSMUSG00000015880	ENSMUSG00000015880	ENSG00000109805	NCAPG
ENSMUSG00000015882.19	857.159520782235	0.0133863888383137	0.106671300010178	0.125491944290887	0.900134102149361	0.990922856679843	ENSMUSG00000015882	ENSMUSG00000015882	ENSG00000178177	LCORL
ENSMUSG00000015889.9	1097.9397215293	0.167878446976271	0.0962940153121441	1.74339439924777	0.0812647459568521	0.529558902456329	ENSMUSG00000015889	ENSMUSG00000015889	ENSG00000111144	LTA4H
ENSMUSG00000015890.3	12.2931751463507	-1.13944669322102	0.714930177168713	-1.59378737897663	0.110983665316828	0.603072942536079	ENSMUSG00000015890	ENSMUSG00000015890	ENSG00000139344	AMDHD1
ENSMUSG00000015932.9	5814.40168565004	-0.0414181626050145	0.0642645874019863	-0.644494336296546	0.519254929119793	0.934947270448547	ENSMUSG00000015932	ENSMUSG00000015932	ENSG00000125868	DSTN
ENSMUSG00000015937.16	2141.80300779909	0.0119096338763183	0.0810288405086713	0.146980183864828	0.883147661421259	0.99013738252788	ENSMUSG00000015937	ENSMUSG00000015937	ENSG00000113648	MACROH2A1
ENSMUSG00000015943.12	282.086845449797	0.0933589201399485	0.185067797545853	0.50445794124079	0.613939610493837	0.951586326722644	ENSMUSG00000015943	ENSMUSG00000015943	ENSG00000178096	BOLA1
ENSMUSG00000015944.10	4314.21490573716	-0.114496974009852	0.0670762586940806	-1.70696720775746	0.0878281476110033	0.543991924459599	ENSMUSG00000015944	ENSMUSG00000015944	ENSG00000274070	CASTOR2
ENSMUSG00000015950.14	462.109600585705	-1.37805788375877	0.20723741660695	-6.64965770333075	2.9377542618508796e-11	2.43660009163605e-08	ENSMUSG00000015950	ENSMUSG00000015950	ENSG00000158517	NCF1
ENSMUSG00000015957.13	12.3184885178372	0.565537045037701	0.769253005806206	0.735176906387252	0.462231761563798	0.921869658436098	ENSMUSG00000015957	ENSMUSG00000015957	ENSG00000085741	WNT11
ENSMUSG00000015961.9	2646.18078027628	0.0636384908091157	0.0730717914802447	0.870903662274664	0.383806756981448	0.890055924757067	ENSMUSG00000015961	ENSMUSG00000015961	ENSG00000035687	ADSS2
ENSMUSG00000015966.18	41.5235073521041	-0.550203160499159	0.420213905079877	-1.3093406806578	0.190418975386559	0.743777939807955	ENSMUSG00000015966	ENSMUSG00000015966	ENSG00000056736	IL17RB
ENSMUSG00000015968.19	932.876993905209	-0.146941718118493	0.122259292876383	-1.20188588254855	0.229407744827069	0.788889577706453	ENSMUSG00000015968	ENSMUSG00000015968	ENSG00000157388	CACNA1D
ENSMUSG00000015970.20	203.49017705876	-0.0649469460485657	0.209522660334971	-0.309975760830512	0.756579389167326	0.976941686568632	ENSMUSG00000015970	ENSMUSG00000015970	ENSG00000016391	CHDH
ENSMUSG00000015971.6	1578.60313785372	-0.0654486105734937	0.0858241596989617	-0.762589587862699	0.445708196108186	0.917513250720451	ENSMUSG00000015971	ENSMUSG00000015971	ENSG00000113812	ACTR8
ENSMUSG00000015980.15	172.362100294533	-0.242938392956307	0.25051695517943	-0.96974830618672	0.332171965558298	0.868358432026112	ENSMUSG00000015980	ENSMUSG00000015980	ENSG00000148814	LRRC27
ENSMUSG00000015981.13	5369.28548218541	0.0966845456183665	0.0839869943045694	1.15118473305225	0.249656244637174	0.805998027936172	ENSMUSG00000015981	ENSMUSG00000015981	ENSG00000165752	STK32C
ENSMUSG00000015994.11	1833.27186352444	0.0576523758122428	0.0818990164838079	0.703944666095485	0.481467233840301	0.92567052841758	ENSMUSG00000015994	ENSMUSG00000015994	ENSG00000168522	FNTA
ENSMUSG00000016018.5	2368.48464780284	0.0041216528507641	0.0734459214701346	0.0561181991901367	0.955247645926867	0.995981607023589	ENSMUSG00000016018	ENSMUSG00000016018	ENSG00000039123	MTREX
ENSMUSG00000016024.10	230.505561336305	-0.249070773527918	0.198601525245028	-1.25412316557299	0.20979724148957	0.769636161129911	ENSMUSG00000016024	ENSMUSG00000016024	ENSG00000129988	LBP
ENSMUSG00000016028.12	229.302259920282	0.0656721331423051	0.241100302050741	0.272385113513811	0.785325917821708	0.981049727158395	ENSMUSG00000016028	ENSMUSG00000016028	ENSG00000075275	CELSR1
ENSMUSG00000016087.14	128.324502925784	-0.273657386463789	0.276158132588732	-0.990944513922147	0.321712674687265	0.863297706119863	ENSMUSG00000016087	ENSMUSG00000016087	ENSG00000151702	FLI1
ENSMUSG00000016128.15	378.197471108935	-0.234191139813593	0.437876950386111	-0.534833221084345	0.592765188697394	0.947504753986783	ENSMUSG00000016128	ENSMUSG00000016128	ENSG00000133121	STARD13
ENSMUSG00000016150.16	1280.82995774297	0.0307908070161128	0.0996898500515276	0.30886601795667	0.757423447477289	0.976941686568632	ENSMUSG00000016150	ENSMUSG00000016150	ENSG00000009694	TENM1
ENSMUSG00000016179.12	876.012753357938	-0.179431093597021	0.134719217567512	-1.33188936839766	0.18289654512912	0.733556766477339	ENSMUSG00000016179	ENSMUSG00000016179	ENSG00000008118	CAMK1G
ENSMUSG00000016181.11	525.827439132923	-0.475403514594214	0.203317795617115	-2.33822874751941	0.0193753849804523	0.23855779334569	ENSMUSG00000016181	ENSMUSG00000016181	ENSG00000117597	UTP25
ENSMUSG00000016194.15	360.586950708361	-0.0995781512646614	0.163464861792478	-0.609171599160425	0.542410703215072	0.937687302311459	ENSMUSG00000016194	ENSMUSG00000016194	ENSG00000117594	HSD11B1
ENSMUSG00000016200.15	535.46044701286	-0.0009972829045173	0.127276927225859	-0.0078355356799872	0.99374821102746	0.99918141925722	ENSMUSG00000016200	ENSMUSG00000016200	ENSG00000143469	SYT14
ENSMUSG00000016239.12	145.633141327723	-0.713090867970803	0.229479877697128	-3.10742220680436	0.0018872664919931	0.0531434439496894	ENSMUSG00000016239	ENSMUSG00000016239	ENSG00000175556	LONRF3
ENSMUSG00000016252.8	3244.57170048465	0.0656392375815272	0.0863658103215573	0.760014146073997	0.447246129178317	0.917847538770663	ENSMUSG00000016252	ENSMUSG00000016252	ENSG00000124172	ATP5F1E
ENSMUSG00000016253.13	1516.12995978838	-0.0425774330962341	0.107260348049036	-0.396954082945631	0.691401321131154	0.967382066513118	ENSMUSG00000016253	ENSMUSG00000016253	ENSG00000101158	NELFCD
ENSMUSG00000016256.11	2637.17227243653	-1.0643560689009	0.150268946782772	-7.08300744557372	1.41059093804866e-12	2.1449210705478302e-09	ENSMUSG00000016256	ENSMUSG00000016256	ENSG00000101160	CTSZ
ENSMUSG00000016257.16	1504.79939243322	0.0798440082077944	0.104038377637427	0.76744764788673	0.442815408282055	0.915790393679942	ENSMUSG00000016257	ENSMUSG00000016257	ENSG00000101166	PRELID3B
ENSMUSG00000016262.15	699.435801483995	0.101823025847382	0.119949597359425	0.848881764415364	0.39594708685815	0.896240419263929	ENSMUSG00000016262	ENSMUSG00000016262	ENSG00000082497	SERTAD4
ENSMUSG00000016308.14	1307.77685231841	-0.0217611004066846	0.0939368691490509	-0.231656649873608	0.816804703861836	0.985089034760593	ENSMUSG00000016308	ENSMUSG00000016308	ENSG00000077721	UBE2A
ENSMUSG00000016319.4	8049.5697521926	0.0578027382843768	0.0665038742643284	0.869163472411129	0.38475772355745	0.890128450946531	ENSMUSG00000016319	ENSMUSG00000016319	ENSG00000005022	SLC25A5
ENSMUSG00000016344.15	1240.16039986135	0.009741605794169	0.0952102567541712	0.102316768447767	0.918505245861014	0.991529079765919	ENSMUSG00000016344	ENSMUSG00000016344	ENSG00000125534	PPDPF
ENSMUSG00000016346.18	9964.49719324894	-0.0268111189194682	0.0739523648249762	-0.362545795295693	0.716944208035442	0.968956246239587	ENSMUSG00000016346	ENSMUSG00000016346	ENSG00000075043	KCNQ2
ENSMUSG00000016349.11	30510.9361401828	-0.0609393943603892	0.0721675211187007	-0.844415790036026	0.398437101903093	0.896945533587114	ENSMUSG00000016349	ENSMUSG00000016349	ENSG00000101210	EEF1A2
ENSMUSG00000016356.19	76.4021103174464	-0.627150583575684	0.349168451701297	-1.79612614060617	0.0724744578969394	0.503595366810912	ENSMUSG00000016356	ENSMUSG00000016356	ENSG00000101203	COL20A1
ENSMUSG00000016382.16	5837.59477081468	-0.0821687802933619	0.0864951142524165	-0.949981753345869	0.342121524152785	0.871117516140616	ENSMUSG00000016382	ENSMUSG00000016382	ENSG00000102024	PLS3
ENSMUSG00000016386.16	1167.45771410769	0.0554078422831576	0.0892704275510796	0.620674100070304	0.534814073839016	0.937637495995697	ENSMUSG00000016386	ENSMUSG00000016386	ENSG00000066382	MPPED2
ENSMUSG00000016409.5	524.59603666109	-0.0859526380738534	0.122563988018822	-0.701287869815837	0.483123382263046	0.925728086483797	ENSMUSG00000016409	ENSMUSG00000016409	ENSG00000101882	NKAP
ENSMUSG00000016427.8	1742.67494611407	0.16431736068863	0.0807854491197941	2.03399699424792	0.041951898508126	0.376720616180007	ENSMUSG00000016427	ENSMUSG00000016427	ENSG00000125356	NDUFA1
ENSMUSG00000016477.19	888.985465215217	0.042743166038032	0.0983981657131561	0.434389866195617	0.66400535537084	0.961519380957997	ENSMUSG00000016477	ENSMUSG00000016477	ENSG00000112242	E2F3
ENSMUSG00000016487.16	980.360854912853	-0.122484620200211	0.11539614633881	-1.06142730139869	0.288495755053901	0.840664534854607	ENSMUSG00000016487	ENSMUSG00000016487	ENSG00000110841	PPFIBP1
ENSMUSG00000016494.10	1977.42146869438	-0.184933932311686	0.109896859352795	-1.68279542655541	0.0924147007001355	0.55662539240258	ENSMUSG00000016494	ENSMUSG00000016494	ENSG00000174059	CD34
ENSMUSG00000016495.13	332.939395423459	-0.251440505882005	0.151933321659715	-1.65493983239013	0.097936703327577	0.571436129306162	ENSMUSG00000016495	ENSMUSG00000016495	ENSG00000107020	PLGRKT
ENSMUSG00000016496.8	102.887106145877	-0.782274248375419	0.352386580978618	-2.21993200252675	0.0264233837351852	0.289230643680818	ENSMUSG00000016496	ENSMUSG00000016496	ENSG00000120217	CD274
ENSMUSG00000016503.19	621.481066530148	-0.0985083566221119	0.113044923864873	-0.871408934202677	0.383530909322645	0.890055924757067	ENSMUSG00000016503	ENSMUSG00000016503	ENSG00000122034	GTF3A
ENSMUSG00000016510.12	583.668263433094	-0.19299079529511	0.121283726061169	-1.59123405557127	0.111556911324951	0.604208655668264	ENSMUSG00000016510	ENSMUSG00000016510	ENSG00000122033	MTIF3
ENSMUSG00000016520.8	188.62226351799	-0.0317840964988624	0.200453516385643	-0.158560932589052	0.874014810589355	0.989777481570328	ENSMUSG00000016520	ENSMUSG00000016520	ENSG00000139517	LNX2
ENSMUSG00000016526.9	356.882547361579	0.250694202209643	0.160774298524388	1.55929277571448	0.118927100820034	0.62197271672776	ENSMUSG00000016526	ENSMUSG00000016526	ENSG00000143479	DYRK3
ENSMUSG00000016528.11	1315.76991738022	-0.31976785485696	0.469203090207156	-0.681512678690545	0.495547147023412	0.9280726037935	ENSMUSG00000016528	ENSMUSG00000016528	ENSG00000162889	MAPKAPK2
ENSMUSG00000016534.16	3240.98910148314	-0.302892632779263	0.0943329167706415	-3.21089014469581	0.0013232450986364	0.0405802576719657	ENSMUSG00000016534	ENSMUSG00000016534	ENSG00000005893	LAMP2
ENSMUSG00000016541.11	7206.97105827178	0.0740216230095066	0.0746692508471475	0.991326713067382	0.321526073147429	0.863297706119863	ENSMUSG00000016541	ENSMUSG00000016541	ENSG00000130638	ATXN10
ENSMUSG00000016552.14	490.798113496549	0.117009483297237	0.124026843615251	0.943420632876999	0.345465793633388	0.872197617781011	ENSMUSG00000016552	ENSMUSG00000016552	ENSG00000100350	FOXRED2
ENSMUSG00000016554.10	1995.49930712524	0.0518139761875169	0.0841165030921293	0.615978723351911	0.537908562419406	0.937687302311459	ENSMUSG00000016554	ENSMUSG00000016554	ENSG00000100353	EIF3D
ENSMUSG00000016624.16	252.617744503279	0.109478360085048	0.221375131702032	0.494537752471692	0.620926451130323	0.952917486772011	ENSMUSG00000016624	ENSMUSG00000016624	ENSG00000056487	PHF21B
ENSMUSG00000016637.8	588.166547200037	0.0607795598942871	0.122530221514361	0.496037297110112	0.619868096784106	0.952610213950986	ENSMUSG00000016637	ENSMUSG00000016637	ENSG00000100360	IFT27
ENSMUSG00000016664.17	2166.58614271607	0.0829453973261373	0.0996797965764209	0.83211844501053	0.405342091507407	0.900103175014205	ENSMUSG00000016664	ENSMUSG00000016664	ENSG00000100266	PACSIN2
ENSMUSG00000016757.12	536.774158994114	-0.111198666944516	0.120918433248868	-0.919617166355869	0.357772852832705	0.877744422473338	ENSMUSG00000016757	ENSMUSG00000016757	ENSG00000100304	TTLL12
ENSMUSG00000016763.16	1060.65247900306	-0.0708050275489039	0.140672677118204	-0.503331769888819	0.614731033477188	0.951802899266716	ENSMUSG00000016763	ENSMUSG00000016763	ENSG00000159307	SCUBE1
ENSMUSG00000016831.13	2427.5987706314	-0.0899450176920558	0.0838456489052877	-1.07274520343516	0.283385452679414	0.836521589270263	ENSMUSG00000016831	ENSMUSG00000016831	ENSG00000092203	TOX4
ENSMUSG00000016833.15	903.323834038031	0.212945708351806	0.102825630416038	2.07093997372265	0.0383644059551366	0.357450079884902	ENSMUSG00000016833	ENSMUSG00000016833	ENSG00000163319	MRPS18C
ENSMUSG00000016918.16	1105.28532694943	-0.176192693282125	0.103659985776316	-1.69971751358644	0.0891840734500251	0.548111077212061	ENSMUSG00000016918	ENSMUSG00000016918	ENSG00000137573	SULF1
ENSMUSG00000016921.15	2290.60379654097	0.033651769337658	0.0867285585995698	0.388012551817331	0.698006744893231	0.967832456482881	ENSMUSG00000016921	ENSMUSG00000016921	ENSG00000124193	SRSF6
ENSMUSG00000016933.18	2193.65722872916	0.0304506735268618	0.0835634259783122	0.364401927881282	0.71555789605888	0.968956246239587	ENSMUSG00000016933	ENSMUSG00000016933	ENSG00000124181	PLCG1
ENSMUSG00000016940.19	2262.33320688384	-0.0462994194948418	0.0870966530488459	-0.531586666928245	0.595012301256614	0.947504753986783	ENSMUSG00000016940	ENSMUSG00000016940	ENSG00000180901	KCTD2
ENSMUSG00000016942.7	17.2257997580962	1.31026917298851	0.608593759669011	2.15294546184816	0.0313229650065844	0.320108232755359	ENSMUSG00000016942	ENSMUSG00000016942	ENSG00000187045	TMPRSS6
ENSMUSG00000016946.7	839.682249902235	-0.190686422373429	0.0999839413176704	-1.90717049018479	0.0564985135174267	0.445920472865406	ENSMUSG00000016946	ENSMUSG00000016946	ENSG00000167977	KCTD5
ENSMUSG00000016995.18	381.167990667789	-0.543075997222967	0.183526908418085	-2.95910829591162	0.0030853065612258	0.0753649114092217	ENSMUSG00000016995	ENSMUSG00000016995	ENSG00000124159	MATN4
ENSMUSG00000017002.15	13.4218697275286	-1.01132263674219	0.704024227705644	-1.43648840046031	0.150863414677108	0.682313116019194	ENSMUSG00000017002	ENSMUSG00000017002	ENSG00000124107	SLPI
ENSMUSG00000017007.10	21.0931679085513	0.0438650810765148	0.55983092275445	0.0783541588962114	0.937546337271501	0.994073558685791	ENSMUSG00000017007	ENSMUSG00000017007	ENSG00000124232	RBPJL
ENSMUSG00000017009.4	2344.16295501831	-0.295408545827886	0.0923198077151907	-3.19983926677176	0.0013750424773469	0.041471735676279	ENSMUSG00000017009	ENSMUSG00000017009	ENSG00000124145	SDC4
ENSMUSG00000017057.10	320.490068948528	-0.173026766872744	0.216878895207581	-0.797803616193894	0.424984462469139	0.909746590723746	ENSMUSG00000017057	ENSMUSG00000017057	ENSG00000131724	IL13RA1
ENSMUSG00000017119.21	5832.88436393106	-0.0474998450006903	0.0679252342979378	-0.69929600525695	0.484367063011801	0.92578017961954	ENSMUSG00000017119	ENSMUSG00000017119	ENSG00000188554	NBR1
ENSMUSG00000017132.18	2169.52202629334	0.0531703347123897	0.0810510460776626	0.656010468531673	0.511817388592076	0.932671929734844	ENSMUSG00000017132	ENSMUSG00000017132	ENSG00000108669	CYTH1
ENSMUSG00000017144.9	568.978060845085	0.125005190988053	0.135162995003009	0.924847743905569	0.355045111739129	0.877489930096692	ENSMUSG00000017144	ENSMUSG00000017144	ENSG00000115963	RND3
ENSMUSG00000017146.13	102.054639489257	-0.267518911961254	0.263665780071051	-1.01461369726919	0.310290007500483	0.856177792414785	ENSMUSG00000017146	ENSMUSG00000017146	ENSG00000012048	BRCA1
ENSMUSG00000017167.7	6681.93245930727	-0.0401190929221573	0.0663738655387245	-0.604441109411514	0.545550411273638	0.938703494927486	ENSMUSG00000017167	ENSMUSG00000017167	ENSG00000108797	CNTNAP1
ENSMUSG00000017176.18	922.113232563108	0.100999481819514	0.10119919258078	0.998026557760268	0.318266480708153	0.860994584652582	ENSMUSG00000017176	ENSMUSG00000017176	ENSG00000141698	NT5C3B
ENSMUSG00000017188.4	1784.6054146157	-0.27802861909738	0.114727550086073	-2.42338147104852	0.0153767702692541	0.208454626376731	ENSMUSG00000017188	ENSMUSG00000017188	ENSG00000183978	COA3
ENSMUSG00000017210.15	2663.84446541399	-0.160024437093336	0.107149076523672	-1.49347472031625	0.135312966728823	0.655095702812637	ENSMUSG00000017210	ENSMUSG00000017210	ENSG00000008838	MED24
ENSMUSG00000017221.15	3688.39259780571	0.0593394746380451	0.0760302781937089	0.780471623250684	0.435113324046033	0.913963085613643	ENSMUSG00000017221	ENSMUSG00000017221	ENSG00000108344	PSMD3
ENSMUSG00000017264.17	1108.65358906707	0.0459316150339799	0.0906315194676528	0.506795155854948	0.612298555606296	0.951525933189914	ENSMUSG00000017264	ENSMUSG00000017264	ENSG00000171824	EXOSC10
ENSMUSG00000017286.16	1846.69450711675	-0.148456148509537	0.106561263084	-1.39315304842541	0.163573514289525	0.704276997461292	ENSMUSG00000017286	ENSMUSG00000017286	ENSG00000167699	GLOD4
ENSMUSG00000017288.16	2304.44769103732	-0.0391104035764688	0.101141297355583	-0.386690744523162	0.69898516895514	0.967832456482881	ENSMUSG00000017288	ENSMUSG00000017288	ENSG00000141252	VPS53
ENSMUSG00000017291.14	3171.20490381818	0.0812725420074138	0.0762227969744139	1.06624979971143	0.286310735756814	0.839394812823335	ENSMUSG00000017291	ENSMUSG00000017291	ENSG00000160551	TAOK1
ENSMUSG00000017299.14	731.085269046332	0.0966794482070865	0.122821900271681	0.787151542137292	0.431193160097495	0.911279012011413	ENSMUSG00000017299	ENSMUSG00000017299	ENSG00000101457	DNTTIP1
ENSMUSG00000017307.17	291.724674266267	0.0935788226268989	0.164046834475152	0.57043967307442	0.568379527807794	0.942924015265826	ENSMUSG00000017307	ENSMUSG00000017307	ENSG00000101473	ACOT8
ENSMUSG00000017314.13	4342.30985566802	-0.0833620336352258	0.0639633779828219	-1.30327753574262	0.192480027556931	0.745556303935175	ENSMUSG00000017314	ENSMUSG00000017314	ENSG00000108852	MPP2
ENSMUSG00000017344.5	1790.47640595544	0.122249058183782	0.0880795304696787	1.38793948527991	0.165155473003573	0.708913647587907	ENSMUSG00000017344	ENSMUSG00000017344	ENSG00000109072	VTN
ENSMUSG00000017376.16	3104.25636193678	0.129526049044088	0.0892026682197461	1.4520423169967	0.146489839232076	0.67369644354478	ENSMUSG00000017376	ENSMUSG00000017376	ENSG00000087095	NLK
ENSMUSG00000017386.11	288.465037929205	-0.101699670135502	0.159716877789768	-0.636749675694054	0.524287910599276	0.936064315154438	ENSMUSG00000017386	ENSMUSG00000017386	ENSG00000076604	TRAF4
ENSMUSG00000017390.16	25022.515331378	-0.0232075517119256	0.0704771548778604	-0.32929183580332	0.741935114427723	0.974012462981567	ENSMUSG00000017390	ENSMUSG00000017390	ENSG00000109107	ALDOC
ENSMUSG00000017400.11	2925.49614798469	-0.186254443195545	0.118578676546975	-1.57072459078897	0.116246634675627	0.618051381971491	ENSMUSG00000017400	ENSMUSG00000017400	ENSG00000141750	STAC2
ENSMUSG00000017405.15	93.0994315509471	-0.0061040308367471	0.290025256242081	-0.0210465492413948	0.983208522962305	0.99918141925722	ENSMUSG00000017405	ENSMUSG00000017405	ENSG00000160602	NEK8
ENSMUSG00000017417.15	974.298773940001	-0.0651296163095614	0.0938358490500195	-0.694080321848464	0.487631838483029	0.927100389301497	ENSMUSG00000017417	ENSMUSG00000017417	ENSG00000161381	PLXDC1
ENSMUSG00000017418.15	744.895371430994	0.0096390163848376	0.168808206263535	0.0571004016818333	0.95446521645129	0.995981607023589	ENSMUSG00000017418	ENSMUSG00000017418	ENSG00000165997	ARL5B
ENSMUSG00000017421.19	2515.8335990501	-0.0031306196541406	0.0751240537440513	-0.0416726667174626	0.966759643825858	0.997047164384426	ENSMUSG00000017421	ENSMUSG00000017421	ENSG00000010244	ZNF207
ENSMUSG00000017428.17	2086.74144366959	-0.0702684763185417	0.0739125266243394	-0.950697798164598	0.341757806254816	0.871117516140616	ENSMUSG00000017428	ENSMUSG00000017428	ENSG00000108671	PSMD11
ENSMUSG00000017446.15	139.382326153139	-0.664346551769565	0.298619393178808	-2.22472674898166	0.0260995874391753	0.286718345576539	ENSMUSG00000017446	ENSMUSG00000017446	ENSG00000173918	C1QTNF1
ENSMUSG00000017453.5	53.6017834936302	-0.0187058140422323	0.350503944278242	-0.0533683410631835	0.957438429422838	0.995981607023589	ENSMUSG00000017453	ENSMUSG00000017453	ENSG00000179761	PIPOX
ENSMUSG00000017466.11	11397.2848197789	-0.187244203754765	0.0920317054155119	-2.03456192525587	0.0418949717302837	0.376580073479058	ENSMUSG00000017466	ENSMUSG00000017466	ENSG00000035862	TIMP2
ENSMUSG00000017478.16	1450.38178141218	-0.117998715816081	0.0854675833471242	-1.38062539263375	0.167394171661684	0.71373602293644	ENSMUSG00000017478	ENSMUSG00000017478	ENSG00000158545	ZC3H18
ENSMUSG00000017485.12	4367.11291716914	0.143695904397092	0.130419525200189	1.10179748144707	0.270549725564925	0.825546695001374	ENSMUSG00000017485	ENSMUSG00000017485	ENSG00000077097	TOP2B
ENSMUSG00000017491.10	613.04014233047	0.435524830853832	0.132833865708889	3.27871833383441	0.0010427966209788	0.034222859609714	ENSMUSG00000017491	ENSMUSG00000017491	ENSG00000077092	RARB
ENSMUSG00000017493.13	2741.4185088532	-0.352105810246871	0.115931500318213	-3.0371884197168	0.0023879613747259	0.0626301502121855	ENSMUSG00000017493	ENSMUSG00000017493	ENSG00000141753	IGFBP4
ENSMUSG00000017499.16	20.7393913081983	0.496946338500769	0.636743032998484	0.780450374400801	0.43512582683495	0.913963085613643	ENSMUSG00000017499	ENSMUSG00000017499	ENSG00000094804	CDC6
ENSMUSG00000017548.16	1263.5288146233	0.025612649253882	0.090793481121279	0.28209788783921	0.777868452749943	0.98065340010745	ENSMUSG00000017548	ENSMUSG00000017548	ENSG00000178691	SUZ12
ENSMUSG00000017550.15	109.350999504596	0.273832277192473	0.236494660807642	1.15787932064648	0.246913287606477	0.803106374145346	ENSMUSG00000017550	ENSMUSG00000017550	ENSG00000176208	ATAD5
ENSMUSG00000017561.17	373.777481820759	-0.119346247472157	0.166828676377899	-0.7153820917563	0.474372975183209	0.924117152157961	ENSMUSG00000017561	ENSMUSG00000017561	ENSG00000176390	CRLF3
ENSMUSG00000017607.10	15.6226205153329	1.00889278663234	0.726646196140684	1.38842368127805	0.165008069406651	0.70844758646192	ENSMUSG00000017607	ENSMUSG00000017607	ENSG00000131746	TNS4
ENSMUSG00000017615.13	1684.82541581352	-0.0926578241934981	0.0798800463240301	-1.15996207385303	0.246064247799136	0.803088441240019	ENSMUSG00000017615	ENSMUSG00000017615	ENSG00000109079	TNFAIP1
ENSMUSG00000017631.20	14140.291430085	-0.0752540167378808	0.062856271666307	-1.19723958712332	0.23121318402316	0.791086337722759	ENSMUSG00000017631	ENSMUSG00000017631	ENSG00000159842	ABR
ENSMUSG00000017639.14	9129.28741706898	-0.0338133213239516	0.0626039166883598	-0.54011510960685	0.589117651169573	0.947504753986783	ENSMUSG00000017639	ENSMUSG00000017639	ENSG00000131242	RAB11FIP4
ENSMUSG00000017652.17	23.2667875508059	0.929848446567961	0.545267115812994	1.70530813174302	0.0881369717856993	0.545164516669036	ENSMUSG00000017652	ENSMUSG00000017652	ENSG00000101017	CD40
ENSMUSG00000017664.17	1252.45918537457	-0.0414529426852861	0.0972857049820142	-0.426094899481376	0.670038696658531	0.961931819011908	ENSMUSG00000017664	ENSMUSG00000017664	ENSG00000080189	SLC35C2
ENSMUSG00000017667.10	633.553354731433	0.203038964358388	0.124272641950388	1.6338186842398	0.10229692791619	0.582951918702911	ENSMUSG00000017667	ENSMUSG00000017667	ENSG00000198185	ZNF334
ENSMUSG00000017670.17	4613.38534345523	0.0024541417349479	0.0740607173203675	0.0331368885387918	0.973565426092576	0.998015922576327	ENSMUSG00000017670	ENSMUSG00000017670	ENSG00000062598	ELMO2
ENSMUSG00000017677.12	1222.97605927516	0.093853909477403	0.153330299466336	0.612102825104105	0.540469728520563	0.937687302311459	ENSMUSG00000017677	ENSMUSG00000017677	ENSG00000109046	WSB1
ENSMUSG00000017679.17	1997.57527559474	-0.0535657214050103	0.0946399492955882	-0.565994823578244	0.571397299408816	0.944578113292641	ENSMUSG00000017679	ENSMUSG00000017679	ENSG00000124120	TTPAL
ENSMUSG00000017686.18	2522.71918605783	-0.0339004130190762	0.0732445962372331	-0.462838417584768	0.643480191691603	0.958588872946907	ENSMUSG00000017686	ENSMUSG00000017686	ENSG00000126858	RHOT1
ENSMUSG00000017692.9	764.062137641907	-0.104118345766245	0.109853567393985	-0.947792122151378	0.343235291797668	0.871117516140616	ENSMUSG00000017692	ENSMUSG00000017692	ENSG00000141314	RHBDL3
ENSMUSG00000017697.4	29.277246438915	-0.895206833964529	0.521394042037839	-1.71694872167251	0.0859885416449315	0.539803714538095	ENSMUSG00000017697	ENSMUSG00000017697	ENSG00000196839	ADA
ENSMUSG00000017707.10	10793.3428707161	-0.251693429595099	0.0688923968576353	-3.6534282602363	0.0002587621091297	0.0119233136497215	ENSMUSG00000017707	ENSMUSG00000017707	ENSG00000132824	SERINC3
ENSMUSG00000017715.12	2289.03489924233	-0.0338107749367232	0.0740471002556447	-0.456611735233288	0.647950142767005	0.958588872946907	ENSMUSG00000017715	ENSMUSG00000017715	ENSG00000087157	PGS1
ENSMUSG00000017716.16	39.8608432552029	-1.54785429544884	0.405945135644182	-3.81296426422896	0.0001373099724153	0.0074127072978182	ENSMUSG00000017716	ENSMUSG00000017716	ENSG00000089685	BIRC5
ENSMUSG00000017718.16	68.6378678855525	0.0803643792802171	0.353169234390587	0.227552038667497	0.819994509323269	0.985388769569232	ENSMUSG00000017718	ENSMUSG00000017718	ENSG00000183077	AFMID
ENSMUSG00000017721.16	2428.53806586707	-0.0932239638776003	0.0896179318417578	-1.04023784037116	0.298229415116431	0.84895467417165	ENSMUSG00000017721	ENSMUSG00000017721	ENSG00000124155	PIGT
ENSMUSG00000017724.15	202.53804925338	-0.119515746418012	0.192248328163467	-0.621673788062226	0.534156390669804	0.93745808026853	ENSMUSG00000017724	ENSMUSG00000017724	ENSG00000175832	ETV4
ENSMUSG00000017734.16	5492.04608134813	-0.0602147194479241	0.07746744003814	-0.777290683908984	0.436987290156266	0.915255634008425	ENSMUSG00000017734	ENSMUSG00000017734	ENSG00000244274	DBNDD2
ENSMUSG00000017737.3	43.3206425428108	-0.270335317518534	0.489800326302799	-0.551929639490298	0.580996560462707	0.946228420928253	ENSMUSG00000017737	ENSMUSG00000017737	ENSG00000100985	MMP9
ENSMUSG00000017740.18	16736.7459252701	0.0653226565618842	0.0567361516515473	1.15134098207915	0.249591983398796	0.805998027936172	ENSMUSG00000017740	ENSMUSG00000017740	ENSG00000124140	SLC12A5
ENSMUSG00000017747.14	246.298181654733	-0.177236238003371	0.160242387187427	-1.10605090896497	0.26870448504794	0.825160391317132	ENSMUSG00000017747	ENSMUSG00000017747	ENSG00000167925	GHDC
ENSMUSG00000017754.14	2594.53439702372	-0.0627931790621935	0.0856315492023393	-0.73329490879371	0.463378579571913	0.921869658436098	ENSMUSG00000017754	ENSMUSG00000017754	ENSG00000100979	PLTP
ENSMUSG00000017756.10	194.149340637119	-0.483470798941449	0.634307854997494	-0.762202131240136	0.44593937430367	0.917687482750646	ENSMUSG00000017756	ENSMUSG00000017756	ENSG00000113504	SLC12A7
ENSMUSG00000017760.17	3596.75436746759	-0.588209119342119	0.12348149233514	-4.76354073973829	1.90225183234371e-06	0.0002497150301063	ENSMUSG00000017760	ENSMUSG00000017760	ENSG00000064601	CTSA
ENSMUSG00000017764.3	632.439608179923	-0.0214070755414594	0.118311008121488	-0.180939000363157	0.856415456191238	0.987488962345752	ENSMUSG00000017764	ENSMUSG00000017764	ENSG00000168612	ZSWIM1
ENSMUSG00000017765.18	647.484864128706	0.0043762514952313	0.145538468480066	0.0300693798755393	0.976011721002985	0.998015922576327	ENSMUSG00000017765	ENSMUSG00000017765	ENSG00000124067	SLC12A4
ENSMUSG00000017774.20	620.00856618955	-0.052735615127194	0.135238656092816	-0.389944832718545	0.696577341109284	0.967832456482881	ENSMUSG00000017774	ENSMUSG00000017774	ENSG00000197879	MYO1C
ENSMUSG00000017776.16	5341.98250840413	0.0359655254437145	0.0643136588233905	0.559220639934016	0.576011148602842	0.945158326232283	ENSMUSG00000017776	ENSMUSG00000017776	ENSG00000167193	CRK
ENSMUSG00000017778.15	6833.68694592025	0.131613738821886	0.0704992840803542	1.86688050153636	0.0619182773421339	0.467835530708868	ENSMUSG00000017778	ENSMUSG00000017778	ENSG00000127184	COX7C
ENSMUSG00000017781.18	11538.9034973048	-0.139714252948656	0.0611584262457523	-2.28446448878923	0.0223442472943537	0.260854434024358	ENSMUSG00000017781	ENSMUSG00000017781	ENSG00000174238	PITPNA
ENSMUSG00000017801.16	718.671692470883	0.0478987437339011	0.14466783873144	0.331094624443929	0.740573011939895	0.973926900819263	ENSMUSG00000017801	ENSMUSG00000017801	ENSG00000108788	MLX
ENSMUSG00000017802.15	2064.14226450185	-0.0118813526084008	0.0772221913008441	-0.153859304019399	0.87772067262963	0.989918938788403	ENSMUSG00000017802	ENSMUSG00000017802	ENSG00000141699	RETREG3
ENSMUSG00000017817.12	81.2771972901003	0.446311143234372	0.309039757366615	1.44418681608306	0.148686432419269	0.676729071384958	ENSMUSG00000017817	ENSMUSG00000017817	ENSG00000149596	JPH2
ENSMUSG00000017830.16	79.7737895278412	-1.18460233773984	0.389818061735977	-3.03885954505149	0.0023747554274707	0.062438274185963	ENSMUSG00000017830	ENSMUSG00000017830	ENSG00000108771	DHX58
ENSMUSG00000017831.9	5356.30797560694	0.0426443664156081	0.0625585074343595	0.681671736819382	0.495446542783449	0.9280726037935	ENSMUSG00000017831	ENSMUSG00000017831	ENSG00000144566	RAB5A
ENSMUSG00000017837.13	336.395683599762	-0.0223668438634119	0.147381078778097	-0.151761976834817	0.879374672779584	0.989918938788403	ENSMUSG00000017837	ENSMUSG00000017837	ENSG00000168256	NKIRAS2
ENSMUSG00000017843.15	6112.36235856907	-0.0388264880952734	0.0632204205898066	-0.614144729393553	0.539119692865198	0.937687302311459	ENSMUSG00000017843	ENSMUSG00000017843	ENSG00000078304	PPP2R5C
ENSMUSG00000017858.13	891.663562637173	0.0691120995305653	0.100833711168521	0.685406683237712	0.493087327906298	0.927457738835391	ENSMUSG00000017858	ENSMUSG00000017858	ENSG00000101052	IFT52
ENSMUSG00000017861.12	26.5993393256306	0.0020718905310512	0.514375302650117	0.0040279743610874	0.99678615013654	0.999342240023169	ENSMUSG00000017861	ENSMUSG00000017861	ENSG00000101057	MYBL2
ENSMUSG00000017868.17	71.441568711255	0.40706740523546	0.291705114496473	1.39547572190539	0.162872430982318	0.702418635815256	ENSMUSG00000017868	ENSMUSG00000017868	ENSG00000101049	SGK2
ENSMUSG00000017897.19	78.062467667267	-0.795984704654869	0.387834062111853	-2.05238472433425	0.0401322879027614	0.366513442122967	ENSMUSG00000017897	ENSMUSG00000017897	ENSG00000064655	EYA2
ENSMUSG00000017929.14	1538.20232320744	-0.102430536650287	0.0802373592470004	-1.27659406555203	0.201745598095109	0.759913899869148	ENSMUSG00000017929	ENSMUSG00000017929	ENSG00000158470	B4GALT5
ENSMUSG00000017943.16	1998.11639390522	-0.0352250796586748	0.110758139664648	-0.318036035683959	0.750457602383485	0.974896952801742	ENSMUSG00000017943	ENSMUSG00000017943	ENSG00000124194	GDAP1L1
ENSMUSG00000017969.14	111.483246476004	0.170586205820838	0.23206595973011	0.735076380953189	0.462292977884174	0.921869658436098	ENSMUSG00000017969	ENSMUSG00000017969	ENSG00000124212	PTGIS
ENSMUSG00000017978.19	3171.09847717237	-0.0361052903341501	0.0704005214751535	-0.512855438817918	0.608052446367256	0.9503474096689	ENSMUSG00000017978	ENSMUSG00000017978	ENSG00000081803	CADPS2
ENSMUSG00000017999.17	749.672899772326	-0.0416054168893486	0.10684283937119	-0.389407630255915	0.696974628491425	0.967832456482881	ENSMUSG00000017999	ENSMUSG00000017999	ENSG00000124228	DDX27
ENSMUSG00000018001.19	1261.41162179864	-0.200522295342364	0.0836626910737529	-2.3967947094314	0.0165391871634312	0.218372321397344	ENSMUSG00000018001	ENSMUSG00000018001	ENSG00000008256	CYTH3
ENSMUSG00000018008.9	531.13394024213	-0.873707439556947	0.220493114126772	-3.9625157593566	7.41641099462002e-05	0.0046029677353344	ENSMUSG00000018008	ENSMUSG00000018008	ENSG00000100055	CYTH4
ENSMUSG00000018012.12	502.198212310777	0.113612601851193	0.153018925842894	0.742474182362512	0.457800088534857	0.921418970064647	ENSMUSG00000018012	ENSMUSG00000018012	ENSG00000169750	RAC3
ENSMUSG00000018040.10	3468.01343615118	-0.0402772704052101	0.0720886950071077	-0.55871826229118	0.576354013790129	0.945203955496503	ENSMUSG00000018040	ENSMUSG00000018040	ENSG00000189306	RRP7A
ENSMUSG00000018042.19	2476.89289646713	-0.0824593744307176	0.0922328719099966	-0.894034553225056	0.371303404004045	0.885580539783521	ENSMUSG00000018042	ENSMUSG00000018042	ENSG00000100243	CYB5R3
ENSMUSG00000018068.14	481.090740498248	0.155832561229117	0.141124681471577	1.10421904662015	0.269498129384341	0.825160391317132	ENSMUSG00000018068	ENSMUSG00000018068	ENSG00000108506	INTS2
ENSMUSG00000018076.13	2061.68343563161	-0.0683200740921516	0.113206518504034	-0.603499471540739	0.546176466972359	0.938703494927486	ENSMUSG00000018076	ENSMUSG00000018076	ENSG00000123066	MED13L
ENSMUSG00000018126.16	71.0893961727303	-0.617876442203888	0.486124948691895	-1.27102392886134	0.203720135934684	0.762564213511633	ENSMUSG00000018126	ENSMUSG00000018126	ENSG00000128298	BAIAP2L2
ENSMUSG00000018143.11	425.617019389704	0.0372382864432859	0.135371930231499	0.275081299199952	0.783253778632527	0.98097928268357	ENSMUSG00000018143	ENSMUSG00000018143	ENSG00000198517	MAFK
ENSMUSG00000018160.16	1212.37189570091	-0.162618935302841	0.112347486693698	-1.44746393611993	0.147767030009547	0.675958167668348	ENSMUSG00000018160	ENSMUSG00000018160	ENSG00000125686	MED1
ENSMUSG00000018166.9	400.529541926853	0.148286123695181	0.132460571519316	1.11947368182356	0.26293811252282	0.818044627315244	ENSMUSG00000018166	ENSMUSG00000018166	ENSG00000065361	ERBB3
ENSMUSG00000018167.11	966.229787981007	-0.117663955296387	0.099965033778571	-1.17705112326597	0.239175101787649	0.797655289580487	ENSMUSG00000018167	ENSMUSG00000018167	ENSG00000131748	STARD3
ENSMUSG00000018168.9	13.2643745758426	0.497079328496593	0.683408995165989	0.727352627800663	0.467009966404185	0.922654451711349	ENSMUSG00000018168	ENSMUSG00000018168	ENSG00000161405	IKZF3
ENSMUSG00000018169.13	125.215468496089	-0.18361262698659	0.299892424867201	-0.612261637045008	0.540364667025576	0.937687302311459	ENSMUSG00000018169	ENSMUSG00000018169	ENSG00000100060	MFNG
ENSMUSG00000018171.10	4147.22242958122	0.0519102685332069	0.0669752175355121	0.775066814910794	0.438300179495458	0.915710051970034	ENSMUSG00000018171	ENSMUSG00000018171	ENSG00000062716	VMP1
ENSMUSG00000018189.13	1495.36236753621	0.0019634299378693	0.0964040790760812	0.0203666686792349	0.98375087287317	0.99918141925722	ENSMUSG00000018189	ENSMUSG00000018189	ENSG00000116750	UCHL5
ENSMUSG00000018199.10	1995.35774757459	0.0169038422895709	0.0906642826363514	0.186444339469062	0.852096324087319	0.987069044471207	ENSMUSG00000018199	ENSMUSG00000018199	ENSG00000116747	RO60
ENSMUSG00000018209.16	1322.41228400754	-0.0747793100321486	0.101196186859766	-0.738953831687108	0.459935032504345	0.921869658436098	ENSMUSG00000018209	ENSMUSG00000018209	ENSG00000101109	STK4
ENSMUSG00000018217.13	937.168092751541	-0.257751806726992	0.135507465774149	-1.90212255283844	0.0571551346857614	0.448624153618938	ENSMUSG00000018217	ENSMUSG00000018217	ENSG00000109099	PMP22
ENSMUSG00000018238.7	21.6678447129434	0.463854357960506	0.605024009032577	0.766670993275458	0.443277154012314	0.915790393679942	ENSMUSG00000018238	ENSMUSG00000018238	ENSG00000164404	GDF9
ENSMUSG00000018239.10	266.744235360858	-0.103051110059768	0.156750450557056	-0.657421459992921	0.510909956647076	0.932664315699637	ENSMUSG00000018239	ENSMUSG00000018239	ENSG00000155329	ZCCHC10
ENSMUSG00000018286.7	2918.10379837927	0.0248527291008191	0.0892434630048498	0.278482347771159	0.780642113758403	0.980969556747474	ENSMUSG00000018286	ENSMUSG00000018286	ENSG00000142507	PSMB6
ENSMUSG00000018287.13	1600.64114171507	0.123733760848477	0.119892008977289	1.03204343562143	0.302051770083338	0.851701149079456	ENSMUSG00000018287	ENSMUSG00000018287	ENSG00000091640	SPAG7
ENSMUSG00000018293.5	3363.0743649533	-0.118008135616974	0.0716340992726261	-1.64737376215003	0.0994812449629988	0.574864231744041	ENSMUSG00000018293	ENSMUSG00000018293	ENSG00000108518	PFN1
ENSMUSG00000018322.11	1981.38549913541	-0.072493822442725	0.0762206368743626	-0.951104916142584	0.341551119379823	0.871117516140616	ENSMUSG00000018322	ENSMUSG00000018322	ENSG00000025772	TOMM34
ENSMUSG00000018326.10	21058.9910943677	-0.0477038967537138	0.0744750848070942	-0.640534977264903	0.521824857094733	0.935264637129679	ENSMUSG00000018326	ENSMUSG00000018326	ENSG00000166913	YWHAB
ENSMUSG00000018334.19	1369.62994532752	-0.177842306595211	0.092871886294149	-1.914920797796	0.0555026050316471	0.441095833629123	ENSMUSG00000018334	ENSMUSG00000018334	ENSG00000141068	KSR1
ENSMUSG00000018339.13	635.943513386048	-0.0745702059909077	0.522917069770623	-0.14260426806036	0.886602726511628	0.99013738252788	ENSMUSG00000018339	ENSMUSG00000018339	ENSG00000211445	GPX3
ENSMUSG00000018340.14	3581.90699647805	-0.087310369034485	0.0767766097423976	-1.1372001098698	0.255454641056534	0.809930892223727	ENSMUSG00000018340	ENSMUSG00000018340	ENSG00000197043	ANXA6
ENSMUSG00000018347.17	302.418185309028	-0.0426274163261514	0.145829988464098	-0.292308987850231	0.770050387457524	0.979437490462243	ENSMUSG00000018347	ENSMUSG00000018347	ENSG00000154957	ZNF18
ENSMUSG00000018363.17	1276.34523772402	0.15923194913178	0.0970045113637987	1.64149014198533	0.100695711759214	0.578342666814726	ENSMUSG00000018363	ENSMUSG00000018363	ENSG00000108854	SMURF2
ENSMUSG00000018372.14	164.951200559518	0.119825166236893	0.219404051860844	0.546139258690136	0.584970215423986	0.946442837013135	ENSMUSG00000018372	ENSMUSG00000018372	ENSG00000258890	CEP95
ENSMUSG00000018377.11	1220.24408827524	0.174482258729054	0.0846713068783418	2.06070114141211	0.0393315606844477	0.361650959005664	ENSMUSG00000018377	ENSMUSG00000018377	ENSG00000136451	VEZF1
ENSMUSG00000018378.14	928.548214362206	-0.0221307184586541	0.114322678360553	-0.193581175458975	0.846503839171387	0.986818027070579	ENSMUSG00000018378	ENSMUSG00000018378	ENSG00000180891	CUEDC1
ENSMUSG00000018379.18	4112.59047521701	0.130954700593519	0.0830296367295871	1.57720430621677	0.114748522473948	0.614743479031749	ENSMUSG00000018379	ENSMUSG00000018379	ENSG00000136450	SRSF1
ENSMUSG00000018381.16	371.726772266905	-0.407239928430132	0.202953816172781	-2.00656452837249	0.0447960514457743	0.391001831401134	ENSMUSG00000018381	ENSMUSG00000018381	ENSG00000108798	ABI3
ENSMUSG00000018387.13	213.423557740585	-0.0461222249735676	0.174772553445649	-0.263898558808382	0.791858086197506	0.981049727158395	ENSMUSG00000018387	ENSMUSG00000018387	ENSG00000164403	SHROOM1
ENSMUSG00000018395.20	4407.93520618506	0.0313048706601378	0.0660306298567235	0.474096199416311	0.635431308693037	0.957740602178138	ENSMUSG00000018395	ENSMUSG00000018395	ENSG00000131437	KIF3A
ENSMUSG00000018398.19	10928.3501422063	-0.121602645632881	0.0699550387872866	-1.73829716544994	0.0821584655802166	0.531989184330097	ENSMUSG00000018398	ENSMUSG00000018398	ENSG00000164402	SEPTIN8
ENSMUSG00000018401.18	2835.5090064883	-0.19267251651204	0.092478576814609	-2.08342865070565	0.0372121689819552	0.352396795909231	ENSMUSG00000018401	ENSMUSG00000018401	ENSG00000108389	MTMR4
ENSMUSG00000018405.8	453.291401907664	-0.403364182646858	0.22120651133599	-1.82347336979692	0.0682317268182636	0.490167054823959	ENSMUSG00000018405	ENSMUSG00000018405	ENSG00000278619	MRM1
ENSMUSG00000018411.18	15366.4753062594	-0.0150590321570527	0.0583706978827589	-0.257989585584529	0.796414944731432	0.981049727158395	ENSMUSG00000018411	ENSMUSG00000018411	ENSG00000186868	MAPT
ENSMUSG00000018412.17	2431.31030726853	-0.0891425374857206	0.0860077693465854	-1.03644749960324	0.299993420256436	0.849723093186824	ENSMUSG00000018412	ENSMUSG00000018412	ENSG00000120071	KANSL1
ENSMUSG00000018415.15	2585.07995017688	-0.014647559428393	0.0820695398448917	-0.178477416299352	0.85834805562589	0.987492423334914	ENSMUSG00000018415	ENSMUSG00000018415	ENSG00000141034	GID4
ENSMUSG00000018417.15	1372.25727452228	-0.0435156178450521	0.141393231935121	-0.307763089148563	0.758262609786085	0.976981912213437	ENSMUSG00000018417	ENSMUSG00000018417	ENSG00000128641	MYO1B
ENSMUSG00000018425.19	994.571206314379	-0.0090816735071626	0.0910773174941958	-0.0997138887818191	0.92057147384615	0.991529079765919	ENSMUSG00000018425	ENSMUSG00000018425	ENSG00000108406	DHX40
ENSMUSG00000018427.9	1944.51054924452	0.133477566875311	0.0864457700004225	1.54406128691617	0.12257348618695	0.631192667837674	ENSMUSG00000018427	ENSMUSG00000018427	ENSG00000175155	YPEL2
ENSMUSG00000018428.16	1436.923802737	0.0765355351416027	0.0920655243876677	0.831315909518187	0.405795189304068	0.900103175014205	ENSMUSG00000018428	ENSMUSG00000018428	ENSG00000121057	AKAP1
ENSMUSG00000018433.15	796.22674716474	0.327503348270139	0.120215145060538	2.72431021985803	0.0064435950737152	0.123116522837782	ENSMUSG00000018433	ENSMUSG00000018433	ENSG00000130935	NOL11
ENSMUSG00000018442.14	786.469681145911	-0.31808333630199	0.125061957566746	-2.54340602442776	0.0109777582406656	0.17191751309715	ENSMUSG00000018442	ENSMUSG00000018442	ENSG00000072849	DERL2
ENSMUSG00000018446.9	1816.43986018414	-0.0279603192957606	0.0851629691712644	-0.328315458794442	0.742673156981664	0.974012462981567	ENSMUSG00000018446	ENSMUSG00000018446	ENSG00000108561	C1QBP
ENSMUSG00000018449.13	293.076445396123	0.0072111369105247	0.206681798587125	0.0348900433411166	0.972167420043665	0.998015922576327	ENSMUSG00000018449	ENSMUSG00000018449	ENSG00000129197	RPAIN
ENSMUSG00000018459.16	686.670897354945	-0.0658910750147656	0.134264948261604	-0.490754108707379	0.6236003714854	0.954280105542946	ENSMUSG00000018459	ENSMUSG00000018459	ENSG00000158296	SLC13A3
ENSMUSG00000018470.9	2065.81618678343	-0.151798962824847	0.0961226762449307	-1.57922114484253	0.114285341558349	0.613884200004474	ENSMUSG00000018470	ENSMUSG00000018470	ENSG00000170049	KCNAB3
ENSMUSG00000018474.19	18832.4127502048	-0.0975974624275777	0.0613540410273831	-1.59072590481887	0.111671274390749	0.604469220945714	ENSMUSG00000018474	ENSMUSG00000018474	ENSG00000170004	CHD3
ENSMUSG00000018476.8	690.081065371411	0.171886938307531	0.129364177064627	1.32870584583598	0.183945035532024	0.734407107334695	ENSMUSG00000018476	ENSMUSG00000018476	ENSG00000132510	KDM6B
ENSMUSG00000018481.10	2879.61260257742	0.0916607829645324	0.0710493783975812	1.29009971701108	0.197016038131893	0.751920874353241	ENSMUSG00000018481	ENSMUSG00000018481	ENSG00000062725	APPBP2
ENSMUSG00000018486.3	21.0504807442899	1.81055125555419	0.704650794927109	2.56943051592169	0.0101865817954402	0.164055214493731	ENSMUSG00000018486	ENSMUSG00000018486	ENSG00000158955	WNT9B
ENSMUSG00000018500.3	133.077457356666	-0.0440079780922698	0.227050357337527	-0.19382474711039	0.84631310906333	0.986818027070579	ENSMUSG00000018500	ENSMUSG00000018500	ENSG00000170425	ADORA2B
ENSMUSG00000018501.18	5719.88751391644	0.0374195485159361	0.0681287986533664	0.54924715033247	0.582835850783161	0.946442837013135	ENSMUSG00000018501	ENSMUSG00000018501	ENSG00000141027	NCOR1
ENSMUSG00000018507.17	565.546576103758	-0.0852033333020094	0.119900865011246	-0.710614834129993	0.477322948119541	0.924401595663051	ENSMUSG00000018507	ENSMUSG00000018507	ENSG00000187688	TRPV2
ENSMUSG00000018509.9	454.583706695929	-0.04444536165527	0.126309965095101	-0.351875337957747	0.724931755328542	0.970304035475774	ENSMUSG00000018509	ENSMUSG00000018509	ENSG00000166582	CENPV
ENSMUSG00000018537.17	408.428305027613	0.218419785106737	0.139620127237975	1.56438609122918	0.117726925085136	0.620139492502445	ENSMUSG00000018537	ENSMUSG00000018537	ENSG00000277258	PCGF2
ENSMUSG00000018541.11	550.789987928427	-0.0355188023455832	0.127045786752854	-0.279574815138725	0.779803731473343	0.980830679265331	ENSMUSG00000018541	ENSMUSG00000018541	ENSG00000273559	CWC25
ENSMUSG00000018547.9	4880.10935662695	-0.0215226704159868	0.0633206394420578	-0.339899764210078	0.733932014213805	0.97305619070615	ENSMUSG00000018547	ENSMUSG00000018547	ENSG00000276293	PIP4K2B
ENSMUSG00000018548.16	12172.1424758774	-0.0143534932608288	0.0633611376610395	-0.226534651849452	0.82078561134841	0.985388769569232	ENSMUSG00000018548	ENSMUSG00000018548	ENSG00000108395	TRIM37
ENSMUSG00000018554.14	31.1185529283921	0.249910828250596	0.494436736092468	0.505445510027513	0.613245961093336	0.951525933189914	ENSMUSG00000018554	ENSMUSG00000018554	ENSG00000006047	YBX2
ENSMUSG00000018559.17	1726.88165153634	0.00494993185869	0.0807680824283384	0.0612857419647401	0.951131645720831	0.995981607023589	ENSMUSG00000018559	ENSMUSG00000018559	ENSG00000175826	CTDNEP1
ENSMUSG00000018565.18	1799.93499221438	0.0245430279111417	0.0791328451190305	0.310149696680618	0.75644712175133	0.976941686568632	ENSMUSG00000018565	ENSMUSG00000018565	ENSG00000170291	ELP5
ENSMUSG00000018566.15	63.7915145289635	0.625389526237755	0.457873111081509	1.36585772586769	0.171983623625744	0.7196406430646	ENSMUSG00000018566	ENSMUSG00000018566	ENSG00000181856	SLC2A4
ENSMUSG00000018567.15	4653.20126638945	-0.0419404374819077	0.0729764133966233	-0.574712232758871	0.565485932932726	0.94142727602766	ENSMUSG00000018567	ENSMUSG00000018567	ENSG00000170296	GABARAP
ENSMUSG00000018572.11	1323.12553800785	0.0268030140417318	0.0930673551905699	0.287995871235929	0.773349899120039	0.979991057747795	ENSMUSG00000018572	ENSMUSG00000018572	ENSG00000040633	PHF23
ENSMUSG00000018574.15	1421.7627100489	-0.0645331595762058	0.094119631144543	-0.685650366362994	0.492933612530801	0.927457738835391	ENSMUSG00000018574	ENSMUSG00000018574	ENSG00000072778	ACADVL
ENSMUSG00000018581.16	38.3426833311965	0.43142576625727	0.562225010956236	0.767354276045988	0.442870906246188	0.915790393679942	ENSMUSG00000018581	ENSMUSG00000018581	ENSG00000105877	DNAH11
ENSMUSG00000018583.6	2252.90903195317	-0.103203422410384	0.0754129951507163	-1.36850979336024	0.171152558645975	0.717770796969228	ENSMUSG00000018583	ENSMUSG00000018583	ENSG00000145907	G3BP1
ENSMUSG00000018585.10	852.822793077338	-0.107522990295895	0.0954059907388213	-1.12700459859219	0.259740536704716	0.816301215017315	ENSMUSG00000018585	ENSMUSG00000018585	ENSG00000177556	ATOX1
ENSMUSG00000018589.9	770.277829819104	0.348192764444135	0.1509613935292	2.3065020552873	0.0210825954205138	0.251598507938598	ENSMUSG00000018589	ENSMUSG00000018589	ENSG00000101958	GLRA2
ENSMUSG00000018593.14	12314.490704818	-0.024135939694885	0.127674425554911	-0.189042868922127	0.85005921796039	0.986818027070579	ENSMUSG00000018593	ENSMUSG00000018593	ENSG00000113140	SPARC
ENSMUSG00000018599.6	468.428568323036	0.126155257885145	0.137882682827473	0.914946353654853	0.360219793830284	0.87810689009209	ENSMUSG00000018599	ENSMUSG00000018599	ENSG00000177427	MIEF2
ENSMUSG00000018604.19	89.6412044851427	-0.912574580664843	0.273068600337462	-3.34192426202453	0.0008319975931746	0.0292713182691969	ENSMUSG00000018604	ENSMUSG00000018604	ENSG00000135111	TBX3
ENSMUSG00000018634.11	431.490594788141	-0.0007707123843195	0.128533514703658	-0.0059961978484483	0.995215754982322	0.999333065532887	ENSMUSG00000018634	ENSMUSG00000018634	ENSG00000120088	CRHR1
ENSMUSG00000018648.16	1401.20853061664	0.0178184175058759	0.104175053376011	0.171043036969339	0.864189925580577	0.988448564657595	ENSMUSG00000018648	ENSMUSG00000018648	ENSG00000276023	DUSP14
ENSMUSG00000018651.15	649.714624139123	-0.0259039894426781	0.116442943244506	-0.222460792564175	0.823955191562577	0.985388769569232	ENSMUSG00000018651	ENSMUSG00000018651	ENSG00000276234	TADA2A
ENSMUSG00000018654.19	192.766757866807	-0.841023787623318	0.266303774424123	-3.1581369413258	0.0015878095101029	0.0469577122706035	ENSMUSG00000018654	ENSMUSG00000018654	ENSG00000185811	IKZF1
ENSMUSG00000018659.13	1568.15087816646	0.0898496239414242	0.0982274034624172	0.914710363649198	0.360343702237265	0.87810689009209	ENSMUSG00000018659	ENSMUSG00000018659	ENSG00000108439	PNPO
ENSMUSG00000018661.18	1247.43031500781	-0.001736365031975	0.0929578160686769	-0.0186790643908008	0.98509712953779	0.99918141925722	ENSMUSG00000018661	ENSMUSG00000018661	ENSG00000166685	COG1
ENSMUSG00000018669.15	876.131581501455	-0.077781755372686	0.103693775888147	-0.750110165306235	0.453188357699973	0.919889904114788	ENSMUSG00000018669	ENSMUSG00000018669	ENSG00000108465	CDK5RAP3
ENSMUSG00000018672.16	131.971292821724	-0.0731729873165717	0.217899517554605	-0.335810689889365	0.737013628473424	0.97305619070615	ENSMUSG00000018672	ENSMUSG00000018672	ENSG00000005243	COPZ2
ENSMUSG00000018677.10	1610.7007361627	0.0378136910750003	0.0825434806834836	0.458106330892424	0.646876050782221	0.958588872946907	ENSMUSG00000018677	ENSMUSG00000018677	ENSG00000013306	SLC25A39
ENSMUSG00000018678.14	422.608847465747	-0.000341230047206	0.153723568995149	-0.0022197640182088	0.998228886015729	0.999342240023169	ENSMUSG00000018678	ENSMUSG00000018678	ENSG00000167182	SP2
ENSMUSG00000018697.15	393.533763691263	0.213573244098826	0.147812104575208	1.44489684868913	0.148486861629275	0.676511377663511	ENSMUSG00000018697	ENSMUSG00000018697	ENSG00000275700	AATF
ENSMUSG00000018698.16	19.8148775643968	0.241972170912554	0.721649572767074	0.335304252983539	0.737395585832351	0.97305619070615	ENSMUSG00000018698	ENSMUSG00000018698	ENSG00000273706	LHX1
ENSMUSG00000018707.14	12620.2485666123	0.129495248210375	0.0814254710659449	1.59035307398467	0.111755241529058	0.60474433338693	ENSMUSG00000018707	ENSMUSG00000018707	ENSG00000197102	DYNC1H1
ENSMUSG00000018733.11	261.05620473182	0.133162582303762	0.166872253780265	0.797991153634859	0.424875623761595	0.909746590723746	ENSMUSG00000018733	ENSMUSG00000018733	ENSG00000108733	PEX12
ENSMUSG00000018736.15	3051.58812283153	-0.0004463945527749	0.078594626322227	-0.0056797083167589	0.995468272789104	0.999342240023169	ENSMUSG00000018736	ENSMUSG00000018736	ENSG00000166579	NDEL1
ENSMUSG00000018740.15	165.270497936147	0.306389760349873	0.229265432130067	1.33639754368226	0.181419368761757	0.732026463819414	ENSMUSG00000018740	ENSMUSG00000018740	ENSG00000125434	SLC25A35
ENSMUSG00000018750.15	4662.76161192133	-0.0925541955290367	0.0698285983924378	-1.32544827849588	0.185022513312657	0.73633294222056	ENSMUSG00000018750	ENSMUSG00000018750	ENSG00000174282	ZBTB4
ENSMUSG00000018752.20	104.819238515819	-0.442373671223382	0.282351102346552	-1.56675028907952	0.117173071051781	0.619367620939122	ENSMUSG00000018752	ENSMUSG00000018752	ENSG00000248871	TNFSF12-TNFSF13
ENSMUSG00000018761.15	1228.13910923319	0.0721962636816156	0.109477298211382	0.659463330399485	0.509598286024929	0.932664315699637	ENSMUSG00000018761	ENSMUSG00000018761	ENSG00000129255	MPDU1
ENSMUSG00000018765.7	4046.58447212319	0.222638906091181	0.0756563251131875	2.94276659298606	0.003252935710339	0.0781004182981011	ENSMUSG00000018765	ENSMUSG00000018765	ENSG00000129245	FXR2
ENSMUSG00000018770.10	8896.1221804727	0.0672670808234763	0.0723600415559668	0.929616392929358	0.352569736734941	0.875975959784523	ENSMUSG00000018770	ENSMUSG00000018770	ENSG00000154518	ATP5MC3
ENSMUSG00000018796.14	1629.3036973611	-0.0185864693689739	0.113199146155102	-0.164192663993308	0.869579476019439	0.989208624559219	ENSMUSG00000018796	ENSMUSG00000018796	ENSG00000151726	ACSL1
ENSMUSG00000018800.15	1405.76135509803	-0.0266306136679169	0.0896988196909261	-0.296889231761105	0.76655107753621	0.978359964627347	ENSMUSG00000018800	ENSMUSG00000018800	ENSG00000154265	ABCA5
ENSMUSG00000018809.3	384.358746546258	-0.0717236607441572	0.144386208130436	-0.496748696934843	0.619366277410776	0.952523307342689	ENSMUSG00000018809	ENSMUSG00000018809	ENSG00000186532	SMYD4
ENSMUSG00000018820.14	1799.16080080444	0.0120282459036821	0.0826719544521636	0.145493668117426	0.884321114668415	0.99013738252788	ENSMUSG00000018820	ENSMUSG00000018820	ENSG00000155256	ZFYVE27
ENSMUSG00000018821.4	669.428042832969	0.195692831465505	0.116821951259245	1.67513750075304	0.0939072566649415	0.559975722995159	ENSMUSG00000018821	ENSMUSG00000018821	ENSG00000119986	AVPI1
ENSMUSG00000018822.8	87.2374781992597	0.413394077703036	0.34316484408821	1.20465159769331	0.22833782876042	0.787765501238467	ENSMUSG00000018822	ENSMUSG00000018822	ENSG00000120057	SFRP5
ENSMUSG00000018830.11	751.205838847791	0.530648111656706	0.107109057585615	4.95427859807791	7.25991263590133e-07	0.0001132236118523	ENSMUSG00000018830	ENSMUSG00000018830	ENSG00000133392	MYH11
ENSMUSG00000018841.18	486.409965074018	0.16305361384634	0.171358998437762	0.95153225294767	0.341334253825762	0.871117516140616	ENSMUSG00000018841	ENSMUSG00000018841	ENSG00000185379	RAD51D
ENSMUSG00000018844.7	16.6435498117768	0.456122499949387	0.659748010787413	0.691358658899179	0.489340177242371	0.927301922748109	ENSMUSG00000018844	ENSMUSG00000018844	ENSG00000073598	FNDC8
ENSMUSG00000018845.15	41.0759783061209	-0.588661922008913	0.485672639472571	-1.21205494023338	0.225491350649216	0.786614351026518	ENSMUSG00000018845	ENSMUSG00000018845	ENSG00000141161	UNC45B
ENSMUSG00000018846.9	2258.21217727587	0.0043626766635243	0.0843182541243167	0.0517405953056398	0.958735390166698	0.996594316991552	ENSMUSG00000018846	ENSMUSG00000018846	ENSG00000120137	PANK3
ENSMUSG00000018848.5	1442.69468295624	0.114278059508847	0.0910440234664055	1.25519562029258	0.209407755065806	0.7694448865658	ENSMUSG00000018848	ENSMUSG00000018848	ENSG00000113643	RARS1
ENSMUSG00000018849.7	3376.5612377881	-0.141398270595159	0.121313644387237	-1.16555949917564	0.243792590820465	0.801273479709649	ENSMUSG00000018849	ENSMUSG00000018849	ENSG00000113645	WWC1
ENSMUSG00000018858.16	1252.52070552638	0.0747383686480457	0.113316894424745	0.659551861418867	0.509541454766163	0.932664315699637	ENSMUSG00000018858	ENSMUSG00000018858	ENSG00000167862	MRPL58
ENSMUSG00000018865.10	14255.3824043835	0.0557823275839452	0.0661123883583243	0.843749998587391	0.398809121732282	0.897075710908942	ENSMUSG00000018865	ENSMUSG00000018865	ENSG00000130540	SULT4A1
ENSMUSG00000018882.13	947.803855113429	0.0018891520703203	0.106299241847962	0.0177720182898609	0.985820727404004	0.99918141925722	ENSMUSG00000018882	ENSMUSG00000018882	ENSG00000278845	MRPL45
ENSMUSG00000018899.18	257.999049063623	-0.826350305225927	0.272361992832849	-3.03401475599081	0.0024132262611627	0.0629959078504096	ENSMUSG00000018899	ENSMUSG00000018899	ENSG00000125347	IRF1
ENSMUSG00000018906.15	271.474852216075	0.121267681570493	0.211840857641942	0.572447085611133	0.567019124284546	0.942017817118749	ENSMUSG00000018906	ENSMUSG00000018906	ENSG00000072682	P4HA2
ENSMUSG00000018909.16	8892.81959092335	-0.111297217310705	0.064709298800827	-1.71995709076177	0.0854402416525588	0.538347759406219	ENSMUSG00000018909	ENSMUSG00000018909	ENSG00000137486	ARRB1
ENSMUSG00000018921.12	1127.76855532052	-0.0245650804976424	0.0966835170855748	-0.254077232998255	0.799435891783367	0.981427601094046	ENSMUSG00000018921	ENSMUSG00000018921	ENSG00000141456	PELP1
ENSMUSG00000018923.14	232.767571513195	0.163629745499794	0.192464665753007	0.850180706466832	0.395224626628242	0.895364282723883	ENSMUSG00000018923	ENSMUSG00000018923	ENSG00000161920	MED11
ENSMUSG00000018931.4	416.898487793757	-0.156192773498433	0.144145746800229	-1.08357531849275	0.27855313911455	0.833427309185018	ENSMUSG00000018931	ENSMUSG00000018931	ENSG00000274180	NATD1
ENSMUSG00000018932.10	305.935295355785	-0.0151518857401442	0.160839142951961	-0.0942052131219683	0.924946143720835	0.991971879285294	ENSMUSG00000018932	ENSMUSG00000018932	ENSG00000034152	MAP2K3
ENSMUSG00000018965.12	34133.4269946304	-0.0622261459414313	0.0989835221680368	-0.628651563194475	0.529577195099548	0.936461087495844	ENSMUSG00000018965	ENSMUSG00000018965	ENSG00000128245	YWHAH
ENSMUSG00000018974.8	1317.73296081358	0.196315613275366	0.0903348306691729	2.17319954906783	0.0297653017171766	0.309827416105717	ENSMUSG00000018974	ENSMUSG00000018974	ENSG00000075856	SART3
ENSMUSG00000018983.10	38.5266888129341	-0.486460451812809	0.477159052875255	-1.01949328820549	0.307968837962727	0.855580556132773	ENSMUSG00000018983	ENSMUSG00000018983	ENSG00000007968	E2F2
ENSMUSG00000018995.13	373.088071725391	0.153708528848667	0.153852377895908	0.99906501901883	0.317763195441985	0.860028992168174	ENSMUSG00000018995	ENSMUSG00000018995	ENSG00000137513	NARS2
ENSMUSG00000018999.15	1919.46409942719	0.0347105459000299	0.0905891621634686	0.383164443417575	0.701597839918933	0.96861620258415	ENSMUSG00000018999	ENSMUSG00000018999	ENSG00000205060	SLC35B4
ENSMUSG00000019027.9	305.026948107441	0.449558132217301	0.18141465228047	2.47806958570401	0.0132095380063438	0.194302939378275	ENSMUSG00000019027	ENSMUSG00000019027	ENSG00000114841	DNAH1
ENSMUSG00000019039.15	1276.26453163094	0.240561246927799	0.119561773173543	2.01202475124407	0.0442173279362406	0.388725170333525	ENSMUSG00000019039	ENSMUSG00000019039	ENSG00000178149	DALRD3
ENSMUSG00000019054.14	3829.44731952039	0.0408821926519895	0.0760469456243674	0.537591514246035	0.590859089900381	0.947504753986783	ENSMUSG00000019054	ENSMUSG00000019054	ENSG00000214253	FIS1
ENSMUSG00000019055.16	802.394171293439	-0.379215787757779	0.133456551210498	-2.84149248814059	0.0044902909803289	0.0975476093510406	ENSMUSG00000019055	ENSMUSG00000019055	ENSG00000083444	PLOD1
ENSMUSG00000019066.14	312.31193120601	-0.241962567733571	0.153607173967084	-1.57520356298867	0.115209465052958	0.615946999361653	ENSMUSG00000019066	ENSMUSG00000019066	ENSG00000105514	RAB3D
ENSMUSG00000019080.9	162.045842107215	0.646334985813388	0.196228921299574	3.29378045566819	0.0009884967354964	0.0330349815615438	ENSMUSG00000019080	ENSMUSG00000019080	ENSG00000167700	MFSD3
ENSMUSG00000019082.19	6099.81580094953	-0.0689955010941472	0.0997764444637579	-0.691500899485436	0.489250815650342	0.927301922748109	ENSMUSG00000019082	ENSMUSG00000019082	ENSG00000177542	SLC25A22
ENSMUSG00000019087.14	9570.10272637315	-0.0523028355472926	0.0657514604790145	-0.795462719249951	0.426344388796573	0.909746590723746	ENSMUSG00000019087	ENSMUSG00000019087	ENSG00000071553	ATP6AP1
ENSMUSG00000019088.15	58.9909432912282	-0.883051710774006	0.387308890411936	-2.27996757274228	0.0226096117819343	0.262608266190296	ENSMUSG00000019088	ENSMUSG00000019088	ENSG00000013563	DNASE1L1
ENSMUSG00000019102.11	34.881784965365	-0.664312928273991	0.495746744592125	-1.34002479193394	0.180237284954405	0.732026463819414	ENSMUSG00000019102	ENSMUSG00000019102	ENSG00000108602	ALDH3A1
ENSMUSG00000019124.11	8861.55663348774	0.146200750368532	0.0599250765373544	2.4397257177869	0.0146984170557241	0.203183345466513	ENSMUSG00000019124	ENSMUSG00000019124	ENSG00000136193	SCRN1
ENSMUSG00000019132.12	5278.46349921709	0.0120575602744107	0.0671058683065929	0.179679670030081	0.857404054640467	0.987492423334914	ENSMUSG00000019132	ENSMUSG00000019132	ENSG00000112308	C6orf62
ENSMUSG00000019139.11	1048.14336405428	0.195412129930848	0.0960831248266188	2.03378200161024	0.0419735800044472	0.376729913596236	ENSMUSG00000019139	ENSMUSG00000019139	ENSG00000105655	ISYNA1
ENSMUSG00000019143.16	645.046647993336	-0.0524113180546164	0.142999503191851	-0.366513987005259	0.713981577524489	0.968862845021282	ENSMUSG00000019143	ENSMUSG00000019143	ENSG00000112855	HARS2
ENSMUSG00000019146.3	3533.12419407481	-0.0085056196347042	0.0850966156239736	-0.0999525018984189	0.920382034520329	0.991529079765919	ENSMUSG00000019146	ENSMUSG00000019146	ENSG00000166862	CACNG2
ENSMUSG00000019158.10	905.642079590676	0.031794475758626	0.107367887507651	0.296126490859385	0.767133483982085	0.978599320625078	ENSMUSG00000019158	ENSMUSG00000019158	ENSG00000130748	TMEM160
ENSMUSG00000019173.12	5531.01128299904	-0.144780462520622	0.0736738640645603	-1.96515364517533	0.0493964572454403	0.41470494209656	ENSMUSG00000019173	ENSMUSG00000019173	ENSG00000108774	RAB5C
ENSMUSG00000019179.11	8395.90527295912	0.0044609351536657	0.0789356692126403	0.0565135533550583	0.954932698764848	0.995981607023589	ENSMUSG00000019179	ENSMUSG00000019179	ENSG00000146701	MDH2
ENSMUSG00000019188.17	1708.12470245536	0.076954493581436	0.0867170546340145	0.887420518446101	0.374852540637811	0.886422202402046	ENSMUSG00000019188	ENSMUSG00000019188	ENSG00000101294	HM13
ENSMUSG00000019189.14	3468.43352957801	-0.0162451152024158	0.0655712217733035	-0.247747636281345	0.804329672133322	0.981736159055314	ENSMUSG00000019189	ENSMUSG00000019189	ENSG00000145860	RNF145
ENSMUSG00000019194.16	15184.7450100742	-0.0422253944141105	0.0692306247857696	-0.609923636320987	0.541912394287209	0.937687302311459	ENSMUSG00000019194	ENSMUSG00000019194	ENSG00000105711	SCN1B
ENSMUSG00000019210.11	12669.0525822632	0.0277248546877682	0.0796467713608825	0.348097659378381	0.727766842087388	0.971580448314937	ENSMUSG00000019210	ENSMUSG00000019210	ENSG00000131100	ATP6V1E1
ENSMUSG00000019214.15	60.5276319323048	-0.522840756386249	0.402304498907167	-1.29961449053269	0.193733130711639	0.747347877957018	ENSMUSG00000019214	ENSMUSG00000019214	ENSG00000127586	CHTF18
ENSMUSG00000019230.15	108.993571268018	0.299881447451648	0.342663731576705	0.875147906875929	0.381493433302954	0.888803712650537	ENSMUSG00000019230	ENSMUSG00000019230	ENSG00000143355	LHX9
ENSMUSG00000019232.15	756.365535754435	0.151989594371373	0.129277990906769	1.17568035599333	0.239722631328315	0.797655289580487	ENSMUSG00000019232	ENSMUSG00000019232	ENSG00000164089	ETNPPL
ENSMUSG00000019235.10	1231.18868516753	0.170898601007831	0.131044321474539	1.3041282451986	0.19218985995011	0.745193437444029	ENSMUSG00000019235	ENSMUSG00000019235	ENSG00000198208	RPS6KL1
ENSMUSG00000019254.17	2716.26600315438	0.0763244412105332	0.0980508289973711	0.778417092348904	0.436323165565189	0.914504471773818	ENSMUSG00000019254	ENSMUSG00000019254	ENSG00000125503	PPP1R12C
ENSMUSG00000019261.4	1537.47005967829	0.103241787437318	0.317901161797126	0.324760648415634	0.745362229510335	0.97411002764279	ENSMUSG00000019261	ENSMUSG00000019261	ENSG00000130479	MAP1S
ENSMUSG00000019278.6	10.0949399508969	0.190256759809189	0.92052122888509	0.206683728564982	0.836256865747032	0.986818027070579	ENSMUSG00000019278	ENSMUSG00000019278	ENSG00000015413	DPEP1
ENSMUSG00000019295.9	686.638795686974	0.0574090909204991	0.107339736040216	0.534835402417892	0.592763680189239	0.947504753986783	ENSMUSG00000019295	ENSMUSG00000019295	ENSG00000168936	TMEM129
ENSMUSG00000019297.10	441.781570961163	-0.131474880958058	0.178639152158058	-0.735980211335363	0.461742740712245	0.921869658436098	ENSMUSG00000019297	ENSMUSG00000019297	ENSG00000196943	NOP9
ENSMUSG00000019302.17	12131.6041884872	0.0032082841994415	0.0723838367829012	0.0443232127783458	0.96464676873299	0.996652091796791	ENSMUSG00000019302	ENSMUSG00000019302	ENSG00000033627	ATP6V0A1
ENSMUSG00000019303.15	85.4501159739155	0.130718584293791	0.274746463214914	0.475778951853292	0.634231866614976	0.957223231606572	ENSMUSG00000019303	ENSMUSG00000019303	ENSG00000131470	PSMC3IP
ENSMUSG00000019312.11	60.4177052696199	0.318243480791717	0.337764754538493	0.942204527013337	0.346087936638287	0.872565111802035	ENSMUSG00000019312	ENSMUSG00000019312	ENSG00000141738	GRB7
ENSMUSG00000019320.15	35.465594426492	0.979872033435551	0.451421592011355	2.17063616534077	0.0299586860380895	0.310953438075665	ENSMUSG00000019320	ENSMUSG00000019320	ENSG00000196408	NOXO1
ENSMUSG00000019326.15	60.6094914529152	0.425096578402301	0.317438458574527	1.33914642955116	0.180523008041196	0.732026463819414	ENSMUSG00000019326	ENSMUSG00000019326	ENSG00000131471	AOC3
ENSMUSG00000019338.14	990.785353259315	0.147633302719084	0.107524260836407	1.37302318165852	0.169745140154969	0.715977952943486	ENSMUSG00000019338	ENSMUSG00000019338	ENSG00000143373	ZNF687
ENSMUSG00000019359.15	150.282580577966	0.0812719237488222	0.304561012407689	0.266849401065264	0.7895851163577	0.981049727158395	ENSMUSG00000019359	ENSMUSG00000019359	ENSG00000130055	GDPD2
ENSMUSG00000019362.9	1529.49576968746	0.0209041628892757	0.0930922803079131	0.224553129648697	0.822326930753775	0.985388769569232	ENSMUSG00000019362	ENSMUSG00000019362	ENSG00000104979	C19orf53
ENSMUSG00000019368.14	11.3572444393308	-0.736649293301487	0.826006165309552	-0.891820575001909	0.372489111674793	0.885580539783521	ENSMUSG00000019368	ENSMUSG00000019368	ENSG00000133488	SEC14L4
ENSMUSG00000019370.11	52003.2216460466	-0.055173132478037	0.0572168705521381	-0.964280848386513	0.334905139979804	0.869381865419018	ENSMUSG00000019370	ENSMUSG00000019370	ENSG00000160014	CALM3
ENSMUSG00000019373.12	1816.72907067759	0.145652968206123	0.0829047736331093	1.75687070627202	0.0789398497634728	0.522996224716645	ENSMUSG00000019373	ENSMUSG00000019373	ENSG00000141030	COPS3
ENSMUSG00000019428.17	10098.079180297	0.0593795870793899	0.0725003498524272	0.819024835056046	0.41277224433641	0.90391929288055	ENSMUSG00000019428	ENSMUSG00000019428	ENSG00000105701	FKBP8
ENSMUSG00000019432.16	3618.0587170622	0.0289527381316062	0.0754301902910305	0.383834881231223	0.701100833178591	0.968285415002251	ENSMUSG00000019432	ENSMUSG00000019432	ENSG00000198563	DDX39B
ENSMUSG00000019433.10	1625.23141287845	-0.0843772054955998	0.0785713621819941	-1.07389261370011	0.282870814209309	0.836012916565801	ENSMUSG00000019433	ENSMUSG00000019433	ENSG00000123159	GIPC1
ENSMUSG00000019437.18	507.970659109882	0.336008455758762	0.187590744193847	1.79117822258623	0.0732646997169008	0.505429480428843	ENSMUSG00000019437	ENSMUSG00000019437	ENSG00000160606	TLCD1
ENSMUSG00000019461.13	254.909919318151	0.0001187080488565	0.17186665254511	0.0006906985566928	0.999448902329264	0.999722844030374	ENSMUSG00000019461	ENSMUSG00000019461	ENSG00000187838	PLSCR3
ENSMUSG00000019464.7	95.6409623014718	-0.357396470427923	0.273225342812425	-1.30806486231873	0.190851310195995	0.744268922025649	ENSMUSG00000019464	ENSMUSG00000019464	ENSG00000160951	PTGER1
ENSMUSG00000019467.16	4355.91080975268	-0.0925963844390348	0.0840130732128078	-1.10216637599347	0.270389346946646	0.825546695001374	ENSMUSG00000019467	ENSMUSG00000019467	ENSG00000240771	ARHGEF25
ENSMUSG00000019470.13	1094.38001870619	0.0214247708549886	0.0956676516704705	0.223950002753143	0.822796207121673	0.985388769569232	ENSMUSG00000019470	ENSMUSG00000019470	ENSG00000076924	XAB2
ENSMUSG00000019471.11	4216.86417706584	-0.0487893727902842	0.0823021582742493	-0.592807938616956	0.553309694308379	0.940410021613729	ENSMUSG00000019471	ENSMUSG00000019471	ENSG00000105401	CDC37
ENSMUSG00000019478.18	1284.82864283961	-0.0038681042272573	0.0954940234534086	-0.0405062441331168	0.967689529030436	0.997132679356204	ENSMUSG00000019478	ENSMUSG00000019478	ENSG00000168118	RAB4A
ENSMUSG00000019487.12	203.308188003726	-0.49354940144315	0.223810942968763	-2.20520674680341	0.027439589972684	0.295566813356413	ENSMUSG00000019487	ENSMUSG00000019487	ENSG00000125733	TRIP10
ENSMUSG00000019494.15	3617.80519399584	-0.0152473360690853	0.083078993244189	-0.183528175699839	0.854383613198887	0.987303855477598	ENSMUSG00000019494	ENSMUSG00000019494	ENSG00000168090	COPS6
ENSMUSG00000019505.8	43169.2209213167	0.0524362465851525	0.0742786820150188	0.705939378064761	0.480225837781335	0.925456280772797	ENSMUSG00000019505	ENSMUSG00000019505	ENSG00000170315	UBB
ENSMUSG00000019518.12	536.281252046186	-0.0141623528776248	0.134681902674978	-0.105154089720593	0.916253539775341	0.991529079765919	ENSMUSG00000019518	ENSMUSG00000019518	ENSG00000221838	AP4M1
ENSMUSG00000019528.19	911.333545042181	-0.266320347505211	0.102703017634875	-2.59311122144453	0.0095112006493208	0.156917611435947	ENSMUSG00000019528	ENSMUSG00000019528	ENSG00000163754	GYG1
ENSMUSG00000019539.12	188.100162948336	-0.317633094158766	0.233911650963893	-1.35791908119958	0.174489361981644	0.724109026172174	ENSMUSG00000019539	ENSMUSG00000019539	ENSG00000142552	RCN3
ENSMUSG00000019564.13	195.894546724262	-0.311480403859044	0.173845689228356	-1.79170622660592	0.0731800366087526	0.505429480428843	ENSMUSG00000019564	ENSMUSG00000019564	ENSG00000116017	ARID3A
ENSMUSG00000019577.7	404.092373523374	-0.472961916304779	0.176436433567951	-2.68063634443522	0.0073482322677918	0.132887209306637	ENSMUSG00000019577	ENSMUSG00000019577	ENSG00000004799	PDK4
ENSMUSG00000019578.12	2413.72580422186	0.0894592743971694	0.0913156252795071	0.979671048885056	0.327248521342298	0.867166478815856	ENSMUSG00000019578	ENSMUSG00000019578	ENSG00000167671	UBXN6
ENSMUSG00000019579.14	1009.10111513695	0.0182653916495704	0.10887345120423	0.167767177833899	0.866766444763142	0.9887468399183	ENSMUSG00000019579	ENSMUSG00000019579	ENSG00000074842	MYDGF
ENSMUSG00000019590.17	2270.32172362645	0.0274962715718227	0.101289248265604	0.271462885179294	0.786035041624988	0.981049727158395	ENSMUSG00000019590	ENSMUSG00000019590	ENSG00000008283	CYB561
ENSMUSG00000019647.17	834.587607316525	0.244916245900087	0.101011224614418	2.42464386344177	0.0153234106540594	0.2081952898024	ENSMUSG00000019647	ENSMUSG00000019647	ENSG00000092421	SEMA6A
ENSMUSG00000019659.9	859.962094118858	0.0235713103350613	0.116599429336595	0.202156309590646	0.839794527797219	0.986818027070579	ENSMUSG00000019659	ENSMUSG00000019659	ENSG00000160799	CCDC12
ENSMUSG00000019689.5	453.278334057404	0.0271234807487103	0.141822842050214	0.191249028411847	0.848330493332437	0.986818027070579	ENSMUSG00000019689	ENSMUSG00000019689	ENSG00000164898	FMC1
ENSMUSG00000019699.17	4189.50340656003	-0.138996838807749	0.0817123990062944	-1.70104954080521	0.0889336848771254	0.54721032984733	ENSMUSG00000019699	ENSMUSG00000019699	ENSG00000117020	AKT3
ENSMUSG00000019710.14	1118.42600556719	0.0030229398836051	0.102589925487773	0.0294662450453327	0.976492739796756	0.998015922576327	ENSMUSG00000019710	ENSMUSG00000019710	ENSG00000143314	MRPL24
ENSMUSG00000019715.15	1598.67005565241	0.057355397314493	0.0847939648389634	0.67640895697494	0.498781031981951	0.929581858356832	ENSMUSG00000019715	ENSMUSG00000019715	ENSG00000119392	GLE1
ENSMUSG00000019718.9	65.263889230535	0.355394352018544	0.320570828634614	1.10862973256878	0.267589946183952	0.824643429829179	ENSMUSG00000019718	ENSMUSG00000019718	ENSG00000126790	L3HYPDH
ENSMUSG00000019726.13	1604.23940684123	-0.558876090121204	0.321685878615784	-1.73733485761343	0.082328082227753	0.532161084257249	ENSMUSG00000019726	ENSMUSG00000019726	ENSG00000143669	LYST
ENSMUSG00000019731.14	1791.08697121138	-0.144124393343141	0.0835923648609903	-1.72413346102616	0.0846837527224355	0.537282488152393	ENSMUSG00000019731	ENSMUSG00000019731	ENSG00000127526	SLC35E1
ENSMUSG00000019732.15	33.0377164951813	0.649972190953739	0.4465217420404	1.45563391377912	0.145493847673897	0.67364279079056	ENSMUSG00000019732	ENSMUSG00000019732	ENSG00000269058	CALR3
ENSMUSG00000019734.17	52.1956805655387	0.736682156519882	0.41871399852773	1.75939223219234	0.0785109103888937	0.521971454072699	ENSMUSG00000019734	ENSMUSG00000019734	ENSG00000167608	TMC4
ENSMUSG00000019737.15	29.3482587859304	0.505318570710251	0.587510252313355	0.86010170668602	0.389732980518508	0.892752417485013	ENSMUSG00000019737	ENSMUSG00000019737	ENSG00000181392	SYNE4
ENSMUSG00000019738.16	456.624430065551	0.124250456591838	0.130528873756388	0.951900165964292	0.341147615376773	0.871117516140616	ENSMUSG00000019738	ENSMUSG00000019738	ENSG00000105258	POLR2I
ENSMUSG00000019761.11	356.586687848906	-0.0889219728837689	0.161865793261468	-0.549356173976362	0.582761044097302	0.946442837013135	ENSMUSG00000019761	ENSMUSG00000019761	ENSG00000186395	KRT10
ENSMUSG00000019762.5	15.665243510324	-0.918833320311597	0.694723414904516	-1.32258867428253	0.185972202678987	0.737937742765004	ENSMUSG00000019762	ENSMUSG00000019762	ENSG00000009765	IYD
ENSMUSG00000019763.12	668.137624825685	0.0875646721197404	0.183533525606415	0.477104506277079	0.633287705981629	0.956899523842558	ENSMUSG00000019763	ENSMUSG00000019763	ENSG00000155906	RMND1
ENSMUSG00000019767.13	27.4984130102394	-0.390023509863237	0.456188903775327	-0.854960536381928	0.392572995373736	0.894121908289995	ENSMUSG00000019767	ENSMUSG00000019767	ENSG00000120262	CCDC170
ENSMUSG00000019768.17	154.19578225229	-0.0649850883282348	0.279775365157255	-0.23227594856934	0.816323691893423	0.985063506329656	ENSMUSG00000019768	ENSMUSG00000019768	ENSG00000091831	ESR1
ENSMUSG00000019772.6	949.631959073712	-0.104411339190579	0.109637554620254	-0.952331886206542	0.340928691522023	0.871117516140616	ENSMUSG00000019772	ENSMUSG00000019772	ENSG00000146469	VIP
ENSMUSG00000019773.8	32.9152605393213	-0.0651703329176625	0.452148044418206	-0.144134943680934	0.885393911742627	0.99013738252788	ENSMUSG00000019773	ENSMUSG00000019773	ENSG00000112029	FBXO5
ENSMUSG00000019774.9	241.390701450623	0.0244262401665582	0.167387352495888	0.14592643830219	0.88397946024584	0.99013738252788	ENSMUSG00000019774	ENSMUSG00000019774	ENSG00000112031	MTRF1L
ENSMUSG00000019775.18	2535.13274694264	0.0815285384545956	0.0856755082319823	0.95159678812575	0.341301511074546	0.871117516140616	ENSMUSG00000019775	ENSMUSG00000019775	ENSG00000091844	RGS17
ENSMUSG00000019777.17	2768.14611771712	0.0859296676307381	0.0803574505566875	1.06934288028613	0.284915195340578	0.83744322960366	ENSMUSG00000019777	ENSMUSG00000019777	ENSG00000196591	HDAC2
ENSMUSG00000019779.16	23.7261580148167	-0.162595271475077	0.563430653734733	-0.288580804749093	0.772902186416734	0.979991057747795	ENSMUSG00000019779	ENSMUSG00000019779	ENSG00000111816	FRK
ENSMUSG00000019782.11	1339.93964849427	0.211059754428963	0.110918397735714	1.90283811105762	0.057061672590042	0.448566559748858	ENSMUSG00000019782	ENSMUSG00000019782	ENSG00000111832	RWDD1
ENSMUSG00000019785.15	1045.82285182413	-0.0180302128228248	0.096033248394145	-0.187749692156868	0.851072874166791	0.986878923164809	ENSMUSG00000019785	ENSMUSG00000019785	ENSG00000146352	CLVS2
ENSMUSG00000019787.10	11.2770390300851	-0.457453916669133	0.793620136256665	-0.576414200913355	0.564335247978213	0.94142727602766	ENSMUSG00000019787	ENSMUSG00000019787	ENSG00000186439	TRDN
ENSMUSG00000019789.10	175.025028025534	-0.453212695354453	0.196310414187591	-2.30865335000196	0.0209628249473895	0.250859056731208	ENSMUSG00000019789	ENSMUSG00000019789	ENSG00000135547	HEY2
ENSMUSG00000019790.18	3258.17686516912	-0.130380794565626	0.0788530417515521	-1.65346563264391	0.0982361349366287	0.571436129306162	ENSMUSG00000019790	ENSMUSG00000019790	ENSG00000164506	STXBP5
ENSMUSG00000019791.13	224.171547281909	-0.0131514738075342	0.174497054587559	-0.0753678842237138	0.939922011187436	0.99409421662286	ENSMUSG00000019791	ENSMUSG00000019791	ENSG00000111911	HINT3
ENSMUSG00000019792.9	188.841607491359	0.113825842276378	0.186019912136879	0.611901387162369	0.540603003793394	0.937687302311459	ENSMUSG00000019792	ENSMUSG00000019792	ENSG00000066651	TRMT11
ENSMUSG00000019794.14	287.815582082682	-0.150463169734886	0.158399909897082	-0.949894288656142	0.342165969162639	0.871117516140616	ENSMUSG00000019794	ENSMUSG00000019794	ENSG00000186625	KATNA1
ENSMUSG00000019795.18	6007.73679808725	0.0500208186678435	0.072774826348456	0.687336833046318	0.491870493069972	0.927457738835391	ENSMUSG00000019795	ENSMUSG00000019795	ENSG00000120265	PCMT1
ENSMUSG00000019796.13	6435.23766037024	-0.0707653556821585	0.0810331262532796	-0.873289220768457	0.382505454391401	0.88931730858076	ENSMUSG00000019796	ENSMUSG00000019796	ENSG00000120256	LRP11
ENSMUSG00000019797.12	553.476008114668	0.178055221492798	0.116532382313503	1.52794629233428	0.126525873240253	0.639533963716038	ENSMUSG00000019797	ENSMUSG00000019797	ENSG00000130349	MTRES1
ENSMUSG00000019802.14	3142.08270609888	-0.101144963685762	0.0759626628971817	-1.33150892593991	0.183021609963841	0.733556766477339	ENSMUSG00000019802	ENSMUSG00000019802	ENSG00000025796	SEC63
ENSMUSG00000019803.12	511.162834807815	-0.265648802830663	0.143798629136084	-1.84736672683623	0.0646940081113011	0.47682669332674	ENSMUSG00000019803	ENSMUSG00000019803	ENSG00000112333	NR2E1
ENSMUSG00000019804.13	4058.4281433121	-0.0445806823232275	0.0709862672013055	-0.628018405261457	0.529991882963138	0.936461087495844	ENSMUSG00000019804	ENSMUSG00000019804	ENSG00000112335	SNX3
ENSMUSG00000019806.14	1288.70428068187	0.0494117697998834	0.0942399970324373	0.524318456662047	0.600057061789903	0.948232545811064	ENSMUSG00000019806	ENSMUSG00000019806	ENSG00000146416	AIG1
ENSMUSG00000019808.9	136.416685638731	-0.0153028270176641	0.215545983314733	-0.0709956491989896	0.943401218191004	0.994825704111244	ENSMUSG00000019808	ENSMUSG00000019808	ENSG00000189007	ADAT2
ENSMUSG00000019809.17	746.19609929047	0.0645911392691049	0.10249578447924	0.63018337385561	0.528574615891278	0.936461087495844	ENSMUSG00000019809	ENSMUSG00000019809	ENSG00000034693	PEX3
ENSMUSG00000019810.16	1568.17672492626	0.0354834217532354	0.122463188231601	0.289747656137529	0.772009295072482	0.979892662548932	ENSMUSG00000019810	ENSMUSG00000019810	ENSG00000001036	FUCA2
ENSMUSG00000019813.17	151.903449215247	-0.299127269880348	0.20816219545353	-1.43699132894246	0.150720457386791	0.682313116019194	ENSMUSG00000019813	ENSMUSG00000019813	ENSG00000183137	CEP57L1
ENSMUSG00000019818.16	2546.40095449902	-0.0358322102629694	0.0717516413723233	-0.499392203127926	0.617503110870417	0.952101338454756	ENSMUSG00000019818	ENSMUSG00000019818	ENSG00000135535	CD164
ENSMUSG00000019820.12	2191.27260484006	0.063983575589596	0.0869072726099099	0.736228093094018	0.461591898273867	0.921869658436098	ENSMUSG00000019820	ENSMUSG00000019820	ENSG00000152818	UTRN
ENSMUSG00000019822.13	353.28379926759	0.21844758204476	0.138771337617826	1.57415490687537	0.115451641383632	0.616519198222748	ENSMUSG00000019822	ENSMUSG00000019822	ENSG00000135587	SMPD2
ENSMUSG00000019823.18	306.385657323966	-0.0878615877417881	0.154678732093357	-0.568026299108521	0.570017110426404	0.944010003081375	ENSMUSG00000019823	ENSMUSG00000019823	ENSG00000135596	MICAL1
ENSMUSG00000019826.12	414.652497363514	0.0202270226488382	0.136322830414564	0.14837589996721	0.882046118575084	0.990016333003602	ENSMUSG00000019826	ENSMUSG00000019826	ENSG00000112365	ZBTB24
ENSMUSG00000019828.14	1920.47092809628	0.148399043349863	0.100234607072282	1.48051703582623	0.138735317786775	0.660621958156388	ENSMUSG00000019828	ENSMUSG00000019828	ENSG00000152822	GRM1
ENSMUSG00000019831.15	6422.74224882641	-0.0098032974638946	0.0853084657249171	-0.114915880629081	0.908511797563473	0.991520355229225	ENSMUSG00000019831	ENSMUSG00000019831	ENSG00000112290	WASF1
ENSMUSG00000019837.9	751.197488100716	-0.0299223765901032	0.114228531896568	-0.261951861704721	0.79335855532484	0.981049727158395	ENSMUSG00000019837	ENSMUSG00000019837	ENSG00000155115	GTF3C6
ENSMUSG00000019838.12	91.4851329377561	-0.492836426776497	0.312233402878146	-1.57842313549276	0.114468433662154	0.614512020173038	ENSMUSG00000019838	ENSMUSG00000019838	ENSG00000112394	SLC16A10
ENSMUSG00000019841.16	979.416281033976	0.403296731540253	0.123266072884561	3.27175776840024	0.0010688110703473	0.0347639850278564	ENSMUSG00000019841	ENSMUSG00000019841	ENSG00000009413	REV3L
ENSMUSG00000019842.7	55.7254348581553	0.62328071620011	0.404733879586435	1.53997663066159	0.123566049920944	0.633345424974005	ENSMUSG00000019842	ENSMUSG00000019842	ENSG00000056972	TRAF3IP2
ENSMUSG00000019843.15	4505.95751970663	-0.304744378258898	0.0864830580394324	-3.52374655993256	0.0004254910199485	0.0177664408260897	ENSMUSG00000019843	ENSMUSG00000019843	ENSG00000010810	FYN
ENSMUSG00000019845.9	71.4440653999212	0.216094421057823	0.328714410795875	0.65739259965701	0.510928508781366	0.932664315699637	ENSMUSG00000019845	ENSMUSG00000019845	ENSG00000074935	TUBE1
ENSMUSG00000019846.12	235.877899749399	0.0357167409133638	0.192712422544709	0.18533699302689	0.852964724373687	0.987303855477598	ENSMUSG00000019846	ENSMUSG00000019846	ENSG00000112769	LAMA4
ENSMUSG00000019848.15	20.6128451899141	0.393113377279832	0.537894263139602	0.730837646390376	0.46487832578018	0.922135947138442	ENSMUSG00000019848	ENSMUSG00000019848	ENSG00000132429	POPDC3
ENSMUSG00000019849.12	1044.7799901823	-0.0682381705157495	0.0892219949728171	-0.764813323626527	0.444382712788059	0.916646095437906	ENSMUSG00000019849	ENSMUSG00000019849	ENSG00000085377	PREP
ENSMUSG00000019850.12	199.292105699703	-0.142701235232895	0.21157791692442	-0.674461859286905	0.500017726321787	0.930432740382791	ENSMUSG00000019850	ENSMUSG00000019850	ENSG00000118503	TNFAIP3
ENSMUSG00000019851.9	193.328814391861	-0.187123232627757	0.19064253206238	-0.981539799138467	0.326326618062261	0.866605818234159	ENSMUSG00000019851	ENSMUSG00000019851	ENSG00000112378	PERP
ENSMUSG00000019852.8	3537.64359174501	0.0890963012788477	0.0837267867436945	1.06413138189084	0.287269186290548	0.839946367752526	ENSMUSG00000019852	ENSMUSG00000019852	ENSG00000112379	ARFGEF3
ENSMUSG00000019853.7	119.045733286047	-0.0232143553541936	0.307266730585651	-0.0755511516328078	0.939776200675592	0.994073558685791	ENSMUSG00000019853	ENSMUSG00000019853	ENSG00000051620	HEBP2
ENSMUSG00000019854.18	907.801508876317	0.187885499714487	0.108574116920473	1.73048149083365	0.0835442853706528	0.533893258480873	ENSMUSG00000019854	ENSMUSG00000019854	ENSG00000135597	REPS1
ENSMUSG00000019856.15	698.024303508641	-0.0997114083049751	0.117726599064063	-0.846974337980453	0.397009425274955	0.896513791422868	ENSMUSG00000019856	ENSMUSG00000019856	ENSG00000111879	FAM184A
ENSMUSG00000019857.8	419.957205261942	-0.177955777925771	0.14710509423044	-1.20971866308725	0.226386865950671	0.787408287028071	ENSMUSG00000019857	ENSMUSG00000019857	ENSG00000111875	ASF1A
ENSMUSG00000019863.8	365.180046922427	0.0154998368377843	0.151073753675307	0.102597813721483	0.918282178081646	0.991529079765919	ENSMUSG00000019863	ENSMUSG00000019863	ENSG00000130348	QRSL1
ENSMUSG00000019864.15	357.317807496042	0.254015887157058	0.140988991657718	1.80167177713944	0.0715970609861759	0.50019548287921	ENSMUSG00000019864	ENSMUSG00000019864	ENSG00000130347	RTN4IP1
ENSMUSG00000019865.10	112.030671657553	0.146848169723565	0.320772784717344	0.45779497737928	0.647099744594696	0.958588872946907	ENSMUSG00000019865	ENSMUSG00000019865	ENSG00000135577	NMBR
ENSMUSG00000019866.16	45.3957392760526	-0.120939075042025	0.473828690315767	-0.255237974216862	0.798539302921584	0.98127360501838	ENSMUSG00000019866	ENSMUSG00000019866	ENSG00000112297	CRYBG1
ENSMUSG00000019868.17	1276.10169442755	0.0693859654188493	0.101605405559705	0.682896397456701	0.494672310533078	0.927936466800385	ENSMUSG00000019868	ENSMUSG00000019868	ENSG00000009844	VTA1
ENSMUSG00000019872.14	964.673782359687	-0.233440428990174	0.108701233103415	-2.14754168214528	0.0317501825185977	0.322128712213583	ENSMUSG00000019872	ENSMUSG00000019872	ENSG00000172594	SMPDL3A
ENSMUSG00000019873.9	1173.14496713692	-0.174170759320146	0.097617574966784	-1.78421518235226	0.0743887062091976	0.507238685425721	ENSMUSG00000019873	ENSMUSG00000019873	ENSG00000165476	REEP3
ENSMUSG00000019874.12	1263.40887119845	-0.172822634046889	0.12683592270044	-1.3625685087265	0.173018539255524	0.721952234316117	ENSMUSG00000019874	ENSMUSG00000019874	ENSG00000164434	FABP7
ENSMUSG00000019876.16	341.564680486934	0.0955139787199051	0.194882926755303	0.490109525293786	0.624056398106938	0.954296208729685	ENSMUSG00000019876	ENSMUSG00000019876	ENSG00000135549	PKIB
ENSMUSG00000019877.11	32490.2684039382	0.0468312920341228	0.0610542401291088	0.767044056810643	0.443055321609637	0.915790393679942	ENSMUSG00000019877	ENSMUSG00000019877	ENSG00000111897	SERINC1
ENSMUSG00000019878.9	827.722639734525	0.183699014040563	0.106201650460948	1.72971901324746	0.0836804899979582	0.533977790385339	ENSMUSG00000019878	ENSMUSG00000019878	ENSG00000025156	HSF2
ENSMUSG00000019880.11	414.485740023154	0.0390468113135559	0.130258227284092	0.299764645410036	0.764356684704161	0.978165633649479	ENSMUSG00000019880	ENSMUSG00000019880	ENSG00000146374	RSPO3
ENSMUSG00000019883.12	1377.93339716903	-0.005263120945557	0.0980564623284242	-0.053674391473854	0.957194586025689	0.995981607023589	ENSMUSG00000019883	ENSMUSG00000019883	ENSG00000093144	ECHDC1
ENSMUSG00000019888.17	306.123030459057	0.341604164380718	0.181448771925529	1.88264798243397	0.0597480892041982	0.460787567079038	ENSMUSG00000019888	ENSMUSG00000019888	ENSG00000182050	MGAT4C
ENSMUSG00000019889.11	1868.27464361194	-0.226278733003199	0.13946111513882	-1.62252203976686	0.104691617935452	0.589601219897592	ENSMUSG00000019889	ENSMUSG00000019889	ENSG00000152894	PTPRK
ENSMUSG00000019890.5	346.61567302576	0.683018155217675	0.219041629409773	3.11821162515147	0.0018195210372016	0.0522025162984574	ENSMUSG00000019890	ENSMUSG00000019890	ENSG00000133636	NTS
ENSMUSG00000019892.14	73.4623546943656	-0.734079422134621	0.455451456464106	-1.61176215756041	0.107013705892398	0.595204247300047	ENSMUSG00000019892	ENSMUSG00000019892	ENSG00000133640	LRRIQ1
ENSMUSG00000019894.15	1812.79671945393	0.126817265464522	0.0784006728051457	1.61755328018306	0.105758904532287	0.592653237245121	ENSMUSG00000019894	ENSMUSG00000019894	ENSG00000072041	SLC6A15
ENSMUSG00000019897.9	753.542044279388	-0.019056712186281	0.117451917355873	-0.162251180017268	0.871108057874313	0.989424757673986	ENSMUSG00000019897	ENSMUSG00000019897	ENSG00000133773	CCDC59
ENSMUSG00000019899.18	353.194770377632	-0.236507749436474	0.16103621379264	-1.46866188583529	0.141924520196514	0.667481056607251	ENSMUSG00000019899	ENSMUSG00000019899	ENSG00000196569	LAMA2
ENSMUSG00000019906.16	604.991321270032	-0.195333771844889	0.131252377640558	-1.48823034947086	0.136690156037699	0.65757587060899	ENSMUSG00000019906	ENSMUSG00000019906	ENSG00000111052	LIN7A
ENSMUSG00000019907.11	3354.63025250092	-0.0699854061328711	0.0778313790641523	-0.899192677482764	0.368550039995789	0.883696791038523	ENSMUSG00000019907	ENSMUSG00000019907	ENSG00000058272	PPP1R12A
ENSMUSG00000019913.5	19.0903382917089	0.863681659141112	1.82907642686422	0.472195500666865	0.636787250962203	0.957800620264578	ENSMUSG00000019913	ENSMUSG00000019913	ENSG00000112246	SIM1
ENSMUSG00000019916.15	1618.07271131338	-0.159897270604708	0.0859533683688921	-1.86027928444253	0.0628460228405304	0.469636823866921	ENSMUSG00000019916	ENSMUSG00000019916	ENSG00000122884	P4HA1
ENSMUSG00000019917.11	205.859055389796	-0.0631169144051898	0.185799500136048	-0.339704436012872	0.734079120758595	0.97305619070615	ENSMUSG00000019917	ENSMUSG00000019917	ENSG00000186522	SEPTIN10
ENSMUSG00000019923.15	29154.7812702616	0.0599121559165482	0.0965420181866755	0.620581142199668	0.534875250497024	0.937637495995697	ENSMUSG00000019923	ENSMUSG00000019923	ENSG00000122952	ZWINT
ENSMUSG00000019927.7	1349.84445133707	0.162853721511532	0.0832417899495226	1.95639379703735	0.0504187823206126	0.419130533487115	ENSMUSG00000019927	ENSMUSG00000019927	ENSG00000072401	UBE2D1
ENSMUSG00000019929.17	521.979112923715	-0.641711315009548	0.137746133928698	-4.65865209212855	3.18286602303791e-06	0.0003632569250082	ENSMUSG00000019929	ENSMUSG00000019929	ENSG00000011465	DCN
ENSMUSG00000019935.17	258.747471721152	0.395962493976136	0.167266434983653	2.36725613249803	0.0179205258730871	0.228992657416906	ENSMUSG00000019935	ENSMUSG00000019935	ENSG00000179520	SLC17A8
ENSMUSG00000019936.11	35.883337440904	0.379110489315675	0.397618573271912	0.953452667454797	0.340360767264088	0.871117516140616	ENSMUSG00000019936	ENSMUSG00000019936	ENSG00000083782	EPYC
ENSMUSG00000019942.14	44.4924742876943	-1.24100004324836	0.380223368207958	-3.26387104795098	0.0010990117339023	0.035556147355524	ENSMUSG00000019942	ENSMUSG00000019942	ENSG00000170312	CDK1
ENSMUSG00000019943.11	22939.9840843013	-0.0122362810198677	0.0719829703768783	-0.169988553623207	0.865019138524688	0.988448564657595	ENSMUSG00000019943	ENSMUSG00000019943	ENSG00000070961	ATP2B1
ENSMUSG00000019944.15	149.096697980498	-0.537228594621658	0.234143706570609	-2.29443960929033	0.0217652601858442	0.256061059065828	ENSMUSG00000019944	ENSMUSG00000019944	ENSG00000072422	RHOBTB1
ENSMUSG00000019945.11	69.9694782918228	0.0012619573044427	0.319308484250301	0.0039521571354599	0.996846643048752	0.999342240023169	ENSMUSG00000019945	ENSMUSG00000019945	ENSG00000183346	CABCOCO1
ENSMUSG00000019947.11	923.656577052385	-0.14108856022918	0.100814874307176	-1.39948158641048	0.161668616315551	0.70093766838942	ENSMUSG00000019947	ENSMUSG00000019947	ENSG00000150347	ARID5B
ENSMUSG00000019948.5	694.739975379834	0.0800700721096311	0.148434412326803	0.539430653946629	0.589589734311071	0.947504753986783	ENSMUSG00000019948	ENSMUSG00000019948	ENSG00000075089	ACTR6
ENSMUSG00000019951.11	2889.57341667625	-0.0589380770674558	0.113932761408708	-0.517305789298206	0.604942713355284	0.949508625129688	ENSMUSG00000019951	ENSMUSG00000019951	ENSG00000111647	BLTP3B
ENSMUSG00000019952.16	209.564229921441	-0.10147002471167	0.173297834080452	-0.585523905997368	0.558195497061047	0.941327553872514	ENSMUSG00000019952	ENSMUSG00000019952	ENSG00000139323	POC1B
ENSMUSG00000019960.9	1992.23053698809	0.0720110230238361	0.124296094941589	0.579350646998818	0.562352597855157	0.941405259216177	ENSMUSG00000019960	ENSMUSG00000019960	ENSG00000139318	DUSP6
ENSMUSG00000019961.18	1140.95583497832	0.0823581952428249	0.113940461175029	0.722817815493223	0.469791820501347	0.922830593154968	ENSMUSG00000019961	ENSMUSG00000019961	ENSG00000120802	TMPO
ENSMUSG00000019966.19	1920.8233986078	-0.273240941704044	0.097834250052672	-2.7928965731013	0.0052238391446247	0.107827367502226	ENSMUSG00000019966	ENSMUSG00000019966	ENSG00000049130	KITLG
ENSMUSG00000019969.15	1696.69863231747	-0.130327176341412	0.085381211237915	-1.52641517321949	0.126906501223729	0.640039504651573	ENSMUSG00000019969	ENSMUSG00000019969	ENSG00000080815	PSEN1
ENSMUSG00000019970.16	3453.91724912376	0.580392627931023	0.14746056999719	3.93591743163669	8.28794668429129e-05	0.0050578649882362	ENSMUSG00000019970	ENSMUSG00000019970	ENSG00000118515	SGK1
ENSMUSG00000019971.11	586.261994013658	0.0552412754247141	0.125429420779722	0.440417208987421	0.659634963208192	0.960066935762931	ENSMUSG00000019971	ENSMUSG00000019971	ENSG00000198707	CEP290
ENSMUSG00000019975.13	368.014518988429	0.0304176902314368	0.167602282385875	0.18148732701268	0.855985079558663	0.987488962345752	ENSMUSG00000019975	ENSMUSG00000019975	ENSG00000166130	IKBIP
ENSMUSG00000019977.17	1403.0080348234	0.0307289912533827	0.0980376948276787	0.31344057311216	0.7539459631657	0.976142475605552	ENSMUSG00000019977	ENSMUSG00000019977	ENSG00000112339	HBS1L
ENSMUSG00000019978.17	3353.25223927724	-0.249141051189653	0.080608460548707	-3.09075560423476	0.0019964788645072	0.0551965906676722	ENSMUSG00000019978	ENSMUSG00000019978	ENSG00000079819	EPB41L2
ENSMUSG00000019979.13	403.989319165285	-0.293522199204386	0.218162313350556	-1.3454303573172	0.178486297296907	0.729730148587412	ENSMUSG00000019979	ENSMUSG00000019979	ENSG00000120868	APAF1
ENSMUSG00000019982.16	24.040422670503	0.432975937279545	0.512099270276067	0.845492197335357	0.397836087314625	0.896678325830454	ENSMUSG00000019982	ENSMUSG00000019982	ENSG00000118513	MYB
ENSMUSG00000019984.17	842.148303618806	-0.0906442295640428	0.122150138933356	-0.74207225923417	0.458043556341892	0.921418970064647	ENSMUSG00000019984	ENSMUSG00000019984	ENSG00000112282	MED23
ENSMUSG00000019986.18	6041.59305546863	0.386288347036569	0.107226552516581	3.60254375404669	0.0003151183381447	0.0140930497944287	ENSMUSG00000019986	ENSMUSG00000019986	ENSG00000135541	AHI1
ENSMUSG00000019987.10	21.591524677164	-3.97767008580568	0.871646742666876	-4.56339694867173	5.0332520779472e-06	0.0005218281287858	ENSMUSG00000019987	ENSMUSG00000019987	ENSG00000118520	ARG1
ENSMUSG00000019988.8	138.690944106731	-0.0377766343571996	0.239060169742538	-0.15802144873353	0.874439897415288	0.989918938788403	ENSMUSG00000019988	ENSMUSG00000019988	ENSG00000139350	NEDD1
ENSMUSG00000019989.9	21.3215894067069	-0.939322345389217	0.659137534153152	-1.42507791882318	0.154134678753322	0.687894790001287	ENSMUSG00000019989	ENSMUSG00000019989	ENSG00000154269	ENPP3
ENSMUSG00000019990.16	1938.28403476	0.138174930245018	0.0878951589716551	1.57204255458002	0.115940682491266	0.618045466964107	ENSMUSG00000019990	ENSMUSG00000019990	ENSG00000171408	PDE7B
ENSMUSG00000019996.18	2506.66387261306	-0.0943580821454162	0.0902462791186937	-1.04556202279891	0.295763290882171	0.847232268135461	ENSMUSG00000019996	ENSMUSG00000019996	ENSG00000135525	MAP7
ENSMUSG00000019997.12	999.570006750731	0.0701315649544314	0.108582242175173	0.645884295162092	0.518354291115034	0.934947270448547	ENSMUSG00000019997	ENSMUSG00000019997	ENSG00000118523	CCN2
ENSMUSG00000019998.7	4188.15185099141	-0.0098158197787477	0.0764554971043922	-0.128386056601597	0.897843465058142	0.990922856679843	ENSMUSG00000019998	ENSMUSG00000019998	ENSG00000079950	STX7
ENSMUSG00000020000.8	214.442744522708	0.222724725933186	0.195128480650946	1.14142602448489	0.253692679955048	0.807874749153419	ENSMUSG00000020000	ENSMUSG00000020000	ENSG00000079931	MOXD1
ENSMUSG00000020003.17	943.065504307353	0.0564118734132906	0.106671053239303	0.528839565188674	0.596916748661133	0.947528607813176	ENSMUSG00000020003	ENSMUSG00000020003	ENSG00000112357	PEX7
ENSMUSG00000020007.5	15.6356001764316	0.0509863976261393	0.73616157135734	0.0692597924286243	0.944782829842423	0.994825704111244	ENSMUSG00000020007	ENSMUSG00000020007	ENSG00000016402	IL20RA
ENSMUSG00000020014.19	197.390026986648	0.558558362034906	0.204998087266451	2.72470035932046	0.0064359867077805	0.123100051841585	ENSMUSG00000020014	ENSMUSG00000020014	ENSG00000188596	CFAP54
ENSMUSG00000020015.11	6583.59407906667	0.0946910570591685	0.0708301841098559	1.33687436012174	0.181263651425787	0.732026463819414	ENSMUSG00000020015	ENSMUSG00000020015	ENSG00000059758	CDK17
ENSMUSG00000020019.5	411.892698417034	-0.0101898787125676	0.15472520858584	-0.0658579090356463	0.947490951516992	0.995375316662351	ENSMUSG00000020019	ENSMUSG00000020019	ENSG00000074527	NTN4
ENSMUSG00000020021.5	420.418401288368	-0.221996595432143	0.147109917024449	-1.50905255010951	0.131285354063898	0.648247911049387	ENSMUSG00000020021	ENSMUSG00000020021	ENSG00000180263	FGD6
ENSMUSG00000020022.18	2694.96277915273	0.15162434972947	0.0838230098668031	1.80886310298813	0.0704722738489197	0.495624801154773	ENSMUSG00000020022	ENSMUSG00000020022	ENSG00000184752	NDUFA12
ENSMUSG00000020023.19	1839.55916060576	-0.038784695721729	0.124958948330138	-0.310379498547482	0.756272382639099	0.976941686568632	ENSMUSG00000020023	ENSMUSG00000020023	ENSG00000057704	TMCC3
ENSMUSG00000020024.8	1140.02307711865	0.0048924370310802	0.102548530394491	0.0477085045710521	0.961948556155178	0.996652091796791	ENSMUSG00000020024	ENSMUSG00000020024	ENSG00000173588	CEP83
ENSMUSG00000020027.19	491.671248080728	0.193097775657441	0.126357305819972	1.52818845261356	0.126465754986334	0.639533963716038	ENSMUSG00000020027	ENSMUSG00000020027	ENSG00000120833	SOCS2
ENSMUSG00000020032.15	3072.73267231793	-0.326068718684219	0.0811922511281385	-4.01600785978473	5.91922823301844e-05	0.0038609503526392	ENSMUSG00000020032	ENSMUSG00000020032	ENSG00000074590	NUAK1
ENSMUSG00000020034.8	830.265129885189	-0.161260339416639	0.11707295702768	-1.37743458020379	0.168377927782618	0.714843964155958	ENSMUSG00000020034	ENSMUSG00000020034	ENSG00000166046	TCP11L2
ENSMUSG00000020037.16	463.701628298101	-0.08128445403758	0.132998640851011	-0.611167554175516	0.54108866092931	0.937687302311459	ENSMUSG00000020037	ENSMUSG00000020037	ENSG00000111783	RFX4
ENSMUSG00000020038.11	710.826608575466	-0.0408433951824261	0.103952629352606	-0.392903916301009	0.694390448934213	0.967668805085573	ENSMUSG00000020038	ENSMUSG00000020038	ENSG00000008405	CRY1
ENSMUSG00000020042.16	787.340453203101	0.0099174674008296	0.136882566874358	0.0724523774450603	0.942241903106802	0.994825704111244	ENSMUSG00000020042	ENSMUSG00000020042	ENSG00000151136	ABTB3
ENSMUSG00000020044.14	3997.67157774573	-0.0761907850012871	0.104397981052353	-0.729810904705896	0.465505777989125	0.922568038554096	ENSMUSG00000020044	ENSMUSG00000020044	ENSG00000100234	TIMP3
ENSMUSG00000020048.14	12575.6963838327	-0.0738021789633986	0.0613893451021433	-1.20219850595575	0.229286628044537	0.788889577706453	ENSMUSG00000020048	ENSMUSG00000020048	ENSG00000166598	HSP90B1
ENSMUSG00000020052.10	159.913543391946	-0.350678013945894	0.219637367676186	-1.59662273162417	0.11034982872499	0.602132357980284	ENSMUSG00000020052	ENSMUSG00000020052	ENSG00000139352	ASCL1
ENSMUSG00000020053.19	516.933286388095	-1.9917014848437	0.470636187769878	-4.23193442536034	2.31689965426067e-05	0.0017917405562849	ENSMUSG00000020053	ENSMUSG00000020053	ENSG00000017427	IGF1
ENSMUSG00000020056.17	375.84857409165	0.122141182669612	0.154258510556706	0.79179542333719	0.428479971354905	0.910183240665071	ENSMUSG00000020056	ENSMUSG00000020056	ENSG00000120860	WASHC3
ENSMUSG00000020057.3	36.2609102134056	-0.399074373506082	0.468991894976146	-0.850919552727834	0.394814042543703	0.895364282723883	ENSMUSG00000020057	ENSMUSG00000020057	ENSG00000136048	DRAM1
ENSMUSG00000020061.19	89.7607810153961	-0.297526148012355	0.261945599298624	-1.13583182465749	0.256026955154604	0.810640959692183	ENSMUSG00000020061	ENSMUSG00000020061	ENSG00000196091	MYBPC1
ENSMUSG00000020063.17	448.542686018166	0.0735003550920273	0.136495578974223	0.538481580461356	0.590244618233741	0.947504753986783	ENSMUSG00000020063	ENSMUSG00000020063	ENSG00000096717	SIRT1
ENSMUSG00000020064.10	1069.1906498952	0.079925053506059	0.0983694444767157	0.812498778774515	0.41650548703894	0.906287937793097	ENSMUSG00000020064	ENSMUSG00000020064	ENSG00000148634	HERC4
ENSMUSG00000020067.9	85.7780274365304	0.113361385543659	0.293589812799325	0.386121658864044	0.699406569892425	0.967832456482881	ENSMUSG00000020067	ENSMUSG00000020067	ENSG00000138347	MYPN
ENSMUSG00000020069.17	1454.34868671286	0.18228459602578	0.108016216636435	1.68756693857664	0.0914943902095331	0.553653526212063	ENSMUSG00000020069	ENSMUSG00000020069	ENSG00000096746	HNRNPH3
ENSMUSG00000020070.19	1696.34331487232	0.160293308996478	0.105794452754712	1.5151390722548	0.129737188683653	0.645396532691009	ENSMUSG00000020070	ENSMUSG00000020070	ENSG00000204130	RUFY2
ENSMUSG00000020074.8	1673.24191487423	-0.183315472353783	0.10232887840112	-1.79143439484603	0.073223613627139	0.505429480428843	ENSMUSG00000020074	ENSMUSG00000020074	ENSG00000060339	CCAR1
ENSMUSG00000020075.9	927.316451212698	-0.0360948534739599	0.106613980597559	-0.338556475160691	0.734943875854929	0.97305619070615	ENSMUSG00000020075	ENSMUSG00000020075	ENSG00000165732	DDX21
ENSMUSG00000020077.15	305.173691643536	-0.519311575375943	0.260531865863255	-1.99327469465295	0.0462313758033396	0.39980280297798	ENSMUSG00000020077	ENSMUSG00000020077	ENSG00000122862	SRGN
ENSMUSG00000020078.17	2154.80299659481	-0.0393537906376288	0.0861878303366424	-0.456604957845165	0.647955015012175	0.958588872946907	ENSMUSG00000020078	ENSMUSG00000020078	ENSG00000122958	VPS26A
ENSMUSG00000020079.16	523.784441840142	-0.0250535569757825	0.14076004722842	-0.17798769941535	0.85873263594201	0.987492423334914	ENSMUSG00000020079	ENSMUSG00000020079	ENSG00000156502	SUPV3L1
ENSMUSG00000020080.9	337.014244337474	-0.113052563204681	0.155209893249154	-0.728385032925707	0.466377922701609	0.922654451711349	ENSMUSG00000020080	ENSMUSG00000020080	ENSG00000156510	HKDC1
ENSMUSG00000020083.14	1011.23974117025	0.201313839338104	0.107525267349626	1.87224681509992	0.0611724650348967	0.4650891539549	ENSMUSG00000020083	ENSMUSG00000020083	ENSG00000171224	FAM241B
ENSMUSG00000020085.16	253.312531193256	0.0062261366244544	0.196114520550425	0.0317474535132831	0.974673451509827	0.998015922576327	ENSMUSG00000020085	ENSMUSG00000020085	ENSG00000042286	AIFM2
ENSMUSG00000020086.7	746.099142600574	0.084870407749178	0.104749700893529	0.81022100326036	0.417813168186232	0.906591360693615	ENSMUSG00000020086	ENSMUSG00000020086	ENSG00000099284	MACROH2A2
ENSMUSG00000020087.6	504.517202120585	0.0464381120224624	0.136844708725245	0.339348977794239	0.734346850264427	0.97305619070615	ENSMUSG00000020087	ENSMUSG00000020087	ENSG00000156521	TYSND1
ENSMUSG00000020088.11	4212.1004073503	0.0251696166335497	0.0778483291959546	0.323316080043213	0.746455877307276	0.974112736538586	ENSMUSG00000020088	ENSMUSG00000020088	ENSG00000079332	SAR1A
ENSMUSG00000020089.9	2599.89004892386	0.0466767097744545	0.0741965710167197	0.629095241664688	0.529286705463859	0.936461087495844	ENSMUSG00000020089	ENSMUSG00000020089	ENSG00000180817	PPA1
ENSMUSG00000020090.8	106.788190132542	0.173735871391687	0.264568173719138	0.656677139012655	0.511388536993606	0.932671929734844	ENSMUSG00000020090	ENSMUSG00000020090	ENSG00000148734	NPFFR1
ENSMUSG00000020091.16	2063.47544500394	-0.125077867609699	0.0836726108771948	-1.49484838943623	0.134954014254275	0.654399654025446	ENSMUSG00000020091	ENSMUSG00000020091	ENSG00000148730	EIF4EBP2
ENSMUSG00000020092.10	423.453924429733	-0.322474354070286	0.208100518743042	-1.54960860269872	0.121235486901306	0.628818626915328	ENSMUSG00000020092	ENSMUSG00000020092	ENSG00000107719	PALD1
ENSMUSG00000020096.22	65.218630744679	-0.933785364649047	0.340885375503354	-2.73929429583247	0.0061571231218713	0.120031010261524	ENSMUSG00000020096	ENSMUSG00000020096	ENSG00000166220	TBATA
ENSMUSG00000020097.15	1134.86624465086	-0.477731218453165	0.134426361108807	-3.55385070690473	0.0003796346535903	0.0162610176621197	ENSMUSG00000020097	ENSMUSG00000020097	ENSG00000166224	SGPL1
ENSMUSG00000020098.8	234.406304341766	0.306268708765923	0.232869691725832	1.31519351658054	0.188444873555603	0.742232127210821	ENSMUSG00000020098	ENSMUSG00000020098	ENSG00000166228	PCBD1
ENSMUSG00000020099.9	1147.16695900217	0.180238034634268	0.107907255095353	1.67030506405708	0.0948590217680178	0.562718621498326	ENSMUSG00000020099	ENSMUSG00000020099	ENSG00000107731	UNC5B
ENSMUSG00000020100.16	613.101369248019	-0.193746186607535	0.171160944323166	-1.13195324654044	0.257654090980367	0.813112106212167	ENSMUSG00000020100	ENSMUSG00000020100	ENSG00000198246	SLC29A3
ENSMUSG00000020101.15	1096.21413364898	-0.877820968330995	0.133782246230975	-6.56156547719669	5.32457851327991e-11	4.04823267215911e-08	ENSMUSG00000020101	ENSMUSG00000020101	ENSG00000107738	VSIR
ENSMUSG00000020102.16	1020.42405295358	0.592037152102799	0.132298925468394	4.47499592310925	7.64127707343022e-06	0.0007261999102025	ENSMUSG00000020102	ENSMUSG00000020102	ENSG00000118596	SLC16A7
ENSMUSG00000020105.10	80.1629268871111	-0.0646757827581709	0.283914946579379	-0.227799851812621	0.819801841902888	0.985388769569232	ENSMUSG00000020105	ENSMUSG00000020105	ENSG00000139263	LRIG3
ENSMUSG00000020107.11	1450.77816819691	0.028958074700817	0.0981612385177941	0.295005188790152	0.767989915935689	0.978939014745269	ENSMUSG00000020107	ENSMUSG00000020107	ENSG00000166295	ANAPC16
ENSMUSG00000020108.5	2295.38578107452	0.479504994677138	0.0971573308266324	4.93534549166205	8.00089994979892e-07	0.0001216603511533	ENSMUSG00000020108	ENSMUSG00000020108	ENSG00000168209	DDIT4
ENSMUSG00000020109.14	1494.92195884035	0.0109068715263913	0.0839122861728402	0.129979434762695	0.896582697328734	0.990922856679843	ENSMUSG00000020109	ENSMUSG00000020109	ENSG00000148719	DNAJB12
ENSMUSG00000020111.16	2822.60254494921	0.0142604471813828	0.076517817300311	0.186367668139494	0.852156445309088	0.987069044471207	ENSMUSG00000020111	ENSMUSG00000020111	ENSG00000107745	MICU1
ENSMUSG00000020114.13	4610.76224126907	-0.136668505254718	0.0793183691843919	-1.72303725681757	0.0848817878195521	0.537790966091447	ENSMUSG00000020114	ENSMUSG00000020114	ENSG00000111530	CAND1
ENSMUSG00000020115.4	1473.77390191516	-0.0295723997353081	0.109487665835819	-0.270098001537936	0.787084859536738	0.981049727158395	ENSMUSG00000020115	ENSMUSG00000020115	ENSG00000183735	TBK1
ENSMUSG00000020116.8	968.621073627379	-0.0777731005361109	0.0939126369785706	-0.82814308104092	0.407589474015711	0.901926404604012	ENSMUSG00000020116	ENSMUSG00000020116	ENSG00000115946	PNO1
ENSMUSG00000020120.16	847.749557942273	-1.05060622662706	0.199827681547322	-5.25756100702326	1.45978475450502e-07	3.41496056608373e-05	ENSMUSG00000020120	ENSMUSG00000020120	ENSG00000115956	PLEK
ENSMUSG00000020121.16	606.592355845572	0.294354407791067	0.13075847312133	2.25113065918059	0.0243772630857438	0.275595984836163	ENSMUSG00000020121	ENSMUSG00000020121	ENSG00000196935	SRGAP1
ENSMUSG00000020122.17	382.863997169121	-0.0563368714457253	0.14729117448323	-0.382486402483943	0.702100612850051	0.96861620258415	ENSMUSG00000020122	ENSMUSG00000020122	ENSG00000146648	EGFR
ENSMUSG00000020123.7	34.1750097167203	0.669502824707262	0.432312232515478	1.54865575006206	0.121464496452525	0.629290933211022	ENSMUSG00000020123	ENSMUSG00000020123	ENSG00000166148	AVPR1A
ENSMUSG00000020124.11	2454.8184549459	-0.0577478086991687	0.0804914563617944	-0.717440226694407	0.473102505972145	0.924117152157961	ENSMUSG00000020124	ENSMUSG00000020124	ENSG00000135655	USP15
ENSMUSG00000020128.16	901.591929453634	-0.0703552650750346	0.107943685144374	-0.651777498432958	0.514544719514445	0.933869840562578	ENSMUSG00000020128	ENSMUSG00000020128	ENSG00000143952	VPS54
ENSMUSG00000020130.10	1223.53910566565	-0.0106399753163916	0.130410805030048	-0.0815881422857568	0.934974230941606	0.993621110703726	ENSMUSG00000020130	ENSMUSG00000020130	ENSG00000121749	TBC1D15
ENSMUSG00000020131.15	74.7508924863997	0.0880533809004643	0.303185063303418	0.290427832892094	0.771488953285914	0.979892662548932	ENSMUSG00000020131	ENSMUSG00000020131	ENSG00000115257	PCSK4
ENSMUSG00000020132.11	2776.53723728144	0.0721085508018746	0.0704686684673273	1.02327108444383	0.306179691406947	0.85459999995897	ENSMUSG00000020132	ENSMUSG00000020132	ENSG00000080371	RAB21
ENSMUSG00000020133.9	956.456261432083	-0.0279091321200825	0.0984201057063445	-0.283571450363555	0.776738818628535	0.98065340010745	ENSMUSG00000020133	ENSMUSG00000020133	ENSG00000119559	C19orf25
ENSMUSG00000020134.14	1548.64899332914	0.0042076898592369	0.0809161964643731	0.0520005887954657	0.958528224259363	0.996482708982486	ENSMUSG00000020134	ENSMUSG00000020134	ENSG00000197329	PELI1
ENSMUSG00000020135.14	3977.19220625685	0.085545645309416	0.0789828857221401	1.08309090668532	0.2787680747728	0.833608826676382	ENSMUSG00000020135	ENSMUSG00000020135	ENSG00000115266	APC2
ENSMUSG00000020137.6	553.448224216489	0.0677144715013894	0.121607241744946	0.556829268798077	0.577644084334008	0.945214696993697	ENSMUSG00000020137	ENSMUSG00000020137	ENSG00000173451	THAP2
ENSMUSG00000020140.16	92.4842877399921	0.382760711842683	0.323471333934384	1.18329098033869	0.236693846228387	0.795387221386626	ENSMUSG00000020140	ENSMUSG00000020140	ENSG00000139292	LGR5
ENSMUSG00000020142.13	1877.56777488726	-0.0002946154887149	0.0787055130401901	-0.0037432636842672	0.997013314674228	0.999342240023169	ENSMUSG00000020142	ENSMUSG00000020142	ENSG00000115902	SLC1A4
ENSMUSG00000020143.16	239.476355538895	-1.13510205115902	0.261283258287535	-4.34433518090114	1.39698081467015e-05	0.0012138432821564	ENSMUSG00000020143	ENSMUSG00000020143	ENSG00000134516	DOCK2
ENSMUSG00000020149.18	6944.3838861849	0.0141469931895403	0.0654854843821975	0.216032504348188	0.828962410939125	0.985726041100392	ENSMUSG00000020149	ENSMUSG00000020149	ENSG00000138069	RAB1A
ENSMUSG00000020150.14	532.341843592442	0.0797764385854835	0.123622004301862	0.645325555397759	0.518716235152373	0.934947270448547	ENSMUSG00000020150	ENSMUSG00000020150	ENSG00000130005	GAMT
ENSMUSG00000020151.17	609.190242918603	0.0498273845157153	0.120224409216456	0.414453145084742	0.678542274718157	0.964218762189566	ENSMUSG00000020151	ENSMUSG00000020151	ENSG00000153233	PTPRR
ENSMUSG00000020152.8	13025.3199031531	-0.0314933640679893	0.0688056781325968	-0.457714609066097	0.647157490873188	0.958588872946907	ENSMUSG00000020152	ENSMUSG00000020152	ENSG00000138071	ACTR2
ENSMUSG00000020153.15	1929.87040440651	0.167165764297668	0.0852604620529087	1.96064811605093	0.0499200853680821	0.417266054838018	ENSMUSG00000020153	ENSMUSG00000020153	ENSG00000115286	NDUFS7
ENSMUSG00000020154.11	1198.29022067821	0.0743673459505559	0.102000805724737	0.729085867725854	0.465949138761646	0.922654451711349	ENSMUSG00000020154	ENSMUSG00000020154	ENSG00000127329	PTPRB
ENSMUSG00000020155.3	55.8587919316017	0.547042514794564	0.363894038451999	1.50330166749001	0.132761270332545	0.649954454804733	ENSMUSG00000020155	ENSMUSG00000020155	ENSG00000145936	KCNMB1
ENSMUSG00000020156.17	908.028568302335	0.173845675945956	0.104681504336904	1.66071052424368	0.0967715987012498	0.568143938707113	ENSMUSG00000020156	ENSMUSG00000020156	ENSG00000160953	PWWP3A
ENSMUSG00000020160.19	179.66369837484	0.198788007415433	0.201769568038412	0.985222941933385	0.324514573904703	0.865451246717204	ENSMUSG00000020160	ENSMUSG00000020160	ENSG00000143995	MEIS1
ENSMUSG00000020166.16	1583.45874308172	-0.0350236046186556	0.0906248491361157	-0.386468004664496	0.699150094046096	0.967832456482881	ENSMUSG00000020166	ENSMUSG00000020166	ENSG00000111596	CNOT2
ENSMUSG00000020167.15	696.884717054401	0.0397290000403161	0.104726938764753	0.379357980944702	0.704422048984082	0.968862845021282	ENSMUSG00000020167	ENSMUSG00000020167	ENSG00000071564	TCF3
ENSMUSG00000020170.5	1465.56623184574	-0.0581750516053315	0.0871664620739116	-0.667401776109747	0.504515531709931	0.931820609029956	ENSMUSG00000020170	ENSMUSG00000020170	ENSG00000166225	FRS2
ENSMUSG00000020171.9	1117.60711873374	0.0241638567772531	0.0947857436737677	0.254931341367326	0.798776128912144	0.981321805086106	ENSMUSG00000020171	ENSMUSG00000020171	ENSG00000127337	YEATS4
ENSMUSG00000020173.18	3253.2935677753	-0.256409243195994	0.105906606154935	-2.42108828245221	0.0154741187711591	0.209085450560218	ENSMUSG00000020173	ENSMUSG00000020173	ENSG00000106078	COBL
ENSMUSG00000020175.16	635.382590427903	0.029104088792284	0.155680351931991	0.186947732524385	0.851701613731585	0.986887415400007	ENSMUSG00000020175	ENSMUSG00000020175	ENSG00000100228	RAB36
ENSMUSG00000020176.18	1448.24524859789	0.25369889350954	0.140176890305287	1.80984820648409	0.0703193299004615	0.495220691892598	ENSMUSG00000020176	ENSMUSG00000020176	ENSG00000106070	GRB10
ENSMUSG00000020178.7	2443.43098804178	0.404689083006199	0.0894512471105497	4.52413013880128	6.06444026032974e-06	0.0006046876580887	ENSMUSG00000020178	ENSMUSG00000020178	ENSG00000128271	ADORA2A
ENSMUSG00000020180.11	1962.88809958958	-0.0502155145130439	0.127229883450732	-0.394683333436276	0.693076604285936	0.967668805085573	ENSMUSG00000020180	ENSMUSG00000020180	ENSG00000100028	SNRPD3
ENSMUSG00000020181.19	2023.89959617546	-0.251710692412708	0.101877720046229	-2.47071383515934	0.0134843674501812	0.195584940814854	ENSMUSG00000020181	ENSMUSG00000020181	ENSG00000067798	NAV3
ENSMUSG00000020182.17	392.066818715834	0.561027185575297	0.217054755990122	2.58472652679782	0.0097456262196389	0.159574336131353	ENSMUSG00000020182	ENSMUSG00000020182	ENSG00000132437	DDC
ENSMUSG00000020183.12	415.892774986434	-0.296743349227639	0.150358075386028	-1.97357773079885	0.0484297779708591	0.410068751106388	ENSMUSG00000020183	ENSMUSG00000020183	ENSG00000135678	CPM
ENSMUSG00000020184.16	1387.58712920093	-0.110074092752983	0.0938709208492408	-1.17261119585441	0.240951757636188	0.798000753059524	ENSMUSG00000020184	ENSMUSG00000020184	ENSG00000135679	MDM2
ENSMUSG00000020186.8	197.126477913443	0.339168147176524	0.205859234952841	1.64757314508733	0.0994402949739161	0.574864231744041	ENSMUSG00000020186	ENSMUSG00000020186	ENSG00000175183	CSRP2
ENSMUSG00000020189.16	3330.77087735835	-0.038858879205533	0.0981005888246352	-0.396112599028302	0.692021964218897	0.967526550931386	ENSMUSG00000020189	ENSMUSG00000020189	ENSG00000091039	OSBPL8
ENSMUSG00000020190.14	1270.60758886866	-0.0276610188353741	0.111542959681541	-0.247985340485382	0.804145749203971	0.981736159055314	ENSMUSG00000020190	ENSMUSG00000020190	ENSG00000099875	MKNK2
ENSMUSG00000020193.4	67.5101758386928	0.0371246851720201	0.315909879254789	0.117516695772841	0.906450614399807	0.991302138624136	ENSMUSG00000020193	ENSMUSG00000020193	ENSG00000042813	ZPBP
ENSMUSG00000020196.11	1840.34226266319	0.0117752682644029	0.085293784845767	0.138055407972522	0.89019662751091	0.990602233990975	ENSMUSG00000020196	ENSMUSG00000020196	ENSG00000099991	CABIN1
ENSMUSG00000020198.9	4969.62390605383	-0.0083501544859365	0.062542875530811	-0.133510882175908	0.893789358586091	0.990922856679843	ENSMUSG00000020198	ENSMUSG00000020198	ENSG00000065000	AP3D1
ENSMUSG00000020205.9	917.13903368758	-0.0221122467948826	0.0990580575845254	-0.223225120036444	0.823360302190729	0.985388769569232	ENSMUSG00000020205	ENSMUSG00000020205	ENSG00000139289	PHLDA1
ENSMUSG00000020211.16	1147.76906812318	-0.0900598507599473	0.101364560965366	-0.888474728270353	0.37428544388436	0.885923789668947	ENSMUSG00000020211	ENSMUSG00000020211	ENSG00000104897	SF3A2
ENSMUSG00000020212.15	160.222086796743	-0.189565529916182	0.236865958676159	-0.800307190512566	0.423532838044272	0.909746590723746	ENSMUSG00000020212	ENSMUSG00000020212	ENSG00000111554	MDM1
ENSMUSG00000020216.14	99.4910283925688	0.217072964001378	0.361383807598106	0.600671528268317	0.548058786201208	0.938965387529495	ENSMUSG00000020216	ENSMUSG00000020216	ENSG00000167476	JSRP1
ENSMUSG00000020218.12	33.674328217689	0.519850214188271	0.438717575321283	1.18493136229515	0.236044586098155	0.794229312655915	ENSMUSG00000020218	ENSMUSG00000020218	ENSG00000156076	WIF1
ENSMUSG00000020219.8	1592.65534495535	0.0393247701617007	0.0874351167992238	0.449759451365539	0.652883898499151	0.959666878040002	ENSMUSG00000020219	ENSMUSG00000020219	ENSG00000099800	TIMM13
ENSMUSG00000020220.17	2509.94538132165	-0.0572733733070987	0.117856065942263	-0.485960335169823	0.626995288869948	0.954296208729685	ENSMUSG00000020220	ENSMUSG00000020220	ENSG00000048707	VPS13D
ENSMUSG00000020224.16	981.038627018141	0.005536306279981	0.0997125220391049	0.0555226782631159	0.95572206317369	0.995981607023589	ENSMUSG00000020224	ENSMUSG00000020224	ENSG00000139233	LLPH
ENSMUSG00000020227.11	33.2566410961586	-0.497780503628716	0.471873667834161	-1.05490205866639	0.291470120639063	0.84284627498892	ENSMUSG00000020227	ENSMUSG00000020227	ENSG00000090376	IRAK3
ENSMUSG00000020228.12	155.130916050999	-0.0155851704834596	0.20784505462917	-0.0749845624725888	0.940226994672181	0.994224736163026	ENSMUSG00000020228	ENSMUSG00000020228	ENSG00000127311	HELB
ENSMUSG00000020230.16	1919.38841078029	0.200188303574539	0.10171080663376	1.96821075557267	0.0490437932463513	0.41277771926484	ENSMUSG00000020230	ENSMUSG00000020230	ENSG00000160310	PRMT2
ENSMUSG00000020231.16	2606.57870214436	0.0658052942543972	0.0884535016203446	0.743953524156038	0.456904592561975	0.921418970064647	ENSMUSG00000020231	ENSMUSG00000020231	ENSG00000160305	DIP2A
ENSMUSG00000020232.18	478.592484678945	-0.0468974668473388	0.139276805413025	-0.336721299058121	0.736327005734273	0.97305619070615	ENSMUSG00000020232	ENSMUSG00000020232	ENSG00000064961	HMG20B
ENSMUSG00000020234.11	33.2746023078477	-1.01090760863253	0.538932330861962	-1.87575981388182	0.0606882684297738	0.463338424283716	ENSMUSG00000020234	ENSMUSG00000020234	ENSG00000183397	TEKTIP1
ENSMUSG00000020235.17	1857.70839343427	0.0308255248700965	0.0821628037665914	0.37517615583891	0.707529462090229	0.968862845021282	ENSMUSG00000020235	ENSMUSG00000020235	ENSG00000105325	FZR1
ENSMUSG00000020238.15	1352.3162729	0.0756943808179723	0.0949002624690991	0.797620352658345	0.425090836517809	0.909746590723746	ENSMUSG00000020238	ENSMUSG00000020238	ENSG00000125912	NCLN
ENSMUSG00000020241.14	416.683127521878	-0.271637421687486	0.172985491933701	-1.57029019399844	0.116347614456196	0.618227990967446	ENSMUSG00000020241	ENSMUSG00000020241	ENSG00000142173	COL6A2
ENSMUSG00000020246.14	1040.38528558784	-0.132550541684646	0.110941730842562	-1.194776218813	0.232174474115435	0.791214515287677	ENSMUSG00000020246	ENSMUSG00000020246	ENSG00000111727	HCFC2
ENSMUSG00000020248.19	1261.08702595772	0.0808771513540734	0.096018480835178	0.842308174953364	0.399615476339911	0.897625009889779	ENSMUSG00000020248	ENSMUSG00000020248	ENSG00000120837	NFYB
ENSMUSG00000020250.12	2172.52460278884	-0.127775355081932	0.0891974473552405	-1.43250013168034	0.152000740452619	0.68369430657053	ENSMUSG00000020250	ENSMUSG00000020250	ENSG00000198431	TXNRD1
ENSMUSG00000020251.15	440.262093972549	-0.448438708136693	0.181770079511997	-2.46706558824549	0.0136225402815072	0.196064823386443	ENSMUSG00000020251	ENSMUSG00000020251	ENSG00000120820	GLT8D2
ENSMUSG00000020255.9	3159.94112179484	0.0360455937734708	0.098535988749606	0.365811458644493	0.714505768896466	0.968862845021282	ENSMUSG00000020255	ENSMUSG00000020255	ENSG00000151131	NOPCHAP1
ENSMUSG00000020256.15	176.737154677846	-0.609753171580026	0.255679133628498	-2.38483744420848	0.0170866695695776	0.222897154452109	ENSMUSG00000020256	ENSMUSG00000020256	ENSG00000136010	ALDH1L2
ENSMUSG00000020257.14	4587.32073153558	-0.0119550175206152	0.0719889162372113	-0.166067474626541	0.868103850185926	0.989178745880161	ENSMUSG00000020257	ENSMUSG00000020257	ENSG00000164091	WDR82
ENSMUSG00000020258.17	167.412405049946	0.0544905848510392	0.206456160479023	0.263932956636456	0.791831580060038	0.981049727158395	ENSMUSG00000020258	ENSMUSG00000020258	ENSG00000168237	GLYCTK
ENSMUSG00000020260.10	820.313651017575	0.0391007778955598	0.0974940620577128	0.401058044667516	0.688377389290393	0.966746609056012	ENSMUSG00000020260	ENSMUSG00000020260	ENSG00000186866	POFUT2
ENSMUSG00000020261.16	2148.51375030475	-0.270840703018487	0.0838599541173475	-3.22967864541748	0.0012392942938541	0.038774698975279	ENSMUSG00000020261	ENSMUSG00000020261	ENSG00000123643	SLC36A1
ENSMUSG00000020262.16	6382.23560922187	0.0950212377942609	0.0717863135408295	1.32366788468969	0.185613368849777	0.737562530793092	ENSMUSG00000020262	ENSMUSG00000020262	ENSG00000197381	ADARB1
ENSMUSG00000020263.15	1843.50348985968	0.105630682041597	0.109554966629672	0.964179765566084	0.334955807181401	0.869381865419018	ENSMUSG00000020263	ENSMUSG00000020263	ENSG00000136044	APPL2
ENSMUSG00000020264.6	20.1114155410556	-0.912664788612636	0.58156969444373	-1.56931283959973	0.116575061999427	0.6185359570525	ENSMUSG00000020264	ENSMUSG00000020264	ENSG00000186335	SLC36A2
ENSMUSG00000020265.17	4298.24390652506	0.19224871312255	0.11062589358676	1.73782743704371	0.0822412246036668	0.532147384873442	ENSMUSG00000020265	ENSMUSG00000020265	ENSG00000184900	SUMO3
ENSMUSG00000020267.7	3452.21917810793	0.136068857143124	0.0749855334791291	1.81460144150333	0.0695851808212577	0.49405478383093	ENSMUSG00000020267	ENSMUSG00000020267	ENSG00000169567	HINT1
ENSMUSG00000020268.15	380.313180035516	-0.0499709839649403	0.258548924720874	-0.193274770022302	0.846743784388364	0.986818027070579	ENSMUSG00000020268	ENSMUSG00000020268	ENSG00000186687	LYRM7
ENSMUSG00000020271.18	4114.03686923856	-0.087337021213428	0.0751181656099289	-1.16266179431149	0.244966748439095	0.801979964486023	ENSMUSG00000020271	ENSMUSG00000020271	ENSG00000072803	FBXW11
ENSMUSG00000020272.9	216.480942710112	-0.238773263247161	0.175371963686511	-1.3615247171092	0.173347927900904	0.722820030019734	ENSMUSG00000020272	ENSMUSG00000020272	ENSG00000072786	STK10
ENSMUSG00000020273.14	627.314240347825	0.0494676328621657	0.110373852807549	0.448182532401212	0.654021468045413	0.959853028939229	ENSMUSG00000020273	ENSMUSG00000020273	ENSG00000115421	PAPOLG
ENSMUSG00000020275.10	117.073171185203	0.111707366513914	0.267371703480177	0.417798013252347	0.676094803601693	0.963873210554878	ENSMUSG00000020275	ENSMUSG00000020275	ENSG00000162924	REL
ENSMUSG00000020277.11	5668.90948580737	0.0094737161831849	0.0605756092228733	0.156394897298163	0.875721759051736	0.989918938788403	ENSMUSG00000020277	ENSMUSG00000020277	ENSG00000141959	PFKL
ENSMUSG00000020280.13	258.157623488601	0.0848828020830822	0.207354111025616	0.409361558655549	0.682274345969734	0.96574819571094	ENSMUSG00000020280	ENSMUSG00000020280	ENSG00000162927	PUS10
ENSMUSG00000020282.19	237.421844964946	0.283823773219463	0.17633553570214	1.60956651244073	0.107492523790465	0.596175100791674	ENSMUSG00000020282	ENSMUSG00000020282	ENSG00000007384	RHBDF1
ENSMUSG00000020283.6	1151.32216623043	-0.20275643419458	0.122272250267673	-1.65823752937166	0.097269532565442	0.569235779577172	ENSMUSG00000020283	ENSMUSG00000020283	ENSG00000162928	PEX13
ENSMUSG00000020284.17	821.751030639578	-0.0096390087878555	0.132411138049784	-0.0727960572639399	0.941968408481844	0.994825704111244	ENSMUSG00000020284	ENSMUSG00000020284	ENSG00000160226	CFAP410
ENSMUSG00000020287.16	314.537327677885	-0.127158827992931	0.145045028073818	-0.876685189982632	0.380657653114996	0.888671743113194	ENSMUSG00000020287	ENSMUSG00000020287	ENSG00000103152	MPG
ENSMUSG00000020289.16	683.80701214491	0.0077246963066829	0.154815713479087	0.0498960740682593	0.960205205848315	0.996652091796791	ENSMUSG00000020289	ENSMUSG00000020289	ENSG00000103148	NPRL3
ENSMUSG00000020290.15	2264.32255473604	-0.0294704915237536	0.0836518471474293	-0.352299351762243	0.724613774242212	0.970304035475774	ENSMUSG00000020290	ENSMUSG00000020290	ENSG00000082898	XPO1
ENSMUSG00000020297.11	24688.4531899935	0.0374236508689905	0.084342260689433	0.443711735529508	0.657251009687892	0.959878797387784	ENSMUSG00000020297	ENSMUSG00000020297	ENSG00000170091	NSG2
ENSMUSG00000020300.15	2915.8875929145	0.133597821774337	0.0896517441852631	1.49018653221359	0.136175196554399	0.656830243597175	ENSMUSG00000020300	ENSMUSG00000020300	ENSG00000113742	CPEB4
ENSMUSG00000020303.3	62.1349036264662	-0.284185904207501	0.352876325589677	-0.805341372030584	0.420622713691562	0.907973814826681	ENSMUSG00000020303	ENSMUSG00000020303	ENSG00000113739	STC2
ENSMUSG00000020308.8	1318.54819377286	0.0282572237905992	0.0976408191013696	0.28939970035752	0.772275524271422	0.979892662548932	ENSMUSG00000020308	ENSMUSG00000020308	ENSG00000141933	TPGS1
ENSMUSG00000020309.7	357.076183820944	-0.128728479079428	0.141342758451987	-0.91075397487135	0.362425017884598	0.879176987681501	ENSMUSG00000020309	ENSMUSG00000020309	ENSG00000143942	CHAC2
ENSMUSG00000020311.18	1401.0626953979	0.0262194669522261	0.086069130918337	0.304632644392602	0.760645954396155	0.977608218866546	ENSMUSG00000020311	ENSMUSG00000020311	ENSG00000068912	ERLEC1
ENSMUSG00000020315.19	24980.3960056797	-0.0476735108773106	0.0638001836248921	-0.747231562178615	0.454923795326424	0.920491738004132	ENSMUSG00000020315	ENSMUSG00000020315	ENSG00000115306	SPTBN1
ENSMUSG00000020319.10	289.212632494349	0.0381872986646986	0.155254627730341	0.245965606455386	0.805708856786601	0.98191029350836	ENSMUSG00000020319	ENSMUSG00000020319	ENSG00000143951	WDPCP
ENSMUSG00000020321.17	22513.9380869347	0.0606612531595984	0.0805312914878362	0.753263135842805	0.451291806473564	0.91915633360008	ENSMUSG00000020321	ENSMUSG00000020321	ENSG00000014641	MDH1
ENSMUSG00000020323.15	30.611782996636	-0.578114249362036	0.492687304331558	-1.17338978349844	0.240639532303267	0.797655289580487	ENSMUSG00000020323	ENSMUSG00000020323	ENSG00000185198	PRSS57
ENSMUSG00000020325.11	27.4070109316836	0.419174725478822	0.457681948892789	0.915864666484832	0.35973788105974	0.87810689009209	ENSMUSG00000020325	ENSMUSG00000020325	ENSG00000070404	FSTL3
ENSMUSG00000020326.8	2763.15816155119	-0.217318793114687	0.0756173348161847	-2.87392822879779	0.0040540107709272	0.0904321938106463	ENSMUSG00000020326	ENSMUSG00000020326	ENSG00000113328	CCNG1
ENSMUSG00000020327.5	86.2169893860989	0.321352463241747	0.285917568918646	1.12393395221258	0.261041046442666	0.817502087566652	ENSMUSG00000020327	ENSMUSG00000020327	ENSG00000070388	FGF22
ENSMUSG00000020328.11	481.327201253055	0.0171961243600408	0.153146528930855	0.112285433304236	0.910597091298342	0.991520355229225	ENSMUSG00000020328	ENSMUSG00000020328	ENSG00000170584	NUDCD2
ENSMUSG00000020329.13	770.805722722022	0.202493425901002	0.160738282553319	1.25977099347091	0.207751986509925	0.767689448733619	ENSMUSG00000020329	ENSMUSG00000020329	ENSG00000099821	POLRMT
ENSMUSG00000020330.17	61.6522473024082	-1.04338310147752	0.376604319697417	-2.77050221387749	0.0055969919727378	0.111735923981031	ENSMUSG00000020330	ENSMUSG00000020330	ENSG00000072571	HMMR
ENSMUSG00000020331.10	5037.71807853798	0.0187524411298932	0.0643129171903073	0.29158125535502	0.770606809001272	0.979437490462243	ENSMUSG00000020331	ENSMUSG00000020331	ENSG00000099822	HCN2
ENSMUSG00000020333.18	7218.14753134383	-0.0361984097457401	0.0581580821807681	-0.622414089123976	0.533669618472525	0.937399455961378	ENSMUSG00000020333	ENSMUSG00000020333	ENSG00000164398	ACSL6
ENSMUSG00000020334.7	203.150388118771	0.0719848525522474	0.199308624330253	0.361172793170099	0.717970279276026	0.968956246239587	ENSMUSG00000020334	ENSMUSG00000020334	ENSG00000197208	SLC22A4
ENSMUSG00000020335.14	114.857520886346	0.0972707723858358	0.240971418547684	0.403661035703235	0.686461995965493	0.966591129842153	ENSMUSG00000020335	ENSMUSG00000020335	ENSG00000178338	ZNF354B
ENSMUSG00000020340.17	25415.7593741711	-0.043074923439866	0.0556244298153952	-0.77438858398768	0.438701032569015	0.915710051970034	ENSMUSG00000020340	ENSMUSG00000020340	ENSG00000055163	CYFIP2
ENSMUSG00000020346.17	1825.6612110204	-0.167277519680133	0.0920912552692226	-1.81643218122186	0.0693041024016403	0.493255922835432	ENSMUSG00000020346	ENSMUSG00000020346	ENSG00000131446	MGAT1
ENSMUSG00000020349.5	15418.4818308917	0.0205453372763334	0.0583371699685206	0.352182618516117	0.7247013113835	0.970304035475774	ENSMUSG00000020349	ENSMUSG00000020349	ENSG00000113575	PPP2CA
ENSMUSG00000020354.16	27.022814766604	-0.420641927836013	0.478996411806522	-0.878173442363739	0.37984960198546	0.888671743113194	ENSMUSG00000020354	ENSMUSG00000020354	ENSG00000170624	SGCD
ENSMUSG00000020357.4	103.536913762592	-0.0166217104643294	0.275914821755846	-0.0602421803894166	0.951962751606146	0.995981607023589	ENSMUSG00000020357	ENSMUSG00000020357	ENSG00000037280	FLT4
ENSMUSG00000020358.18	5430.59949029978	-0.0440146640819725	0.0641647655364704	-0.685963140579936	0.492736352113254	0.927457738835391	ENSMUSG00000020358	ENSMUSG00000020358	ENSG00000197451	HNRNPAB
ENSMUSG00000020359.14	150.458269498317	-0.144804594647272	0.233983077503479	-0.618867809553956	0.536003446329638	0.937687302311459	ENSMUSG00000020359	ENSMUSG00000020359	ENSG00000175309	PHYKPL
ENSMUSG00000020361.14	9110.88894001237	0.0557171633952346	0.074091298700568	0.752006839837017	0.452046945519461	0.919748170629957	ENSMUSG00000020361	ENSMUSG00000020361	ENSG00000170606	HSPA4
ENSMUSG00000020362.14	1720.90483894883	0.0082537472632101	0.0907617708059493	0.0909385877987861	0.927541388576634	0.991971879285294	ENSMUSG00000020362	ENSMUSG00000020362	ENSG00000113300	CNOT6
ENSMUSG00000020363.7	175.029513645495	0.169546236122977	0.204649974196155	0.828469374545186	0.407404732000657	0.901845704818148	ENSMUSG00000020363	ENSMUSG00000020363	ENSG00000131459	GFPT2
ENSMUSG00000020366.19	6939.18342564081	0.0573541119765213	0.071661087330038	0.800352242945668	0.423506742311357	0.909746590723746	ENSMUSG00000020366	ENSMUSG00000020366	ENSG00000050748	MAPK9
ENSMUSG00000020368.16	12251.789688037	-0.0813402772202486	0.0737907662707617	-1.10230969714809	0.270327054993685	0.825546695001374	ENSMUSG00000020368	ENSMUSG00000020368	ENSG00000127022	CANX
ENSMUSG00000020372.16	5544.95239785865	-0.0834912547042854	0.0656318974834855	-1.2721139858145	0.203332622663769	0.762355229262319	ENSMUSG00000020372	ENSMUSG00000020372	ENSG00000204628	RACK1
ENSMUSG00000020374.17	854.916939637541	0.32520630045774	0.11308685408123	2.87572152483919	0.0040310517448086	0.0902333664609616	ENSMUSG00000020374	ENSMUSG00000020374	ENSG00000146090	RASGEF1C
ENSMUSG00000020375.10	1180.08036260428	-0.0089583177967742	0.102404432716537	-0.0874797853875285	0.930290152748453	0.992226117442191	ENSMUSG00000020375	ENSMUSG00000020375	ENSG00000176783	RUFY1
ENSMUSG00000020376.18	5418.1219118801	-0.0883793096724813	0.0683098858036208	-1.29379969872233	0.195734616794203	0.749542403492934	ENSMUSG00000020376	ENSMUSG00000020376	ENSG00000113269	RNF130
ENSMUSG00000020377.16	140.073680748452	-0.358917256622366	0.228641846611301	-1.5697793817793	0.116466445904841	0.618484938455567	ENSMUSG00000020377	ENSMUSG00000020377	ENSG00000213316	LTC4S
ENSMUSG00000020385.17	952.213454168306	0.194238986996571	0.134978655300087	1.43903483528366	0.150140653206059	0.680988441225692	ENSMUSG00000020385	ENSMUSG00000020385	ENSG00000113240	CLK4
ENSMUSG00000020386.6	1943.15898468992	0.0736628528004971	0.0786155539001466	0.937001002296058	0.348758042349191	0.874146703124407	ENSMUSG00000020386	ENSMUSG00000020386	ENSG00000152700	SAR1B
ENSMUSG00000020387.16	2099.98164299288	-0.103552685750006	0.0792196118682967	-1.30715972103175	0.191158472034102	0.744729205490379	ENSMUSG00000020387	ENSMUSG00000020387	ENSG00000043143	JADE2
ENSMUSG00000020388.13	294.121883214394	-0.360718534506466	0.161516561076728	-2.23332228040138	0.0255276992689807	0.282819628755975	ENSMUSG00000020388	ENSMUSG00000020388	ENSG00000131435	PDLIM4
ENSMUSG00000020389.20	355.284340833469	0.194542638538531	0.168896546159283	1.15184497825706	0.249384781403667	0.805998027936172	ENSMUSG00000020389	ENSMUSG00000020389	ENSG00000006837	CDKL3
ENSMUSG00000020390.13	4948.26111222725	0.0527937015135962	0.0740506893595334	0.712940041074708	0.475882860412459	0.924365218334814	ENSMUSG00000020390	ENSMUSG00000020390	ENSG00000119048	UBE2B
ENSMUSG00000020392.9	1198.92921698072	0.0881856631152752	0.103367600537369	0.853126730782486	0.393589029274507	0.895225468644598	ENSMUSG00000020392	ENSMUSG00000020392	ENSG00000237190	CDKN2AIPNL
ENSMUSG00000020393.17	758.917057684299	-0.126343086296817	0.0998446661514746	-1.26539645197613	0.205729246446864	0.764924746332647	ENSMUSG00000020393	ENSMUSG00000020393	ENSG00000183762	KREMEN1
ENSMUSG00000020395.14	16.9520534342924	0.183074220312877	0.653511867803762	0.28013909055413	0.779370794943205	0.980830679265331	ENSMUSG00000020395	ENSMUSG00000020395	ENSG00000113263	ITK
ENSMUSG00000020396.9	2652.95748274891	0.0446619409481936	0.0688032202234464	0.64912573573081	0.516257108417179	0.934506810102287	ENSMUSG00000020396	ENSMUSG00000020396	ENSG00000100285	NEFH
ENSMUSG00000020397.16	534.186807642829	0.0064734970983917	0.115587309126277	0.0560052582530453	0.955337618257853	0.995981607023589	ENSMUSG00000020397	ENSMUSG00000020397	ENSG00000155868	MED7
ENSMUSG00000020399.15	181.85151115709	-1.15510988938029	0.248830456539162	-4.64215637203755	3.44791754957184e-06	0.0003883589600434	ENSMUSG00000020399	ENSMUSG00000020399	ENSG00000135077	HAVCR2
ENSMUSG00000020400.18	857.747048957803	-0.0994983164599798	0.113764743650031	-0.874597113900783	0.381793158697076	0.888819366736858	ENSMUSG00000020400	ENSMUSG00000020400	ENSG00000145901	TNIP1
ENSMUSG00000020402.12	16361.6614642643	0.0165011810855509	0.0738314300818228	0.223498055872189	0.823147896054572	0.985388769569232	ENSMUSG00000020402	ENSMUSG00000020402	ENSG00000213585	VDAC1
ENSMUSG00000020407.14	55.2642801627122	-0.204319971320414	0.403821689864639	-0.505965817212299	0.612880646490841	0.951525933189914	ENSMUSG00000020407	ENSMUSG00000020407	ENSG00000183696	UPP1
ENSMUSG00000020409.11	2029.90805811189	-0.0002117041436599	0.0926845841407759	-0.0022841354430459	0.998177525179936	0.999342240023169	ENSMUSG00000020409	ENSMUSG00000020409	ENSG00000164609	SLU7
ENSMUSG00000020411.3	146.859461815683	0.269514938583306	0.234371615933625	1.14994700834266	0.250165697747713	0.806639598304032	ENSMUSG00000020411	ENSMUSG00000020411	ENSG00000172548	NIPAL4
ENSMUSG00000020412.17	502.783250716347	-0.22405230425764	0.147064352498061	-1.52349839000307	0.127634063191243	0.641003980807353	ENSMUSG00000020412	ENSMUSG00000020412	ENSG00000100325	ASCC2
ENSMUSG00000020413.12	419.287231408025	0.0535919850004838	0.144007979962276	0.372145939513369	0.709784193913373	0.968862845021282	ENSMUSG00000020413	ENSMUSG00000020413	ENSG00000136273	HUS1
ENSMUSG00000020422.15	2966.88691654098	-0.523742298491629	0.0929358019385464	-5.63552783283618	1.74522952984655e-08	5.7900369511109e-06	ENSMUSG00000020422	ENSMUSG00000020422	ENSG00000136205	TNS3
ENSMUSG00000020423.7	466.700738098066	0.0116871725357694	0.176212119352504	0.0663244536114439	0.947119514918659	0.995110248362229	ENSMUSG00000020423	ENSMUSG00000020423	ENSG00000159388	BTG2
ENSMUSG00000020424.4	93.3355317573822	-0.6156354182234	0.270647037746887	-2.27468005321067	0.0229251299188501	0.264588770163983	ENSMUSG00000020424	ENSMUSG00000020424	ENSG00000239282	CASTOR1
ENSMUSG00000020427.12	376.444127476774	-0.0744438831069935	0.141945454996239	-0.524454151131263	0.599962701157408	0.948232545811064	ENSMUSG00000020427	ENSMUSG00000020427	ENSG00000146674	IGFBP3
ENSMUSG00000020430.13	1618.31480329098	-0.0364554786385554	0.0979649103454981	-0.372127923253192	0.709797607128074	0.968862845021282	ENSMUSG00000020430	ENSMUSG00000020430	ENSG00000100029	PES1
ENSMUSG00000020431.6	17599.2182907536	-0.301134707919298	0.0925927426404791	-3.25224957520213	0.0011449543904491	0.0365884111427765	ENSMUSG00000020431	ENSMUSG00000020431	ENSG00000164742	ADCY1
ENSMUSG00000020432.13	761.592364149319	-0.531974072569219	0.130159639713482	-4.08708931386292	4.36818989134027e-05	0.0030422275170719	ENSMUSG00000020432	ENSMUSG00000020432	ENSG00000185339	TCN2
ENSMUSG00000020435.18	3046.8050487604	-0.02424707528089	0.101442610131796	-0.239022588726649	0.811088067062101	0.983187667553455	ENSMUSG00000020435	ENSMUSG00000020435	ENSG00000184792	OSBP2
ENSMUSG00000020436.18	6043.98241006735	0.0709513200508973	0.0721475345633236	0.983419883719292	0.325400828117461	0.865916422729955	ENSMUSG00000020436	ENSMUSG00000020436	ENSG00000113327	GABRG2
ENSMUSG00000020437.13	32.3907422680255	-1.43461902954756	0.521761869182564	-2.74956664003668	0.0059674127399444	0.117083204586845	ENSMUSG00000020437	ENSMUSG00000020437	ENSG00000136286	MYO1G
ENSMUSG00000020439.18	271.309357224021	-0.109209811182536	0.161780047241075	-0.675051176241762	0.499643251479854	0.930246454535428	ENSMUSG00000020439	ENSMUSG00000020439	ENSG00000183963	SMTN
ENSMUSG00000020440.14	3617.43700716104	0.0517160346253526	0.0731640722431901	0.706850138869439	0.479659612426739	0.925231658209811	ENSMUSG00000020440	ENSMUSG00000020440	ENSG00000004059	ARF5
ENSMUSG00000020441.7	441.393656876102	0.0489214871483272	0.126238891656656	0.387531025552598	0.698363120744736	0.967832456482881	ENSMUSG00000020441	ENSMUSG00000020441	ENSG00000143793	C1orf35
ENSMUSG00000020444.21	2516.89679761724	0.0554791516987359	0.0860911094972084	0.64442370440742	0.519300717331085	0.934947270448547	ENSMUSG00000020444	ENSMUSG00000020444	ENSG00000143774	GUK1
ENSMUSG00000020447.6	30.3162607587841	-0.132666795801273	0.467504141082616	-0.28377672868106	0.776581489518125	0.98065340010745	ENSMUSG00000020447	ENSMUSG00000020447	ENSG00000015520	NPC1L1
ENSMUSG00000020448.17	1035.66565753489	-0.0021245438358157	0.093084242811957	-0.0228238826640902	0.98179075737411	0.998883549406944	ENSMUSG00000020448	ENSMUSG00000020448	ENSG00000138942	RNF185
ENSMUSG00000020451.18	2658.80155048964	0.0559847615161114	0.0861056298107745	0.650187004486738	0.515571434392901	0.934480250593765	ENSMUSG00000020451	ENSMUSG00000020451	ENSG00000182541	LIMK2
ENSMUSG00000020453.18	1035.86573578711	-0.0336666990324727	0.0965690099035712	-0.348628396067129	0.727368306715173	0.971400473993575	ENSMUSG00000020453	ENSMUSG00000020453	ENSG00000100105	PATZ1
ENSMUSG00000020454.18	1639.28423943054	-0.117205994820141	0.079822543107057	-1.468332005696	0.142014061175562	0.66769661795168	ENSMUSG00000020454	ENSMUSG00000020454	ENSG00000184708	EIF4ENIF1
ENSMUSG00000020455.17	538.305499043785	-0.0324459671922626	0.120562461991734	-0.26912163750013	0.787836080166222	0.981049727158395	ENSMUSG00000020455	ENSMUSG00000020455	ENSG00000154370	TRIM11
ENSMUSG00000020456.18	8038.17152117831	0.0225021401177521	0.061040935548646	0.368640157879286	0.712395958817574	0.968862845021282	ENSMUSG00000020456	ENSMUSG00000020456	ENSG00000105953	OGDH
ENSMUSG00000020457.14	2072.40632497979	0.0440781714440468	0.0857117054064139	0.514260814611541	0.60706965424325	0.9503474096689	ENSMUSG00000020457	ENSMUSG00000020457	ENSG00000185721	DRG1
ENSMUSG00000020458.17	25937.996487758	-0.0014625202459968	0.0591165052287855	-0.024739626274199	0.980262647547813	0.998791126551934	ENSMUSG00000020458	ENSMUSG00000020458	ENSG00000115310	RTN4
ENSMUSG00000020459.15	835.683687109102	-0.0558025565133763	0.116803707706293	-0.477746448372118	0.632830680478039	0.956294942168347	ENSMUSG00000020459	ENSMUSG00000020459	ENSG00000085760	MTIF2
ENSMUSG00000020460.16	7092.52576148243	0.0105344683062659	0.0745249233903072	0.141354969948698	0.887589525776258	0.99013738252788	ENSMUSG00000020460	ENSMUSG00000020460	ENSG00000143947	RPS27A
ENSMUSG00000020462.15	3358.01319699423	-0.0345694877932748	0.0795693073685104	-0.434457568333135	0.663956201066569	0.961519380957997	ENSMUSG00000020462	ENSMUSG00000020462	ENSG00000163001	CFAP36
ENSMUSG00000020463.16	1687.08563768549	-0.0706826246241598	0.0771465429142703	-0.916212469853723	0.359555466370863	0.87810689009209	ENSMUSG00000020463	ENSMUSG00000020463	ENSG00000275052	PPP4R3B
ENSMUSG00000020464.16	569.426307850156	-0.0001927863101611	0.125650856106153	-0.0015343016047438	0.998775804918269	0.999433074436175	ENSMUSG00000020464	ENSMUSG00000020464	ENSG00000138035	PNPT1
ENSMUSG00000020467.16	390.184085996888	-0.202400597294904	0.129429671532584	-1.56378823262291	0.117867308678092	0.620162855089144	ENSMUSG00000020467	ENSMUSG00000020467	ENSG00000115380	EFEMP1
ENSMUSG00000020471.12	372.464931184336	0.0843415952219081	0.188331928050408	0.447834820654168	0.654272411235612	0.959853028939229	ENSMUSG00000020471	ENSMUSG00000020471	ENSG00000106628	POLD2
ENSMUSG00000020472.15	314.907901023341	0.0237877479307404	0.163979074095091	0.145065753432331	0.884658957024486	0.99013738252788	ENSMUSG00000020472	ENSMUSG00000020472	ENSG00000162714	ZNF496
ENSMUSG00000020473.14	707.343079389063	0.0543802859489873	0.137047133671001	0.396799878204924	0.691515040550663	0.967382066513118	ENSMUSG00000020473	ENSMUSG00000020473	ENSG00000106624	AEBP1
ENSMUSG00000020474.12	140.620939064451	0.474870281774588	0.228800803321136	2.07547471373201	0.0379425600222653	0.355560896384498	ENSMUSG00000020474	ENSMUSG00000020474	ENSG00000122678	POLM
ENSMUSG00000020475.4	177.734433446416	-0.0390938856597315	0.256867342824091	-0.152194845907305	0.879033258979958	0.989918938788403	ENSMUSG00000020475	ENSMUSG00000020475	ENSG00000164708	PGAM2
ENSMUSG00000020476.15	2281.63180173048	-0.157153622003649	0.0888825712170205	-1.76810391342004	0.077043533342319	0.515894808402677	ENSMUSG00000020476	ENSMUSG00000020476	ENSG00000136279	DBNL
ENSMUSG00000020477.11	745.87113395104	0.0755540865345367	0.110729359843982	0.682331105688613	0.495029608428533	0.927964378980424	ENSMUSG00000020477	ENSMUSG00000020477	ENSG00000062582	MRPS24
ENSMUSG00000020482.5	767.247329915157	0.0125262945619521	0.101689475260132	0.123181819258174	0.901963122046653	0.990922856679843	ENSMUSG00000020482	ENSMUSG00000020482	ENSG00000159873	CCDC117
ENSMUSG00000020483.15	28021.8229484255	0.0669265607622779	0.0546433437381273	1.22478889804066	0.220654768988242	0.781436422177192	ENSMUSG00000020483	ENSMUSG00000020483	ENSG00000264364	DYNLL2
ENSMUSG00000020484.20	2537.72595276176	-0.279502218495289	0.068915310862678	-4.05573471259863	4.9976957688234e-05	0.0033404012708322	ENSMUSG00000020484	ENSMUSG00000020484	ENSG00000100219	XBP1
ENSMUSG00000020485.15	1205.97146913047	0.0715906142504435	0.0976121043681809	0.733419433110596	0.463302650222865	0.921869658436098	ENSMUSG00000020485	ENSMUSG00000020485	ENSG00000213246	SUPT4H1
[truncated: 11,091 more rows]
